# Supplementary material for: Transcriptome profiling of maize transcription factor mutants to probe gene regulatory network predictions
Source: G3 (Bethesda). 2024 Nov 20;15(1):jkae274. doi: 10.1093/g3journal/jkae274 (PMC11979765; doi:10.1093/g3journal/jkae274)
Supplement: jkae274_Supplementary_Data [file jkae274_supplementary_data.zip]

Archive with 14 entries (14 files):
- Figure_S1_G3-2024-405474.pdf
- Figure_S2_G3-2024-405474.pdf
- Figure_S3_G3-2024-405474.pdf
- Figure_S4_G3-2024-405474.pdf
- Figure_S5_G3-2024-405474.pdf
- Figure_S6_G3-2024-405474.pdf
- Figure_S7_G3-2024-405474.pdf
- File_S1_G3-2024-405474.tsv
- File_S2_G3-2024-405474.xlsx
- File_S3_G3-2024-405474.xlsx
- File_S4_G3-2024-405474.tsv
- File_S5_G3-2024-405474.tsv
- Supplemental_Materials_Legends.docx
- Table_S1_G3-2024-405474.xlsx
