# Supplementary material for: Transcriptome profiling of maize transcription factor mutants to probe gene regulatory network predictions
Source: G3 (Bethesda). 2024 Nov 20;15(1):jkae274. doi: 10.1093/g3journal/jkae274 (PMC11979765; doi:10.1093/g3journal/jkae274)
Supplement: jkae274_Supplementary_Data [file jkae274_supplementary_data.zip › File_S1_G3-2024-405474.tsv]

TF	Genotype	Tissue	direction	n	gid	W22.gid	log2fc	padj
BAF60.21	baf60.21-m1	tassel_stem	down	451	Zm00001d027590,Zm00001d027599,Zm00001d027928,Zm00001d028243,Zm00001d028337,Zm00001d028482,Zm00001d028586,Zm00001d028588,Zm00001d028593,Zm00001d028664,Zm00001d028696,Zm00001d029101,Zm00001d029932,Zm00001d029946,Zm00001d030007,Zm00001d030129,Zm00001d031344,Zm00001d031677,Zm00001d032022,Zm00001d032233,Zm00001d032238,Zm00001d032249,Zm00001d032253,Zm00001d032318,Zm00001d032409,Zm00001d032424,Zm00001d0…	Zm00004b000305,Zm00004b000312,Zm00004b000560,Zm00004b000813,Zm00004b000883,Zm00004b000989,Zm00004b001100,Zm00004b001102,Zm00004b001105,Zm00004b001149,Zm00004b001177,Zm00004b001483,Zm00004b002117,Zm00004b002127,Zm00004b002164,Zm00004b002252,Zm00004b003076,Zm00004b003286,Zm00004b003528,Zm00004b003704,Zm00004b003707,Zm00004b003713,Zm00004b003716,Zm00004b003769,Zm00004b003848,Zm00004b003857,Zm00004b0…	-4.19532391057989,-1.4259843415991,-1.93524954853732,-2.13186696051763,-4.7975632676809,-1.41444556545456,-3.19834579714072,-3.62385250428281,-1.1666933346935,-4.31685700049986,-2.66495974353015,-3.24252681131327,-1.58099344737626,-1.32713628898424,-2.89627348748803,-2.93938407145299,-1.53317387545315,-1.07576522693422,-4.80693576559758,-5.03280284892252,-2.67762908808352,-1.41002605760489,-1.864…	0.0392799993957953,0.024257264847669,0.00487531112271654,0.000924217364639408,0.0243093487390789,0.000536852349879396,6.11751629656152e-75,4.47903388998146e-05,1.24731735676586e-05,0.000804934904276182,0.000128369638755132,0.00115836992480595,5.95076667692805e-06,0.0320226308358231,0.000922592361776523,1.51138407677933e-40,8.11957135710738e-06,0.000563914463099914,0.00680615145905623,0.0001598542…
BAF60.21	baf60.21-m1	tassel_stem	up	217	Zm00001d027405,Zm00001d027974,Zm00001d028282,Zm00001d028344,Zm00001d028574,Zm00001d028585,Zm00001d028693,Zm00001d028694,Zm00001d028949,Zm00001d029098,Zm00001d029605,Zm00001d029645,Zm00001d030399,Zm00001d000229,Zm00001d031601,Zm00001d031683,Zm00001d032230,Zm00001d032467,Zm00001d032969,Zm00001d033039,Zm00001d034032,Zm00001d034277,Zm00001d034673,Zm00001d034925,Zm00001d002295,Zm00001d002451,Zm00001d0…	Zm00004b000145,Zm00004b000599,Zm00004b000842,Zm00004b000887,Zm00004b001087,Zm00004b001099,Zm00004b001174,Zm00004b001175,Zm00004b001371,Zm00004b001479,Zm00004b001888,Zm00004b001914,Zm00004b002462,Zm00004b002875,Zm00004b003239,Zm00004b003289,Zm00004b003701,Zm00004b003894,Zm00004b004300,Zm00004b004363,Zm00004b005137,Zm00004b005304,Zm00004b005627,Zm00004b005833,Zm00004b006297,Zm00004b006427,Zm00004b0…	1.09704068773269,9.23615274683527,2.08213028016546,1.55067475293696,1.18044382073713,1.6836195008512,1.75687991123441,4.88369754556567,1.62297158474907,2.58119218491076,7.66672874283477,2.5311779539829,8.20034105390236,2.58624804404073,2.76972541647545,1.50648763675518,6.24874404781228,1.17649699568166,6.20451829356253,1.64279468141137,1.44720067608909,3.4898586724154,1.4705042777325,8.5325431655…	3.42083456210762e-05,4.71157196063631e-16,0.000334441191908828,8.96239514499308e-06,1.13542573734222e-08,0.00407125728278312,0.0218665355070303,0.000141795586016964,1.81738706133961e-08,1.42177966805157e-05,1.54560886085254e-07,3.63302543640341e-07,1.34416556778435e-05,0.000223064292121833,0.0238414627467965,0.0417965858429145,1.41145430415519e-10,0.00973781834498827,9.66990323887673e-06,0.005541…
BAF60.21	baf60.21-m2	tassel_stem	down	35	Zm00001d027812,Zm00001d028664,Zm00001d031344,Zm00001d033572,Zm00001d003300,Zm00001d014166,Zm00001d014207,Zm00001d014278,Zm00001d014282,Zm00001d014347,Zm00001d014377,Zm00001d014462,Zm00001d039310,Zm00001d039337,Zm00001d039345,Zm00001d039385,Zm00001d044311,Zm00001d049404,Zm00001d008551,Zm00001d012776,Zm00001d038845,Zm00001d038853,Zm00001d038857,Zm00001d039140,Zm00001d046149,Zm00001d000175,Zm00001d0…	Zm00004b000468,Zm00004b001149,Zm00004b003076,Zm00004b004793,Zm00004b007158,Zm00004b012018,Zm00004b012058,Zm00004b012102,Zm00004b012104,Zm00004b012156,Zm00004b012181,Zm00004b012237,Zm00004b015639,Zm00004b015665,Zm00004b015670,Zm00004b015710,Zm00004b019716,Zm00004b020739,Zm00004b024864,Zm00004b028269,Zm00004b031115,Zm00004b031121,Zm00004b031125,Zm00004b031377,Zm00004b032558,Zm00004b033312,Zm00004b0…	-1.49714352388306,-3.4221163633807,-1.44907355180818,-1.18332402702424,-3.67518978354978,-2.30467070438178,-8.93428506799004,-1.06703607595119,-2.16860639682207,-11.130856376087,-1.02132907504786,-1.18344883223248,-1.62136194430393,-2.07110086308312,-3.45699827274593,-1.13564726376007,-8.96309626542426,-1.07690570423478,-1.62263996000238,-1.4539030133992,-3.11469483071377,-1.26697049935979,-2.814…	0.0179075071096771,0.0253124201878377,0.000149112703375442,0.0319081820302984,0.00423493696440826,0.0129517263348609,1.15937437592308e-51,0.0204048178636133,0.000775983141070431,1.2533881600105e-17,1.28974390606794e-05,0.000372769549440684,0.00250415039340234,0.00172979748050471,2.55597880197395e-05,8.21304873991554e-07,6.70895586187798e-09,0.000799108735316578,0.0309658436468585,5.13775287190471…
BAF60.21	baf60.21-m2	tassel_stem	up	138	Zm00001d027530,Zm00001d027946,Zm00001d028465,Zm00001d028649,Zm00001d028975,Zm00001d029028,Zm00001d029183,Zm00001d029258,Zm00001d029501,Zm00001d029583,Zm00001d029699,Zm00001d030108,Zm00001d032240,Zm00001d033624,Zm00001d034508,Zm00001d001774,Zm00001d002864,Zm00001d003048,Zm00001d003249,Zm00001d003283,Zm00001d003355,Zm00001d003358,Zm00001d004279,Zm00001d004443,Zm00001d004734,Zm00001d004804,Zm00001d0…	Zm00004b000258,Zm00004b000575,Zm00004b001005,Zm00004b001136,Zm00004b001394,Zm00004b001427,Zm00004b001545,Zm00004b001606,Zm00004b001793,Zm00004b001865,Zm00004b001948,Zm00004b002238,Zm00004b003709,Zm00004b004842,Zm00004b005476,Zm00004b005878,Zm00004b006792,Zm00004b006957,Zm00004b007115,Zm00004b007142,Zm00004b007195,Zm00004b007197,Zm00004b007922,Zm00004b008034,Zm00004b008250,Zm00004b008296,Zm00004b0…	1.49674600247895,3.39617855699063,1.88811865678723,1.93737746599047,1.39008059372377,1.78540096674147,1.86147265785206,1.88502056642615,1.93568259991646,2.79144724042246,2.29219783664827,1.04525432720853,3.00635951661143,1.0635445063735,2.29515949030461,2.71632399223301,1.04652087198428,1.46768865486136,2.58314282878743,2.92418305724782,4.72698071374924,2.58798854437433,1.82840871765751,2.6068607…	0.0168125393811079,0.0325255561236437,0.024075429237809,0.025732713612721,0.00791619939011552,0.011091625260221,0.0196684929218518,0.0192360721711009,0.00567700798627007,0.000542447161651336,3.96637230023152e-08,0.00347771360863024,0.0242127104081446,0.0292423745993441,0.00558483190057959,0.0121000315174464,0.00840952106661147,0.00567700798627007,0.00452254155787757,0.0203429515792441,0.000569167…
BZIP76	bzip76-m2	leaf	down	409	Zm00001d027245,Zm00001d027442,Zm00001d027449,Zm00001d027554,Zm00001d027708,Zm00001d027729,Zm00001d027877,Zm00001d028043,Zm00001d028055,Zm00001d028064,Zm00001d028074,Zm00001d028154,Zm00001d028287,Zm00001d028423,Zm00001d028753,Zm00001d028866,Zm00001d028880,Zm00001d028968,Zm00001d029164,Zm00001d029242,Zm00001d029287,Zm00001d029460,Zm00001d029495,Zm00001d029763,Zm00001d029776,Zm00001d030037,Zm00001d0…	Zm00004b000010,Zm00004b000175,Zm00004b000183,Zm00004b000280,Zm00004b000390,Zm00004b000412,Zm00004b000523,Zm00004b000651,Zm00004b000658,Zm00004b000661,Zm00004b000677,Zm00004b000730,Zm00004b000847,Zm00004b000962,Zm00004b001221,Zm00004b001310,Zm00004b001320,Zm00004b001389,Zm00004b001535,Zm00004b001594,Zm00004b001637,Zm00004b001760,Zm00004b001789,Zm00004b002005,Zm00004b002012,Zm00004b002190,Zm00004b0…	-1.47755767472324,-1.77480772050886,-1.20579621869733,-2.28782980594193,-1.12869898412295,-1.03731636230804,-1.1357481883287,-2.18511161229477,-1.931079021838,-1.02781205987038,-1.31927880398423,-1.0155508288789,-1.77668544082171,-1.17212409385103,-1.07758890814472,-1.32909642744091,-1.15269419484462,-1.80878794071096,-1.19443051371158,-1.42917208403254,-1.44717846373458,-1.70077300834066,-1.1734…	0.0170856922957017,1.61949982491757e-06,0.010949493284548,0.00425218207727506,0.00304980512950488,1.90862203601544e-11,0.000643887036865193,3.19736689151017e-07,0.0187205125212241,0.000367685077395225,3.57687105626654e-05,0.000121094577716012,7.56784956482176e-05,0.00155521870258508,4.26616607141453e-05,0.000281127708723904,1.76464018165775e-13,0.00219123279702539,2.23134775262071e-06,3.136893342…
BZIP76	bzip76-m2	leaf	up	216	Zm00001d028165,Zm00001d028349,Zm00001d028422,Zm00001d028759,Zm00001d029124,Zm00001d029648,Zm00001d029708,Zm00001d029744,Zm00001d029801,Zm00001d029975,Zm00001d030548,Zm00001d030577,Zm00001d030909,Zm00001d031158,Zm00001d031222,Zm00001d031802,Zm00001d031939,Zm00001d032481,Zm00001d032691,Zm00001d033455,Zm00001d033909,Zm00001d034270,Zm00001d002681,Zm00001d002707,Zm00001d002974,Zm00001d003048,Zm00001d0…	Zm00004b000743,Zm00004b000891,Zm00004b000961,Zm00004b001229,Zm00004b001509,Zm00004b001917,Zm00004b001962,Zm00004b001986,Zm00004b002026,Zm00004b002143,Zm00004b002522,Zm00004b002540,Zm00004b002755,Zm00004b002932,Zm00004b002978,Zm00004b003372,Zm00004b003472,Zm00004b003909,Zm00004b004077,Zm00004b004680,Zm00004b005041,Zm00004b005303,Zm00004b006628,Zm00004b006653,Zm00004b006892,Zm00004b006957,Zm00004b0…	5.31783018323956,2.73415285577292,1.30803897187778,1.33649167373916,1.11706557480215,2.04115971454562,4.67865657824534,1.64488569116822,1.35127760261492,1.19307407101675,2.77960666148451,1.10804506272182,6.58562699456679,1.64584771515827,1.01161509955158,1.28396893253229,1.0317193470656,1.47386557846427,1.90849146080631,2.34353104018147,1.99521492328443,1.05241964628991,6.71782063424813,5.3553341…	0.00209660931486898,0.0021533666893291,0.0268044024507088,0.00670631863714362,6.76650374024801e-07,0.00217500871412868,0.0228660306420841,6.94129077206964e-07,0.0452400480270657,0.000871878440266256,6.75517299495897e-07,0.0419936337201244,1.1349801482697e-05,0.000289599625463408,0.00779517026370672,0.0395145195098533,1.46742837634093e-10,0.000515636640426025,0.0173530357021724,0.00010859867274414…
BZIP76	bzip76-m3	leaf	down	403	Zm00001d027245,Zm00001d027345,Zm00001d027442,Zm00001d027449,Zm00001d027483,Zm00001d027537,Zm00001d027554,Zm00001d027683,Zm00001d027708,Zm00001d027928,Zm00001d027992,Zm00001d027998,Zm00001d028043,Zm00001d028055,Zm00001d028064,Zm00001d028154,Zm00001d028367,Zm00001d028404,Zm00001d028574,Zm00001d028576,Zm00001d028577,Zm00001d028751,Zm00001d028753,Zm00001d028973,Zm00001d029164,Zm00001d029242,Zm00001d0…	Zm00004b000010,Zm00004b000093,Zm00004b000175,Zm00004b000183,Zm00004b000215,Zm00004b000265,Zm00004b000280,Zm00004b000374,Zm00004b000390,Zm00004b000560,Zm00004b000614,Zm00004b000621,Zm00004b000651,Zm00004b000658,Zm00004b000661,Zm00004b000730,Zm00004b000909,Zm00004b000944,Zm00004b001087,Zm00004b001090,Zm00004b001091,Zm00004b001219,Zm00004b001221,Zm00004b001392,Zm00004b001535,Zm00004b001594,Zm00004b0…	-2.03546056221032,-1.66976900400252,-1.72456985988117,-1.29030062459062,-2.44744336878227,-1.59881585475551,-2.67246667997009,-2.03117207191423,-1.12218801973306,-2.3049402550724,-1.23918425770701,-2.07029996803106,-1.79788223826796,-1.79013830634201,-1.5454833641725,-1.15570697872545,-1.25060736610255,-1.21936990583222,-1.06891180091502,-1.31934583729427,-2.69459621323441,-1.04958993683395,-1.25…	0.00129860745854871,0.00517832662084074,4.80545432266341e-06,0.00721873158840635,0.00844348595672238,2.62353711386955e-09,0.00147222532256452,0.0497711544488055,0.00437799826389931,5.00467500842623e-06,0.0459511157261791,0.0445584593993025,3.50048447136241e-05,0.0357410382247146,4.45537505154402e-08,1.44971930519305e-05,4.60000080561727e-05,0.0124542947748276,0.00334442292906651,8.10989662288468e…
BZIP76	bzip76-m3	leaf	up	75	Zm00001d027344,Zm00001d028172,Zm00001d028299,Zm00001d028585,Zm00001d028863,Zm00001d029195,Zm00001d029888,Zm00001d030348,Zm00001d031871,Zm00001d002284,Zm00001d002372,Zm00001d002422,Zm00001d002441,Zm00001d002590,Zm00001d002940,Zm00001d003180,Zm00001d003193,Zm00001d003257,Zm00001d003293,Zm00001d004624,Zm00001d004687,Zm00001d005787,Zm00001d013672,Zm00001d014814,Zm00001d015239,Zm00001d015425,Zm00001d0…	Zm00004b000092,Zm00004b000751,Zm00004b000856,Zm00004b001099,Zm00004b001309,Zm00004b001556,Zm00004b002094,Zm00004b002425,Zm00004b003426,Zm00004b006290,Zm00004b006360,Zm00004b006402,Zm00004b006420,Zm00004b006548,Zm00004b006859,Zm00004b007056,Zm00004b007070,Zm00004b007121,Zm00004b007154,Zm00004b008168,Zm00004b008217,Zm00004b009038,Zm00004b011591,Zm00004b012532,Zm00004b012868,Zm00004b013004,Zm00004b0…	1.06779634267037,1.36274908619796,1.09922835624889,1.18685790505776,4.39435240539753,1.21579943060554,1.06607362450068,1.07735659291463,1.58523183767805,1.15053721517874,1.01305494946216,1.38764480017412,1.16108541995559,1.39684648602394,1.0162910000329,1.52475608691628,1.17046589066792,1.14711634824684,3.62553362857039,1.1534317864371,1.26574511976838,1.18433299235227,1.07975453714719,2.40938493…	0.0001848981443129,7.75146634416486e-07,1.49414248057861e-13,1.38759999228653e-44,4.07155997539925e-28,7.28123649317255e-15,0.0369037261808873,0.00649615962754973,1.3686231416437e-14,0.00198177178482673,0.0261041712762327,0.0192273195722427,0.0215693395879837,0.0370453387246668,9.42540130507256e-05,0.0170919884156172,0.00166780457694532,0.0061009160691406,2.30116678025531e-08,0.00049045600388212,…
C3H42	c3h42-m1	tassel_stem	down	455	Zm00001d027457,Zm00001d027590,Zm00001d027928,Zm00001d028214,Zm00001d028243,Zm00001d028404,Zm00001d028548,Zm00001d028619,Zm00001d028664,Zm00001d028696,Zm00001d028808,Zm00001d028962,Zm00001d029333,Zm00001d029526,Zm00001d029706,Zm00001d030007,Zm00001d030086,Zm00001d030464,Zm00001d031130,Zm00001d031344,Zm00001d031426,Zm00001d031530,Zm00001d031677,Zm00001d031814,Zm00001d031875,Zm00001d032192,Zm00001d0…	Zm00004b000191,Zm00004b000305,Zm00004b000560,Zm00004b000787,Zm00004b000813,Zm00004b000944,Zm00004b001067,Zm00004b001124,Zm00004b001149,Zm00004b001177,Zm00004b001270,Zm00004b001382,Zm00004b001668,Zm00004b001812,Zm00004b001960,Zm00004b002164,Zm00004b002220,Zm00004b002485,Zm00004b002912,Zm00004b003076,Zm00004b003105,Zm00004b003178,Zm00004b003286,Zm00004b003382,Zm00004b003429,Zm00004b003669,Zm00004b0…	-1.85293799139053,-4.04590833301919,-1.52773690274089,-1.16976611873841,-1.83460126970866,-1.13163712621235,-1.06327024405005,-1.06700042646601,-3.33429033951452,-2.37755997342827,-1.63540766351691,-1.04421247296934,-1.02168398698912,-2.47595022591227,-1.13088598861548,-2.31946989187296,-1.97411540538161,-2.09729396029129,-1.00567126793681,-1.51145214192098,-2.62683781977697,-1.03351791380327,-1.…	0.000839259089554802,0.0291990713686964,0.0262960455485683,0.000134178215535896,0.00269376844092742,0.00260756328752009,0.00117691165459415,1.29919518204293e-08,0.00660524565264261,0.000343723674262662,0.0324176902850121,0.0289540673510544,0.0337293395185114,0.00302335293120938,3.08451809748842e-06,0.00731236553996957,3.84806981763552e-05,0.0418763429518154,0.00551916006252009,1.01376362327802e-0…
C3H42	c3h42-m1	tassel_stem	up	808	Zm00001d027268,Zm00001d027346,Zm00001d027461,Zm00001d027471,Zm00001d027684,Zm00001d027708,Zm00001d027803,Zm00001d027816,Zm00001d027887,Zm00001d027988,Zm00001d028073,Zm00001d028074,Zm00001d028114,Zm00001d028164,Zm00001d028172,Zm00001d028231,Zm00001d028282,Zm00001d028317,Zm00001d028319,Zm00001d028371,Zm00001d028406,Zm00001d028412,Zm00001d028423,Zm00001d028510,Zm00001d028537,Zm00001d028574,Zm00001d0…	Zm00004b000022,Zm00004b000094,Zm00004b000195,Zm00004b000204,Zm00004b000375,Zm00004b000390,Zm00004b000460,Zm00004b000470,Zm00004b000533,Zm00004b000610,Zm00004b000676,Zm00004b000677,Zm00004b000704,Zm00004b000742,Zm00004b000751,Zm00004b000802,Zm00004b000842,Zm00004b000867,Zm00004b000869,Zm00004b000913,Zm00004b000946,Zm00004b000950,Zm00004b000962,Zm00004b001037,Zm00004b001057,Zm00004b001087,Zm00004b0…	1.47089354886047,1.17657229394402,1.66134904302239,2.41660662959848,2.62178998595625,1.94510944319009,1.2924504153357,1.79755663466187,1.02719707655963,1.13647859115409,1.9620916308069,1.06508966810917,1.14854496929997,1.4522632583745,5.2033084799237,1.29404189148427,3.43594440432357,1.61926940035478,1.83073055602419,1.12425147012989,1.5638827246603,1.49881727997827,1.16511526213126,1.51259088714…	9.86600765389708e-05,0.0343266833113244,0.00395463734805564,0.00198795470541173,0.00118990903631607,4.08120396896203e-06,0.00105390686200798,0.00795188454796325,0.0249714097593439,0.0124709399330238,0.000300148826305306,0.0101802890023527,1.17665680393556e-07,3.31453506763175e-07,0.000583039838994677,0.0167092872078933,2.30266961647673e-11,2.08638735891724e-05,0.0119007042355401,0.002607563287520…
E2F13	e2f13-m1	coleoptile_tip	down	303	Zm00001d027298,Zm00001d027363,Zm00001d027488,Zm00001d028164,Zm00001d028323,Zm00001d028370,Zm00001d028664,Zm00001d028670,Zm00001d028689,Zm00001d028693,Zm00001d028711,Zm00001d028720,Zm00001d029150,Zm00001d029293,Zm00001d000060,Zm00001d031201,Zm00001d031325,Zm00001d031345,Zm00001d031892,Zm00001d032443,Zm00001d032825,Zm00001d032828,Zm00001d033135,Zm00001d033237,Zm00001d033383,Zm00001d033585,Zm00001d0…	Zm00004b000048,Zm00004b000109,Zm00004b000220,Zm00004b000742,Zm00004b000873,Zm00004b000912,Zm00004b001149,Zm00004b001155,Zm00004b001169,Zm00004b001174,Zm00004b001190,Zm00004b001196,Zm00004b001532,Zm00004b001642,Zm00004b002344,Zm00004b002961,Zm00004b003063,Zm00004b003077,Zm00004b003437,Zm00004b003875,Zm00004b004193,Zm00004b004194,Zm00004b004437,Zm00004b004523,Zm00004b004625,Zm00004b004805,Zm00004b0…	-1.17584928385683,-1.08281381318158,-1.15632748614706,-1.38450596389023,-2.81026710577344,-2.43257881921854,-1.24505886098249,-1.01413617283866,-5.25296581347694,-1.76701279715573,-3.17117368204818,-2.05377629159159,-1.09156613681038,-1.68572951513574,-1.90668532338852,-1.1504092775113,-1.19728468138249,-1.03191983961859,-1.02278506634095,-3.94319837354393,-1.84413418409263,-1.62069442831751,-1.2…	7.26988911523197e-08,0.0356909591694678,0.0392109725314786,3.64348300902881e-05,8.16387379152756e-06,6.60497620550044e-92,0.0397197837837378,0.0496563249716968,0.0007077731737779,0.0119397816259663,1.07316866625392e-20,8.96643900955467e-06,0.0157370843723297,0.0202900710730146,5.59211916966157e-05,0.0311104375793126,0.0365922243714542,0.00787862846721128,0.000485238147628371,0.0177306365163303,0.…
E2F13	e2f13-m1	coleoptile_tip	up	202	Zm00001d027313,Zm00001d027938,Zm00001d028011,Zm00001d028138,Zm00001d028486,Zm00001d028585,Zm00001d028680,Zm00001d029195,Zm00001d029340,Zm00001d029360,Zm00001d029377,Zm00001d029636,Zm00001d029699,Zm00001d029814,Zm00001d030199,Zm00001d030399,Zm00001d030998,Zm00001d031331,Zm00001d032079,Zm00001d032563,Zm00001d032925,Zm00001d032962,Zm00001d033020,Zm00001d033044,Zm00001d033074,Zm00001d033279,Zm00001d0…	Zm00004b000064,Zm00004b000569,Zm00004b000632,Zm00004b000717,Zm00004b001018,Zm00004b001099,Zm00004b001163,Zm00004b001556,Zm00004b001673,Zm00004b001686,Zm00004b001697,Zm00004b001912,Zm00004b001948,Zm00004b002040,Zm00004b002309,Zm00004b002462,Zm00004b002815,Zm00004b003068,Zm00004b003573,Zm00004b003969,Zm00004b004269,Zm00004b004296,Zm00004b004346,Zm00004b004366,Zm00004b004391,Zm00004b004553,Zm00004b0…	2.96023942253486,1.22340868714579,1.88567004184477,10.9778259039752,2.06003674959373,2.64265631177528,2.07784880619401,1.44965945246774,5.57660851328845,1.62983790940972,1.37656242807898,1.73686698772143,1.78392312062219,1.73546756818578,1.54135475285107,7.75716319354099,1.94397328311851,1.70439441035828,1.23520838530254,1.01110912051957,1.11693400934606,1.57902743509684,1.16883486865346,1.043707…	0.00054587557464096,0.00988996744575236,1.02659414289496e-40,1.07967034242302e-23,2.11888890614309e-07,1.59204348285624e-22,2.56807423548695e-31,0.0411810803479824,2.54644821908361e-20,3.58132088039949e-15,0.00701490549553667,0.00252086318591321,0.0459244530139901,0.0411704137594188,0.0102188074760384,3.30990861930351e-09,1.47770614030702e-14,1.64297992456866e-10,0.00944429187306553,0.04247300505…
E2F19	e2f19-m1	leaf	down	497	Zm00001d027245,Zm00001d027292,Zm00001d027442,Zm00001d027449,Zm00001d027537,Zm00001d027554,Zm00001d027708,Zm00001d027709,Zm00001d027729,Zm00001d027877,Zm00001d027992,Zm00001d028043,Zm00001d028055,Zm00001d028064,Zm00001d028154,Zm00001d028182,Zm00001d028287,Zm00001d028311,Zm00001d028389,Zm00001d028574,Zm00001d028577,Zm00001d028768,Zm00001d028816,Zm00001d028880,Zm00001d028953,Zm00001d029164,Zm00001d0…	Zm00004b000010,Zm00004b000043,Zm00004b000175,Zm00004b000183,Zm00004b000265,Zm00004b000280,Zm00004b000390,Zm00004b000391,Zm00004b000412,Zm00004b000523,Zm00004b000614,Zm00004b000651,Zm00004b000658,Zm00004b000661,Zm00004b000730,Zm00004b000759,Zm00004b000847,Zm00004b000863,Zm00004b000930,Zm00004b001087,Zm00004b001091,Zm00004b001235,Zm00004b001280,Zm00004b001320,Zm00004b001375,Zm00004b001535,Zm00004b0…	-1.56684302974468,-1.11043574335986,-2.70010708644606,-1.11676438459921,-1.54669849993874,-2.10222254559491,-1.08105942179808,-1.12518192335116,-1.27651096029891,-1.64139002171593,-1.96025608118687,-2.53024484508183,-2.6237421106566,-1.58930006233441,-1.28517798320513,-1.10135201309755,-1.22230585025769,-1.00611210288389,-1.11634392883114,-1.09483705362999,-2.33034824373981,-1.49468375547395,-1.6…	0.0131854888429708,0.000410560433681472,3.14309298948867e-14,0.0250245106236634,5.6665131318722e-09,0.0107210092893868,0.00598144272971476,8.47394435618306e-06,7.74648853622212e-17,7.44676646031764e-07,0.000870361676412326,7.61671434810341e-09,0.00206973306294055,9.48816312601133e-09,7.42329129423863e-07,0.00395708857767963,0.0091170002033495,2.0028127466834e-08,0.0247240470059111,0.0023395658910…
E2F19	e2f19-m1	leaf	up	53	Zm00001d028011,Zm00001d029566,Zm00001d033876,Zm00001d034049,Zm00001d034917,Zm00001d002119,Zm00001d004387,Zm00001d004554,Zm00001d004624,Zm00001d004687,Zm00001d005250,Zm00001d005451,Zm00001d005570,Zm00001d006640,Zm00001d045356,Zm00001d013042,Zm00001d014015,Zm00001d014030,Zm00001d014046,Zm00001d014055,Zm00001d014062,Zm00001d014063,Zm00001d014098,Zm00001d014226,Zm00001d014241,Zm00001d014299,Zm00001d0…	Zm00004b000632,Zm00004b001845,Zm00004b005015,Zm00004b005156,Zm00004b005828,Zm00004b006153,Zm00004b007989,Zm00004b008123,Zm00004b008168,Zm00004b008217,Zm00004b008628,Zm00004b008779,Zm00004b008859,Zm00004b009744,Zm00004b010433,Zm00004b011039,Zm00004b011882,Zm00004b011895,Zm00004b011909,Zm00004b011913,Zm00004b011922,Zm00004b011923,Zm00004b011953,Zm00004b012069,Zm00004b012078,Zm00004b012115,Zm00004b0…	1.32138848985707,1.04809649231765,2.02194463306984,1.06368270484197,1.05227790613285,1.44062880314416,1.2126095437039,1.20199238824697,1.51726029455484,1.09999213309159,1.03775690050691,1.04037151731251,2.39368567232462,1.06077564210642,6.153585189198,1.04053177661508,1.66530880840523,1.4653317867332,1.15619748635848,2.18677612375319,1.61591083862471,1.32493484301966,1.41973390253148,1.5672348923…	1.71158057909865e-12,0.0307552327661386,0.026369316366378,0.00566771238459316,0.0058130026250219,0.0225910624671675,0.00786265849184795,0.000103575265433437,6.52269041176605e-07,5.75923691509871e-08,0.0114466287724411,2.89398853840291e-07,0.023485177818101,0.0226135859229079,2.11303028477021e-06,0.000318135453561386,0.04931568744762,1.15097785847829e-26,4.04114095943699e-06,6.10746255039129e-05,0…
E2F19	e2f19-m2	leaf	down	499	Zm00001d027245,Zm00001d027345,Zm00001d027353,Zm00001d027442,Zm00001d027449,Zm00001d027480,Zm00001d027554,Zm00001d027729,Zm00001d027877,Zm00001d027928,Zm00001d027992,Zm00001d027995,Zm00001d028043,Zm00001d028055,Zm00001d028064,Zm00001d028074,Zm00001d028154,Zm00001d028231,Zm00001d028287,Zm00001d028389,Zm00001d028456,Zm00001d028753,Zm00001d028768,Zm00001d028880,Zm00001d029164,Zm00001d029197,Zm00001d0…	Zm00004b000010,Zm00004b000093,Zm00004b000100,Zm00004b000175,Zm00004b000183,Zm00004b000213,Zm00004b000280,Zm00004b000412,Zm00004b000523,Zm00004b000560,Zm00004b000614,Zm00004b000618,Zm00004b000651,Zm00004b000658,Zm00004b000661,Zm00004b000677,Zm00004b000730,Zm00004b000802,Zm00004b000847,Zm00004b000930,Zm00004b001013,Zm00004b001221,Zm00004b001235,Zm00004b001320,Zm00004b001535,Zm00004b001558,Zm00004b0…	-1.59531810769377,-1.24418860713212,-1.42439450367909,-2.4615295136506,-1.08354595333407,-1.05126981181532,-2.54313378437004,-1.14957284952895,-1.34819997939775,-1.19263583721145,-1.24023483668831,-1.027387549058,-1.87248261876435,-2.00829370394919,-1.37051396455536,-1.25462191982103,-1.50708930162429,-1.03958422648577,-1.05785551553811,-1.06512779733333,-1.02994623502466,-1.24899820853763,-2.062…	0.00927651115912608,0.032634326207951,0.000338732744327881,7.87856115363806e-12,0.0279801414732702,7.39875822258101e-13,0.0014510962421424,1.14032443789232e-13,3.55771429468309e-05,0.0168061915419559,0.0402581940685731,0.00161191470813553,7.76954465681224e-06,0.0139117943807584,8.59434324636509e-07,8.59822520672152e-05,3.84046554747761e-09,0.048388337982763,0.0240632759227105,0.0300992956332116,2…
E2F19	e2f19-m2	leaf	up	83	Zm00001d028426,Zm00001d028759,Zm00001d028812,Zm00001d028998,Zm00001d030548,Zm00001d002282,Zm00001d002707,Zm00001d003040,Zm00001d003116,Zm00001d004387,Zm00001d004624,Zm00001d005570,Zm00001d007514,Zm00001d014813,Zm00001d015425,Zm00001d017214,Zm00001d017251,Zm00001d017282,Zm00001d017686,Zm00001d039701,Zm00001d039718,Zm00001d040509,Zm00001d040850,Zm00001d041787,Zm00001d042023,Zm00001d042143,Zm00001d0…	Zm00004b000965,Zm00004b001229,Zm00004b001275,Zm00004b001411,Zm00004b002522,Zm00004b006288,Zm00004b006653,Zm00004b006946,Zm00004b007008,Zm00004b007989,Zm00004b008168,Zm00004b008859,Zm00004b010404,Zm00004b012531,Zm00004b013004,Zm00004b014375,Zm00004b014402,Zm00004b014432,Zm00004b014786,Zm00004b016001,Zm00004b016019,Zm00004b016641,Zm00004b016895,Zm00004b017530,Zm00004b017709,Zm00004b017824,Zm00004b0…	1.18800511230373,1.54347092700834,1.02568781829878,2.46310688058471,1.48278453459459,1.36685498025981,4.49001814165981,1.12892515385731,1.12143811654788,1.1825685585998,1.40761678164608,2.86130415005138,1.20120186038573,1.26789389395342,2.41826897282062,1.04065642846529,1.20779088806398,1.27117000893025,1.05011990372516,1.47872047325625,1.47315594635117,1.03311133670692,1.09846512507807,1.6198663…	0.0451334799683257,0.00133390969587686,0.00402055887393386,0.000396204211806773,0.0286238445467833,0.0197917661642796,4.45305989107928e-07,0.0189707604105374,1.68386771821153e-08,0.00921698082919933,5.35826162075932e-06,0.00339519120318244,0.0332590721903708,0.000293973757368611,2.29666685675028e-07,0.045372281743359,0.0302150325029278,0.00121535308569771,0.0393205245423695,0.0306965837821404,0.0…
GRAS52	gras52-m1	embryo_imbibed	down	1001	Zm00001d027245,Zm00001d027355,Zm00001d027361,Zm00001d027365,Zm00001d027411,Zm00001d027425,Zm00001d027442,Zm00001d027457,Zm00001d027481,Zm00001d027540,Zm00001d027557,Zm00001d027611,Zm00001d027624,Zm00001d027708,Zm00001d027717,Zm00001d027755,Zm00001d027757,Zm00001d027766,Zm00001d027847,Zm00001d027874,Zm00001d027881,Zm00001d027988,Zm00001d027991,Zm00001d028011,Zm00001d028064,Zm00001d028094,Zm00001d0…	Zm00004b000010,Zm00004b000102,Zm00004b000106,Zm00004b000110,Zm00004b000148,Zm00004b000161,Zm00004b000175,Zm00004b000191,Zm00004b000214,Zm00004b000268,Zm00004b000284,Zm00004b000319,Zm00004b000330,Zm00004b000390,Zm00004b000400,Zm00004b000429,Zm00004b000433,Zm00004b000439,Zm00004b000495,Zm00004b000519,Zm00004b000527,Zm00004b000610,Zm00004b000612,Zm00004b000632,Zm00004b000661,Zm00004b000689,Zm00004b0…	-1.26350533834377,-1.06263223486321,-2.48117396389629,-1.19236284605135,-1.02647915554775,-1.38356125556992,-1.10589085814131,-2.81223547361364,-1.45744253413238,-1.51404904470425,-2.5668705290178,-1.43134160005184,-1.08963557010085,-1.61997260369867,-3.51779211378455,-1.29936430310165,-2.92428404867805,-1.59526965021579,-1.34616370179668,-1.84406811570037,-1.49847034033011,-1.28623879672086,-3.8…	0.0120973866548113,0.00146878144310864,0.000331388589493678,0.0236712493010466,0.0027114493235511,0.0411827864047297,0.0141373422585399,0.00650847407605441,0.00484163752935352,2.80260552252683e-10,0.000515759364903576,0.0259776289328985,0.000275570013089033,8.85198603360784e-08,0.00581341354025872,0.0118889418849033,0.000498612883575299,0.00295182516003406,0.00502407450344053,1.07503079763502e-05…
GRAS52	gras52-m1	embryo_imbibed	up	355	Zm00001d027500,Zm00001d027548,Zm00001d027598,Zm00001d027607,Zm00001d027625,Zm00001d027649,Zm00001d027677,Zm00001d027711,Zm00001d027832,Zm00001d027934,Zm00001d028086,Zm00001d028187,Zm00001d028204,Zm00001d028360,Zm00001d028585,Zm00001d028647,Zm00001d028974,Zm00001d029053,Zm00001d029083,Zm00001d029286,Zm00001d029339,Zm00001d029557,Zm00001d029576,Zm00001d029650,Zm00001d029708,Zm00001d030018,Zm00001d0…	Zm00004b000228,Zm00004b000275,Zm00004b000310,Zm00004b000317,Zm00004b000331,Zm00004b000350,Zm00004b000369,Zm00004b000393,Zm00004b000482,Zm00004b000563,Zm00004b000682,Zm00004b000763,Zm00004b000778,Zm00004b000902,Zm00004b001099,Zm00004b001135,Zm00004b001393,Zm00004b001445,Zm00004b001466,Zm00004b001635,Zm00004b001672,Zm00004b001837,Zm00004b001855,Zm00004b001919,Zm00004b001962,Zm00004b002173,Zm00004b0…	2.56989351466917,1.523257484608,1.13271763278554,1.45148037137773,1.09811006282789,1.22187647598406,1.16063185005103,1.10266021345011,3.32941337563192,1.2944049569423,1.04527638370255,1.2344016051327,1.0993108254311,1.08006823016698,1.4101813883118,1.34712738199693,1.05667272661503,1.10422430898876,1.37970033454777,1.29192906359718,1.71884954416305,1.12188082730784,1.0093903125998,1.285459958737,…	0.00452952605357822,5.97866654768677e-12,0.0278517666136143,8.27801451155756e-09,1.15888408688557e-06,0.0354587273050181,0.000171105815773535,2.03737591847744e-07,0.00688803203252379,0.000456731502253578,3.9514979898173e-18,1.73669897805303e-10,5.13283220695209e-05,2.19432435667854e-05,0.0170774777980321,0.0268300064467342,2.3800747731285e-12,5.56112074707334e-10,0.0304642734587824,0.000138370279…
GRAS75	gras75-m1	embryo_imbibed	down	898	Zm00001d027345,Zm00001d027361,Zm00001d027409,Zm00001d027457,Zm00001d027481,Zm00001d027532,Zm00001d027540,Zm00001d027557,Zm00001d027624,Zm00001d027655,Zm00001d027708,Zm00001d027717,Zm00001d027755,Zm00001d027766,Zm00001d027801,Zm00001d027846,Zm00001d027874,Zm00001d027929,Zm00001d027988,Zm00001d027991,Zm00001d028009,Zm00001d028011,Zm00001d028064,Zm00001d028112,Zm00001d028171,Zm00001d028230,Zm00001d0…	Zm00004b000093,Zm00004b000106,Zm00004b000147,Zm00004b000191,Zm00004b000214,Zm00004b000260,Zm00004b000268,Zm00004b000284,Zm00004b000330,Zm00004b000353,Zm00004b000390,Zm00004b000400,Zm00004b000429,Zm00004b000439,Zm00004b000458,Zm00004b000494,Zm00004b000519,Zm00004b000561,Zm00004b000610,Zm00004b000612,Zm00004b000630,Zm00004b000632,Zm00004b000661,Zm00004b000702,Zm00004b000750,Zm00004b000800,Zm00004b0…	-1.10017065379622,-2.74817670933761,-1.54814748068759,-1.93163361886049,-1.42175630627549,-1.08040950431439,-1.16965924964707,-2.56592164685681,-1.19760750989672,-1.24833302738577,-1.24244868707581,-2.74962983978125,-1.30454742583679,-1.07343951029752,-1.04503636617359,-1.83520492116874,-1.90176337797665,-1.05016105223343,-1.68834305440033,-1.28027331798185,-1.02059485989246,-1.42613242608069,-1.…	0.000491506267695795,6.19707090258978e-06,0.0277233549142184,0.0314838880202535,0.00186764483628576,0.0425531667999562,5.35928801911646e-08,0.000132276402715862,3.2555153825562e-06,0.0137239892906074,4.95329386250313e-06,0.00982052413614619,0.0042468880985766,0.0294104892785204,0.000174916560587013,6.77909641532427e-05,5.1249118100348e-07,0.000285010412481991,0.000177042368834946,0.00077723612883…
GRAS75	gras75-m1	embryo_imbibed	up	190	Zm00001d027546,Zm00001d027548,Zm00001d027598,Zm00001d027677,Zm00001d027832,Zm00001d028086,Zm00001d028160,Zm00001d028186,Zm00001d028187,Zm00001d028204,Zm00001d028249,Zm00001d028362,Zm00001d028410,Zm00001d028463,Zm00001d028486,Zm00001d028557,Zm00001d028585,Zm00001d028707,Zm00001d029053,Zm00001d029650,Zm00001d030464,Zm00001d030851,Zm00001d030993,Zm00001d031019,Zm00001d031129,Zm00001d031555,Zm00001d0…	Zm00004b000272,Zm00004b000275,Zm00004b000310,Zm00004b000369,Zm00004b000482,Zm00004b000682,Zm00004b000739,Zm00004b000762,Zm00004b000763,Zm00004b000778,Zm00004b000817,Zm00004b000905,Zm00004b000949,Zm00004b001009,Zm00004b001018,Zm00004b001072,Zm00004b001099,Zm00004b001186,Zm00004b001445,Zm00004b001919,Zm00004b002485,Zm00004b002716,Zm00004b002810,Zm00004b002830,Zm00004b002911,Zm00004b003203,Zm00004b0…	1.17552827726674,1.15175466726201,1.06669899663573,1.15097526215237,2.69552671663502,1.1013470933766,1.01531202634859,1.34662453844159,1.04587168641754,1.06845844551484,1.31122763894733,1.21721308083947,1.06650817282549,1.0052231332982,1.01851462406635,1.34441256798668,1.39512961793987,1.01364813251882,1.22889520572869,1.19571738628431,1.11045278718913,1.04142163769689,1.02028711061332,1.20544877…	0.0024379734124346,8.31098011532293e-09,0.0193721929182001,2.81631879933989e-05,0.0319680229263018,8.28827187951314e-25,0.000155742575238004,0.0090861941302425,2.21448352254647e-09,1.3401152068836e-05,2.78942481425139e-21,0.00684325115671083,0.000213348244061555,3.36811616917879e-07,7.69052301433234e-07,3.0979724093088e-08,0.00799569165406863,0.000332532966648781,4.33000727809003e-15,5.4740396542…
HSF13	hsf13-m1	leaf	down	424	Zm00001d027537,Zm00001d027557,Zm00001d028214,Zm00001d028231,Zm00001d028367,Zm00001d028593,Zm00001d028619,Zm00001d028649,Zm00001d028653,Zm00001d028665,Zm00001d028691,Zm00001d028696,Zm00001d028713,Zm00001d028751,Zm00001d028820,Zm00001d028863,Zm00001d029258,Zm00001d029391,Zm00001d029397,Zm00001d029460,Zm00001d029566,Zm00001d029696,Zm00001d029716,Zm00001d029776,Zm00001d029820,Zm00001d029835,Zm00001d0…	Zm00004b000265,Zm00004b000284,Zm00004b000787,Zm00004b000802,Zm00004b000909,Zm00004b001105,Zm00004b001124,Zm00004b001136,Zm00004b001138,Zm00004b001150,Zm00004b001171,Zm00004b001177,Zm00004b001193,Zm00004b001219,Zm00004b001283,Zm00004b001309,Zm00004b001606,Zm00004b001708,Zm00004b001714,Zm00004b001760,Zm00004b001845,Zm00004b001945,Zm00004b001967,Zm00004b002012,Zm00004b002044,Zm00004b002054,Zm00004b0…	-2.33971784667838,-1.58414502722655,-1.00294126036169,-1.12697120815503,-1.33864208403868,-1.39970425922395,-1.33572720170687,-1.38708141466181,-1.24607993505499,-1.44008213042213,-1.17393438035268,-2.90315760986388,-1.09383638964767,-2.06223414787486,-1.91953511111424,-1.45469455499228,-2.34878924111156,-1.7905914667462,-1.0868765054328,-1.05542508330942,-1.49857255254477,-2.74584217431379,-1.32…	3.63322422712545e-19,0.0434619427626541,0.0264065753219564,0.0268804751427745,6.10465061953027e-06,2.25370073849363e-05,2.12869317230179e-24,4.32687299086948e-07,3.29483837795019e-12,0.0280159659174641,4.8642078378164e-11,5.67873644384555e-15,1.06322675367712e-13,5.08376931407672e-12,0.0427666584011862,0.0281315983098004,0.0203938098295669,0.00354537204472494,0.00474189034087505,0.004226423286463…
HSF13	hsf13-m1	leaf	up	176	Zm00001d028011,Zm00001d028284,Zm00001d028298,Zm00001d028585,Zm00001d028586,Zm00001d028806,Zm00001d029607,Zm00001d029699,Zm00001d029803,Zm00001d029832,Zm00001d030165,Zm00001d030998,Zm00001d031485,Zm00001d032298,Zm00001d032481,Zm00001d032543,Zm00001d033074,Zm00001d034722,Zm00001d002287,Zm00001d002974,Zm00001d004330,Zm00001d004452,Zm00001d004545,Zm00001d004624,Zm00001d004635,Zm00001d005602,Zm00001d0…	Zm00004b000632,Zm00004b000843,Zm00004b000855,Zm00004b001099,Zm00004b001100,Zm00004b001267,Zm00004b001890,Zm00004b001948,Zm00004b002030,Zm00004b002052,Zm00004b002286,Zm00004b002815,Zm00004b003144,Zm00004b003755,Zm00004b003909,Zm00004b003959,Zm00004b004391,Zm00004b005664,Zm00004b006293,Zm00004b006892,Zm00004b007943,Zm00004b008040,Zm00004b008115,Zm00004b008168,Zm00004b008176,Zm00004b008887,Zm00004b0…	1.1800618793526,1.28078988107011,1.11197744787051,1.44941400703772,1.15245940088966,1.16000411830436,1.1134788303465,2.54159580489513,3.54419334988978,1.00710900323417,1.54072785987385,1.63930974697463,1.57184923361103,1.05358726310234,1.53271091740242,1.00083398703335,7.41185660102453,2.047947468493,1.11485495787477,1.53038513284622,1.05524884208043,1.00232033301095,1.18374762661109,1.2206524907…	2.72350100641243e-10,0.00664352833935892,1.74183841072337e-35,4.69170391308532e-68,0.00573104701902928,1.19351113846204e-15,0.0201089412242698,1.51655976474404e-11,0.00171914745504548,1.01257320882499e-07,0.00220705530317149,1.1119769034073e-06,0.00219645843261254,7.70683031757042e-19,0.000232254461230745,0.000796973219786658,8.48518259534721e-09,0.00679343973164672,0.000196569048543511,2.5513992…
HSF18	hsf18-m1	embryo_imbibed	down	677	Zm00001d027361,Zm00001d027374,Zm00001d027457,Zm00001d027532,Zm00001d027557,Zm00001d027708,Zm00001d027717,Zm00001d027757,Zm00001d027766,Zm00001d027846,Zm00001d027847,Zm00001d027991,Zm00001d028011,Zm00001d028064,Zm00001d028152,Zm00001d028230,Zm00001d028368,Zm00001d028416,Zm00001d028472,Zm00001d028601,Zm00001d028622,Zm00001d028664,Zm00001d028756,Zm00001d029067,Zm00001d029234,Zm00001d029242,Zm00001d0…	Zm00004b000106,Zm00004b000120,Zm00004b000191,Zm00004b000260,Zm00004b000284,Zm00004b000390,Zm00004b000400,Zm00004b000433,Zm00004b000439,Zm00004b000494,Zm00004b000495,Zm00004b000612,Zm00004b000632,Zm00004b000661,Zm00004b000728,Zm00004b000800,Zm00004b000910,Zm00004b000955,Zm00004b001001,Zm00004b001112,Zm00004b001127,Zm00004b001149,Zm00004b001227,Zm00004b001456,Zm00004b001587,Zm00004b001594,Zm00004b0…	-1.73862535384316,-1.03659346503793,-2.30349719354495,-1.70648678360137,-1.95032789298829,-1.08881522501199,-2.44628675851428,-1.65019607719704,-1.31930030207392,-1.12711935940314,-1.05387798556158,-1.81808223785536,-2.96722246975495,-2.01000462832502,-1.5951758280377,-2.10060202396852,-2.66905366424865,-1.06951993050333,-1.37191627092126,-1.65637089302124,-1.1607155522541,-1.7543154904195,-2.206…	0.00590056557852765,0.0129483786383212,0.0142532381683094,0.000979679006136018,0.00352331238682326,9.11638642791689e-05,0.0235852684761415,0.0259432085925066,0.00678220931728616,0.0172409851311865,0.017184259766583,3.09046359351424e-06,7.88722335861889e-09,1.54028056887745e-11,0.000394933769053484,1.41789231870664e-05,0.0141712124741986,0.000100399706454275,8.17165351751471e-06,0.0051149151719947…
HSF18	hsf18-m1	embryo_imbibed	up	293	Zm00001d027500,Zm00001d027548,Zm00001d027598,Zm00001d027607,Zm00001d027625,Zm00001d027832,Zm00001d028086,Zm00001d028241,Zm00001d028406,Zm00001d028410,Zm00001d028486,Zm00001d028557,Zm00001d028574,Zm00001d028647,Zm00001d028693,Zm00001d028830,Zm00001d028949,Zm00001d029053,Zm00001d029123,Zm00001d029286,Zm00001d029339,Zm00001d029708,Zm00001d030464,Zm00001d030557,Zm00001d000141,Zm00001d030652,Zm00001d0…	Zm00004b000228,Zm00004b000275,Zm00004b000310,Zm00004b000317,Zm00004b000331,Zm00004b000482,Zm00004b000682,Zm00004b000812,Zm00004b000946,Zm00004b000949,Zm00004b001018,Zm00004b001072,Zm00004b001087,Zm00004b001135,Zm00004b001174,Zm00004b001298,Zm00004b001371,Zm00004b001445,Zm00004b001508,Zm00004b001635,Zm00004b001672,Zm00004b001962,Zm00004b002485,Zm00004b002530,Zm00004b002559,Zm00004b002590,Zm00004b0…	2.22124561634713,1.64282822487982,1.31856977175874,1.28704517069277,1.07199528338135,2.84048409919261,1.02603603716418,1.40559503627461,1.33250534257828,1.11743064462671,1.30252595313544,1.45463245380682,2.34094693300087,1.14161568389902,1.06221256428198,1.12613753785672,1.41495936825893,1.21923681154558,1.00508828166401,1.07820372817168,1.40430410906105,1.24154524569774,1.13882928233153,1.355796…	0.00844548614955286,2.00716598714844e-17,0.00296205371259744,3.00057670636286e-08,5.8367580771197e-08,0.0245960925908543,2.2170805251636e-21,0.0366964740342664,0.024773371435215,0.000115171207086665,9.13154825438191e-11,1.68089656440327e-09,0.00099436231158883,0.0371327458437551,3.85623506420652e-08,0.000134040482845126,0.0117587026700206,8.59475132812738e-15,2.74922488729292e-06,0.00062155476774…
HSF20	hsf20-m1	embryo_imbibed	down	978	Zm00001d027345,Zm00001d027355,Zm00001d027361,Zm00001d027409,Zm00001d027436,Zm00001d027443,Zm00001d027448,Zm00001d027481,Zm00001d027532,Zm00001d027540,Zm00001d027557,Zm00001d027621,Zm00001d027624,Zm00001d027655,Zm00001d027717,Zm00001d027755,Zm00001d027766,Zm00001d027847,Zm00001d027874,Zm00001d027887,Zm00001d027988,Zm00001d027991,Zm00001d028064,Zm00001d028093,Zm00001d028112,Zm00001d028152,Zm00001d0…	Zm00004b000093,Zm00004b000102,Zm00004b000106,Zm00004b000147,Zm00004b000171,Zm00004b000177,Zm00004b000182,Zm00004b000214,Zm00004b000260,Zm00004b000268,Zm00004b000284,Zm00004b000326,Zm00004b000330,Zm00004b000353,Zm00004b000400,Zm00004b000429,Zm00004b000439,Zm00004b000495,Zm00004b000519,Zm00004b000533,Zm00004b000610,Zm00004b000612,Zm00004b000661,Zm00004b000687,Zm00004b000702,Zm00004b000728,Zm00004b0…	-1.13423524210414,-1.36972547370955,-1.92120399976188,-1.69215443874841,-1.45221342890256,-1.08034485623623,-1.06631523421894,-1.84563710386296,-1.41455689321321,-1.1796911380295,-2.52430993606914,-1.35993974980754,-1.04322376031931,-1.0079858982751,-2.95733202436442,-1.64491591562098,-1.58909592739047,-1.06126235296575,-1.48379278787279,-2.08445220286241,-1.48821928435368,-1.04780553664481,-1.00…	0.000334338234464724,1.08489954454579e-06,0.00178570808171825,0.0158613829562937,0.0155696656265849,0.0117385920404873,0.0313867206307796,4.82374992239949e-05,0.00595530755885768,4.55509833937699e-08,0.000182430089115133,0.0103627175078186,6.53689067712834e-05,0.0485958887834157,0.00729251033823977,0.00028231016213922,0.000740486991503703,0.0139089550477079,8.56367657548146e-05,0.010935451810471,…
HSF20	hsf20-m1	embryo_imbibed	up	225	Zm00001d027429,Zm00001d027598,Zm00001d028086,Zm00001d028160,Zm00001d028204,Zm00001d028355,Zm00001d028463,Zm00001d028486,Zm00001d029053,Zm00001d029286,Zm00001d029708,Zm00001d029918,Zm00001d030464,Zm00001d030744,Zm00001d000230,Zm00001d031216,Zm00001d031727,Zm00001d032152,Zm00001d032335,Zm00001d032380,Zm00001d032386,Zm00001d032632,Zm00001d032633,Zm00001d032737,Zm00001d033109,Zm00001d033188,Zm00001d0…	Zm00004b000165,Zm00004b000310,Zm00004b000682,Zm00004b000739,Zm00004b000778,Zm00004b000897,Zm00004b001009,Zm00004b001018,Zm00004b001445,Zm00004b001635,Zm00004b001962,Zm00004b002109,Zm00004b002485,Zm00004b002647,Zm00004b002874,Zm00004b002971,Zm00004b003317,Zm00004b003629,Zm00004b003783,Zm00004b003822,Zm00004b003828,Zm00004b004035,Zm00004b004036,Zm00004b004133,Zm00004b004415,Zm00004b004475,Zm00004b0…	1.18060885718198,1.11014755005386,1.16613063310628,1.08157835563093,1.01575959045899,1.02739989922445,1.09896614265393,1.00202998806284,1.11328399855285,1.12217497761731,1.64818825328884,1.22245662687557,1.4162750709065,1.07290912783848,1.13116329010706,1.00135585763355,1.43733072895713,1.04252941323205,1.15016412259113,1.05620504494385,1.00584572314998,2.9843017146823,2.34555963058194,1.75924907…	2.33994247741233e-07,0.0136247487409593,8.93497410058951e-28,4.81860202099157e-05,4.20285001158938e-05,0.00209095241584127,1.95033013238876e-08,1.26653759879241e-06,2.2719702099986e-12,0.000280362392842435,0.000191345621829431,8.50677640716634e-13,9.84441373487489e-10,3.26751509915968e-07,2.61480898148599e-06,0.000124351790639701,1.83579348137478e-10,0.0325861319071646,0.0290212501669285,0.004701…
HSF24	hsf24-m3	tassel	down	1347	Zm00001d027281,Zm00001d027304,Zm00001d027325,Zm00001d027362,Zm00001d027386,Zm00001d027402,Zm00001d027441,Zm00001d027557,Zm00001d027590,Zm00001d027619,Zm00001d027701,Zm00001d027710,Zm00001d027715,Zm00001d027788,Zm00001d027808,Zm00001d027815,Zm00001d027862,Zm00001d027870,Zm00001d027924,Zm00001d027925,Zm00001d027994,Zm00001d028015,Zm00001d028019,Zm00001d028199,Zm00001d028248,Zm00001d028293,Zm00001d0…	Zm00004b000033,Zm00004b000053,Zm00004b000075,Zm00004b000108,Zm00004b000130,Zm00004b000142,Zm00004b000174,Zm00004b000284,Zm00004b000305,Zm00004b000324,Zm00004b000384,Zm00004b000392,Zm00004b000397,Zm00004b000447,Zm00004b000464,Zm00004b000469,Zm00004b000505,Zm00004b000513,Zm00004b000557,Zm00004b000558,Zm00004b000617,Zm00004b000636,Zm00004b000640,Zm00004b000774,Zm00004b000816,Zm00004b000848,Zm00004b0…	-1.52187468690379,-1.77828734560404,-1.03406813688646,-1.06600620790566,-1.19812530431012,-1.06623791434127,-1.41034610802446,-1.04230292305691,-2.00247787759168,-1.16420120970338,-1.18124093267805,-1.18101058110772,-1.07262053273492,-1.16198125669437,-1.73718848713875,-1.31109401180804,-1.06764284231579,-1.31366043079765,-1.16517175452122,-2.48655098270851,-2.80586610870145,-2.62458070151178,-2.…	0.00131880300607189,2.67605658992847e-08,1.85443540874995e-07,3.30755565831443e-09,1.48171331860156e-18,0.000605091136834628,9.9427145663119e-11,0.0312407235204214,1.06992755476652e-13,8.92261320089786e-07,1.04364759644771e-11,4.75402621182569e-08,0.0376568274621715,1.51986046271575e-12,6.70539154862338e-09,5.48157625744092e-07,8.61736825654137e-07,0.00166492939543767,9.86426321721565e-05,5.70894…
HSF24	hsf24-m3	tassel	up	1066	Zm00001d027287,Zm00001d027308,Zm00001d027429,Zm00001d027451,Zm00001d027457,Zm00001d027490,Zm00001d027518,Zm00001d027524,Zm00001d027530,Zm00001d027549,Zm00001d027599,Zm00001d027601,Zm00001d027683,Zm00001d027938,Zm00001d027999,Zm00001d028013,Zm00001d028064,Zm00001d028129,Zm00001d028170,Zm00001d028172,Zm00001d028221,Zm00001d028245,Zm00001d028278,Zm00001d028307,Zm00001d028323,Zm00001d028348,Zm00001d0…	Zm00004b000038,Zm00004b000056,Zm00004b000165,Zm00004b000185,Zm00004b000191,Zm00004b000222,Zm00004b000250,Zm00004b000255,Zm00004b000258,Zm00004b000276,Zm00004b000312,Zm00004b000313,Zm00004b000374,Zm00004b000569,Zm00004b000622,Zm00004b000634,Zm00004b000661,Zm00004b000713,Zm00004b000749,Zm00004b000751,Zm00004b000793,Zm00004b000815,Zm00004b000839,Zm00004b000859,Zm00004b000873,Zm00004b000890,Zm00004b0…	1.70488627702925,1.00515757914988,1.05337271432719,1.3576097630256,1.75533049542693,3.64008092525558,1.17711847381393,1.75634194862364,1.07767337006677,2.16994601875808,1.41602023591272,2.35378467601237,1.07293316441438,1.49907973342021,1.03766747871304,1.06584082885659,1.08639976477393,1.41623934280561,1.15341110066925,2.01883092479336,1.48414848345738,1.24743570898981,1.41662165256229,1.1671896…	0.00187568467447494,0.0201670960600019,1.51599839332063e-07,5.80552622036522e-05,0.00601723052057198,7.35893705703064e-12,2.31635739738013e-05,0.0247478972602603,0.000939132488070837,1.62065611563952e-08,1.7274533318604e-13,1.06885712681305e-24,2.03589162199417e-05,4.19227020241415e-08,3.04318092921739e-05,0.00171067546676361,4.44903878947003e-07,7.8088531888505e-05,0.032916826390269,1.8767544002…
HSF24	hsf24-m4	tassel	down	517	Zm00001d027242,Zm00001d027590,Zm00001d027715,Zm00001d027809,Zm00001d027837,Zm00001d027925,Zm00001d028367,Zm00001d028616,Zm00001d028619,Zm00001d028664,Zm00001d028696,Zm00001d028759,Zm00001d028770,Zm00001d028783,Zm00001d028830,Zm00001d028863,Zm00001d028949,Zm00001d029035,Zm00001d029078,Zm00001d029083,Zm00001d029101,Zm00001d029215,Zm00001d029360,Zm00001d029566,Zm00001d029606,Zm00001d029650,Zm00001d0…	Zm00004b000009,Zm00004b000305,Zm00004b000397,Zm00004b000465,Zm00004b000486,Zm00004b000558,Zm00004b000909,Zm00004b001122,Zm00004b001124,Zm00004b001149,Zm00004b001177,Zm00004b001229,Zm00004b001237,Zm00004b001250,Zm00004b001298,Zm00004b001309,Zm00004b001371,Zm00004b001430,Zm00004b001463,Zm00004b001466,Zm00004b001483,Zm00004b001575,Zm00004b001686,Zm00004b001845,Zm00004b001889,Zm00004b001919,Zm00004b0…	-1.0055671970337,-1.03342622186252,-1.41070680554128,-1.11632855387678,-1.11893275840494,-2.45462069029462,-1.0680207778606,-2.11238397254055,-1.07566502454801,-2.95041528744774,-1.19090130492631,-1.15420801220501,-1.21449647655765,-3.58533596865559,-1.07534040817822,-1.13916209453902,-1.5357978863933,-3.2628058988351,-1.32777004163612,-1.50207718061857,-2.24708099462987,-1.01589186132336,-5.3895…	1.24539113082965e-08,0.000662779175737276,0.0129634733074007,0.00260583435022007,0.0104388447121288,0.000176961784643159,7.3879832196313e-05,8.17803100664142e-21,1.54234883385515e-09,0.0187285311227359,0.000154256216053707,3.75887224672887e-12,7.29361635107323e-12,7.89438892113063e-14,0.00187677254351869,0.0123583034393536,2.95983705398238e-20,1.85224354350797e-14,0.0294333511504274,0.03240857067…
HSF24	hsf24-m4	tassel	up	456	Zm00001d027530,Zm00001d027557,Zm00001d027601,Zm00001d027832,Zm00001d028122,Zm00001d028129,Zm00001d028138,Zm00001d028323,Zm00001d028410,Zm00001d028541,Zm00001d028613,Zm00001d028692,Zm00001d028754,Zm00001d028812,Zm00001d028816,Zm00001d028835,Zm00001d028840,Zm00001d028867,Zm00001d028880,Zm00001d028930,Zm00001d028952,Zm00001d028954,Zm00001d028955,Zm00001d028968,Zm00001d028972,Zm00001d029011,Zm00001d0…	Zm00004b000258,Zm00004b000284,Zm00004b000313,Zm00004b000482,Zm00004b000709,Zm00004b000713,Zm00004b000717,Zm00004b000873,Zm00004b000949,Zm00004b001062,Zm00004b001120,Zm00004b001172,Zm00004b001224,Zm00004b001275,Zm00004b001280,Zm00004b001302,Zm00004b001304,Zm00004b001311,Zm00004b001320,Zm00004b001361,Zm00004b001374,Zm00004b001376,Zm00004b001378,Zm00004b001389,Zm00004b001391,Zm00004b001418,Zm00004b0…	1.09988844641193,1.66809470585613,1.03017520088812,1.06411002714698,1.06998138124623,1.003572703226,8.54961022052703,3.04563804983513,1.35827889695121,4.33169865700658,1.21225121482881,2.94802022444067,2.10883877371463,1.175263920981,9.44837704241581,1.23350904509103,2.28937976793641,1.71176211390688,1.63438730887418,1.99690686133775,1.02230455545421,1.07360629177375,1.15409836905729,1.1871144255…	0.00155543537406808,2.50179519285114e-05,7.85468207683194e-05,0.00964218220589382,3.09757550690595e-06,0.0135645107137332,1.47637963371695e-10,7.93369761806861e-22,0.00104147480392217,4.57225516959928e-05,2.77679694093396e-17,1.72173959063386e-11,0.00389980352937348,0.000939760068000637,9.21122469524928e-25,0.00874437660861938,7.66273450114484e-09,1.98917352056996e-32,3.74893376785811e-15,0.00058…
HSF29	hsf29-m1	embryo_imbibed	down	476	Zm00001d027361,Zm00001d027481,Zm00001d027624,Zm00001d027708,Zm00001d027874,Zm00001d027924,Zm00001d027991,Zm00001d028064,Zm00001d028230,Zm00001d028471,Zm00001d028616,Zm00001d028622,Zm00001d028655,Zm00001d028733,Zm00001d028756,Zm00001d028968,Zm00001d029164,Zm00001d029242,Zm00001d029360,Zm00001d029447,Zm00001d029620,Zm00001d029669,Zm00001d029699,Zm00001d029747,Zm00001d029848,Zm00001d029922,Zm00001d0…	Zm00004b000106,Zm00004b000214,Zm00004b000330,Zm00004b000390,Zm00004b000519,Zm00004b000557,Zm00004b000612,Zm00004b000661,Zm00004b000800,Zm00004b001002,Zm00004b001122,Zm00004b001127,Zm00004b001140,Zm00004b001204,Zm00004b001227,Zm00004b001389,Zm00004b001535,Zm00004b001594,Zm00004b001686,Zm00004b001748,Zm00004b001902,Zm00004b001932,Zm00004b001948,Zm00004b001989,Zm00004b002064,Zm00004b002113,Zm00004b0…	-2.28583591804999,-1.2902671172946,-1.08044805343558,-1.00476612076296,-1.12549378437546,-1.10375008439819,-1.17643502902921,-1.41914134476198,-1.56077879740971,-1.67220100021307,-1.05677316971517,-1.01906313933526,-1.00518173611564,-1.08484136146142,-1.27216814683755,-1.26797293506675,-1.49042564574371,-1.33188568652238,-4.05413903513645,-1.73196351797772,-1.10841233067104,-1.73089872126938,-1.5…	0.000258058100067979,0.00685738618122278,4.73452726482878e-05,0.000426547241832534,0.00428977923185756,7.88748773748359e-05,0.00297314883163256,3.26406861147572e-06,0.00239411207420149,0.000429476166871653,0.0181937143497138,5.3708533482124e-07,1.27454006611463e-05,5.77928023471048e-13,0.0438176158363028,1.49037907725758e-05,4.46618417172623e-06,0.000298988537899395,1.60680933281942e-06,1.1255670…
HSF29	hsf29-m1	embryo_imbibed	up	98	Zm00001d027312,Zm00001d027832,Zm00001d028410,Zm00001d028752,Zm00001d028774,Zm00001d029123,Zm00001d031092,Zm00001d031459,Zm00001d032933,Zm00001d032961,Zm00001d033583,Zm00001d033591,Zm00001d033965,Zm00001d034030,Zm00001d034298,Zm00001d034650,Zm00001d001799,Zm00001d002681,Zm00001d002761,Zm00001d004138,Zm00001d005399,Zm00001d005656,Zm00001d005672,Zm00001d006047,Zm00001d006069,Zm00001d006116,Zm00001d0…	Zm00004b000063,Zm00004b000482,Zm00004b000949,Zm00004b001220,Zm00004b001241,Zm00004b001508,Zm00004b002884,Zm00004b003127,Zm00004b004278,Zm00004b004295,Zm00004b004804,Zm00004b004809,Zm00004b005079,Zm00004b005135,Zm00004b005312,Zm00004b005598,Zm00004b005896,Zm00004b006628,Zm00004b006704,Zm00004b007812,Zm00004b008747,Zm00004b008922,Zm00004b008937,Zm00004b009249,Zm00004b009267,Zm00004b009311,Zm00004b0…	1.06843964999277,2.89812201360006,1.03096720543863,1.1080382328695,1.04493503115095,1.01491913031309,1.26282936784936,1.06298604330013,1.2948821163738,1.08625743116803,2.03435731251964,1.08742335021949,1.28525013686343,1.17841607790325,1.1372095622374,1.03523593664538,1.13381242717021,5.39687365527607,1.09629034004446,1.0002445413917,1.23203708036104,1.13002115922235,1.17251256023848,1.0218836661…	0.00879756443345895,0.0233976306568416,0.000545754584954366,0.0404905620872194,0.00185436346403555,2.54445895688463e-06,0.00166976983636173,0.0209020658692098,0.0398860448132718,0.00646994516398443,0.000444202440093983,5.86292858969559e-20,0.0410676924129111,0.0237854264083976,0.00589425819357603,2.77381132947327e-13,0.0252896698266216,0.000292618581316173,0.000646799306905698,0.0357436102858021,…
HSF29	hsf29-m2	embryo_imbibed	down	1004	Zm00001d027266,Zm00001d027355,Zm00001d027361,Zm00001d027365,Zm00001d027448,Zm00001d027457,Zm00001d027481,Zm00001d027532,Zm00001d027540,Zm00001d027557,Zm00001d027624,Zm00001d027717,Zm00001d027755,Zm00001d027757,Zm00001d027766,Zm00001d027768,Zm00001d027801,Zm00001d027846,Zm00001d027847,Zm00001d027874,Zm00001d027894,Zm00001d027924,Zm00001d027988,Zm00001d027991,Zm00001d028011,Zm00001d028171,Zm00001d0…	Zm00004b000020,Zm00004b000102,Zm00004b000106,Zm00004b000110,Zm00004b000182,Zm00004b000191,Zm00004b000214,Zm00004b000260,Zm00004b000268,Zm00004b000284,Zm00004b000330,Zm00004b000400,Zm00004b000429,Zm00004b000433,Zm00004b000439,Zm00004b000441,Zm00004b000458,Zm00004b000494,Zm00004b000495,Zm00004b000519,Zm00004b000540,Zm00004b000557,Zm00004b000610,Zm00004b000612,Zm00004b000632,Zm00004b000750,Zm00004b0…	-1.04671120579061,-1.41865924776171,-2.31051054139748,-1.36190267194774,-1.09068940913144,-3.49337081306512,-2.17503175274408,-1.48581071334998,-2.40300967020842,-1.60385136038205,-1.25397130169436,-3.27597682779574,-1.09898087294647,-1.42190511886245,-2.28187692600484,-1.1078258970823,-1.08044322767342,-1.01349497649336,-1.17914922594217,-1.30161850174113,-1.1645585280652,-1.15212542963188,-1.26…	1.44384088520929e-12,2.913122077762e-07,0.000128191731768229,0.00330239332311292,0.025565505377643,0.000700405798890572,1.59572318379894e-06,0.00338620835626685,3.14803109642057e-29,0.0124341936813831,7.50499082180715e-07,0.00447244806415044,0.0163253081972338,0.0465946366049861,8.76331740195656e-07,0.00345544970747316,8.73787476414828e-05,0.0269411111448793,0.00519980052071954,0.0005203954153765…
HSF29	hsf29-m2	embryo_imbibed	up	468	Zm00001d027500,Zm00001d027546,Zm00001d027548,Zm00001d027607,Zm00001d027625,Zm00001d027649,Zm00001d027677,Zm00001d027749,Zm00001d027832,Zm00001d028086,Zm00001d028160,Zm00001d028187,Zm00001d028204,Zm00001d028249,Zm00001d028363,Zm00001d028463,Zm00001d028557,Zm00001d028574,Zm00001d028585,Zm00001d028707,Zm00001d028727,Zm00001d029053,Zm00001d029056,Zm00001d029083,Zm00001d029339,Zm00001d029550,Zm00001d0…	Zm00004b000228,Zm00004b000272,Zm00004b000275,Zm00004b000317,Zm00004b000331,Zm00004b000350,Zm00004b000369,Zm00004b000425,Zm00004b000482,Zm00004b000682,Zm00004b000739,Zm00004b000763,Zm00004b000778,Zm00004b000817,Zm00004b000906,Zm00004b001009,Zm00004b001072,Zm00004b001087,Zm00004b001099,Zm00004b001186,Zm00004b001200,Zm00004b001445,Zm00004b001448,Zm00004b001466,Zm00004b001672,Zm00004b001832,Zm00004b0…	2.85016867857703,1.03795257922601,1.36035641243432,1.08757439626935,1.01045311171443,1.03171171091612,1.3273209900123,1.33463164978353,3.40754406390281,1.32866312796856,1.20613520468034,1.31213836184068,1.24261814587697,1.00994304645058,1.0438480634642,1.02707551694316,1.16253773878881,2.10939886797727,1.49940534373195,1.10136109613482,1.07925896575671,1.31002563923115,1.23340928915016,1.74449066…	0.000273018179318396,0.00803371273782139,2.96091108790538e-12,3.46182868071709e-06,2.60622971760672e-07,0.0449630766009771,6.49919899214703e-07,0.0042130000410814,0.00329359368663007,1.73978020519279e-36,3.2979027347707e-06,1.04973188996154e-14,1.7440146632674e-07,7.05164820162692e-13,0.00204144040973787,1.32776144150769e-07,1.90936151376217e-06,0.00281577808052459,0.00332801686389893,6.547676588…
HSF6	hsf6-m1	embryo_imbibed	down	372	Zm00001d027621,Zm00001d027708,Zm00001d027874,Zm00001d027881,Zm00001d028064,Zm00001d028094,Zm00001d028182,Zm00001d028374,Zm00001d028408,Zm00001d028472,Zm00001d028471,Zm00001d028616,Zm00001d028733,Zm00001d029143,Zm00001d029164,Zm00001d029497,Zm00001d029607,Zm00001d029747,Zm00001d030032,Zm00001d030532,Zm00001d030727,Zm00001d031599,Zm00001d031602,Zm00001d031871,Zm00001d031893,Zm00001d032024,Zm00001d0…	Zm00004b000326,Zm00004b000390,Zm00004b000519,Zm00004b000527,Zm00004b000661,Zm00004b000689,Zm00004b000759,Zm00004b000916,Zm00004b000947,Zm00004b001001,Zm00004b001002,Zm00004b001122,Zm00004b001204,Zm00004b001525,Zm00004b001535,Zm00004b001790,Zm00004b001890,Zm00004b001989,Zm00004b002186,Zm00004b002511,Zm00004b002637,Zm00004b003237,Zm00004b003241,Zm00004b003426,Zm00004b003438,Zm00004b003529,Zm00004b0…	-1.29682344066561,-1.03125553341303,-1.30606882286786,-1.08280166290751,-1.05096788150795,-1.29182180670509,-2.19031961988598,-1.67091448480725,-1.99467741946403,-1.33896222249342,-2.02737831132627,-1.64664864960085,-1.19122007264821,-1.01105296981253,-1.24607866548095,-2.65610863355811,-1.63496158956154,-1.11985139203283,-1.28851859444593,-1.23333561166367,-1.40679842796653,-1.00145026367899,-1.…	0.0218580146707129,0.000302450882954401,0.000951092203544287,0.000197281552425647,0.000943944449926727,1.03005452491754e-08,0.0134625901101958,0.0349490867356797,0.00147220657920257,1.88399153938707e-05,1.16998661904048e-05,0.000344952346631805,1.44727372838642e-15,0.010772909962101,0.000191214283008561,0.000417478034025991,0.00105804061540336,0.000109268088100894,5.51156548386584e-07,0.002656842…
HSF6	hsf6-m1	embryo_imbibed	up	251	Zm00001d027338,Zm00001d027429,Zm00001d027548,Zm00001d027649,Zm00001d027879,Zm00001d028217,Zm00001d028726,Zm00001d028778,Zm00001d028835,Zm00001d029576,Zm00001d030018,Zm00001d030232,Zm00001d031018,Zm00001d031200,Zm00001d031290,Zm00001d032164,Zm00001d032380,Zm00001d032825,Zm00001d032968,Zm00001d033232,Zm00001d033240,Zm00001d033287,Zm00001d033389,Zm00001d033391,Zm00001d033456,Zm00001d033529,Zm00001d0…	Zm00004b000086,Zm00004b000165,Zm00004b000275,Zm00004b000350,Zm00004b000525,Zm00004b000789,Zm00004b001199,Zm00004b001245,Zm00004b001302,Zm00004b001855,Zm00004b002173,Zm00004b002328,Zm00004b002829,Zm00004b002960,Zm00004b003043,Zm00004b003640,Zm00004b003822,Zm00004b004193,Zm00004b004299,Zm00004b004519,Zm00004b004525,Zm00004b004558,Zm00004b004633,Zm00004b004635,Zm00004b004682,Zm00004b004759,Zm00004b0…	1.00267431952695,1.01538255461608,1.06759945722388,1.20301686689229,1.28995718109188,2.67455722800668,1.01765578484349,1.54865743807522,1.16706948097935,1.50703687060538,1.3596250880382,1.27362107061966,1.15994658932523,1.18996464048253,1.08675182125194,1.59580508859207,1.12117557249517,1.03648634401697,1.07196957198268,1.23974466896949,1.14347796926147,1.03040038100399,1.68207801330665,1.6359797…	0.000224636117171311,1.75742602504401e-05,1.82551682435728e-07,0.0234120134607645,0.0169750953467485,0.000343882434114303,1.14876338402482e-12,0.0454410537406967,0.0258067715686214,3.34034788588315e-05,1.2495961267528e-05,0.000693156701711711,0.0172343500048334,1.3097458586133e-06,0.0060059386549681,0.00541042944000031,0.0036343192765502,1.96590470709729e-08,0.0117844648368505,0.00284553958630832…
HSF6	hsf6-m2	embryo_imbibed	down	313	Zm00001d027481,Zm00001d027708,Zm00001d028064,Zm00001d028243,Zm00001d028472,Zm00001d028616,Zm00001d028622,Zm00001d028733,Zm00001d028756,Zm00001d029242,Zm00001d029360,Zm00001d029648,Zm00001d029674,Zm00001d029999,Zm00001d030329,Zm00001d031577,Zm00001d031580,Zm00001d031736,Zm00001d031796,Zm00001d032022,Zm00001d032024,Zm00001d032027,Zm00001d032070,Zm00001d032076,Zm00001d032083,Zm00001d032144,Zm00001d0…	Zm00004b000214,Zm00004b000390,Zm00004b000661,Zm00004b000813,Zm00004b001001,Zm00004b001122,Zm00004b001127,Zm00004b001204,Zm00004b001227,Zm00004b001594,Zm00004b001686,Zm00004b001917,Zm00004b001934,Zm00004b002159,Zm00004b002413,Zm00004b003218,Zm00004b003220,Zm00004b003327,Zm00004b003366,Zm00004b003528,Zm00004b003529,Zm00004b003531,Zm00004b003564,Zm00004b003570,Zm00004b003576,Zm00004b003623,Zm00004b0…	-1.17265508562144,-1.15079065047513,-1.38771756155491,-1.04490333936847,-1.07219956508117,-1.82050740919588,-1.09557705707248,-1.06727043738074,-1.34209652105211,-1.20199634792939,-1.72990407503952,-3.62837552650468,-1.02474467657806,-1.57928391556395,-1.26721752252706,-1.49777393038043,-1.12604638373559,-1.17758515648153,-2.66636195059928,-1.13008290189527,-1.02876364618654,-1.10342924857845,-1.…	0.0135784508685217,3.07169513542459e-05,4.10080919421938e-06,0.00289348283084091,0.000773100347233549,2.72605696695573e-05,3.68676323872853e-08,9.57063197284135e-13,0.0282156902854555,0.00114166552805187,0.0169566650947561,0.00147686344537309,3.36031524334815e-23,0.0156050161775781,0.00433451997136252,0.0424426524031661,0.0124780557774228,0.0088570206443677,0.0116595281507466,0.000981765956095594…
HSF6	hsf6-m2	embryo_imbibed	up	264	Zm00001d027548,Zm00001d027975,Zm00001d028160,Zm00001d028187,Zm00001d028360,Zm00001d028410,Zm00001d028556,Zm00001d028557,Zm00001d028574,Zm00001d028774,Zm00001d028974,Zm00001d029053,Zm00001d029123,Zm00001d029286,Zm00001d029997,Zm00001d030310,Zm00001d000141,Zm00001d030797,Zm00001d030851,Zm00001d030993,Zm00001d031019,Zm00001d031253,Zm00001d031415,Zm00001d031706,Zm00001d032164,Zm00001d032528,Zm00001d0…	Zm00004b000275,Zm00004b000600,Zm00004b000739,Zm00004b000763,Zm00004b000902,Zm00004b000949,Zm00004b001071,Zm00004b001072,Zm00004b001087,Zm00004b001241,Zm00004b001393,Zm00004b001445,Zm00004b001508,Zm00004b001635,Zm00004b002158,Zm00004b002401,Zm00004b002559,Zm00004b002682,Zm00004b002716,Zm00004b002810,Zm00004b002830,Zm00004b002999,Zm00004b003095,Zm00004b003303,Zm00004b003640,Zm00004b003947,Zm00004b0…	1.09889683073632,1.07173278793415,1.07793048340066,1.01720352113795,1.0381093702997,1.11496533681198,2.04207757893249,1.27800607932258,2.66125644984578,1.0149753199401,1.02036351797473,1.05380508222068,1.19948119450511,1.03956974305922,2.06706242673468,1.65890449346948,1.44881860771878,11.7704948768151,1.01891294511422,1.37194535394912,1.15380301471515,1.17671673214573,1.1353101801563,1.210572375…	5.24534876831771e-08,1.21116434348356e-05,6.09778531463287e-05,7.28203821911813e-09,3.84573623637788e-06,0.00010860667333655,1.37875715388695e-14,2.02096712089194e-07,0.000146846039521019,0.002254785673164,1.71173075625073e-14,3.59761818851058e-11,5.82849665519987e-09,0.00106355916322429,5.01542270978669e-86,0.00874462916704877,0.037948414548903,0.0064034937171583,7.48051885444466e-07,6.165756551…
JMJ13	jmj13-m4	tassel_stem	down	77	Zm00001d027590,Zm00001d028337,Zm00001d029946,Zm00001d031678,Zm00001d032737,Zm00001d032962,Zm00001d034431,Zm00001d002271,Zm00001d002553,Zm00001d002714,Zm00001d003300,Zm00001d004008,Zm00001d005844,Zm00001d013804,Zm00001d014032,Zm00001d014073,Zm00001d014089,Zm00001d014141,Zm00001d014166,Zm00001d014207,Zm00001d014347,Zm00001d014364,Zm00001d014377,Zm00001d014462,Zm00001d015284,Zm00001d015425,Zm00001d0…	Zm00004b000305,Zm00004b000883,Zm00004b002127,Zm00004b003287,Zm00004b004133,Zm00004b004296,Zm00004b005416,Zm00004b006279,Zm00004b006520,Zm00004b006658,Zm00004b007158,Zm00004b007725,Zm00004b009086,Zm00004b011712,Zm00004b011897,Zm00004b011932,Zm00004b011944,Zm00004b012000,Zm00004b012018,Zm00004b012058,Zm00004b012156,Zm00004b012173,Zm00004b012181,Zm00004b012237,Zm00004b012895,Zm00004b013004,Zm00004b0…	-5.20598814211528,-5.53614990877316,-2.00600166816703,-1.15722900329407,-4.32431120473336,-3.87433752685804,-5.03165101332772,-6.87881744453343,-1.0915818814232,-4.72429627156568,-3.97260799412518,-1.25385652048506,-22.0082834592497,-2.48551925506401,-3.1541599929558,-2.32530808417421,-4.36481674202647,-1.12305633449139,-2.103111940984,-8.56689014696701,-10.9812910352023,-6.6885295349755,-1.27392…	0.0279433763981231,0.0378082949367753,0.00181552279833229,0.0359940613002189,0.0418585598161,0.0288554879726954,0.0440449845667694,0.0144357779989239,0.0383303199870513,0.0104955753895647,0.00717224091549245,0.000133447652078426,9.23992842357481e-16,1.75467172963468e-05,0.000546184917649313,3.35682672041422e-10,0.000282032819177089,0.0361662437598436,0.0382767184327508,2.82376630327379e-54,2.6814…
JMJ13	jmj13-m4	tassel_stem	up	31	Zm00001d028574,Zm00001d028585,Zm00001d032363,Zm00001d002830,Zm00001d003249,Zm00001d004279,Zm00001d005609,Zm00001d013551,Zm00001d014030,Zm00001d014098,Zm00001d014168,Zm00001d014241,Zm00001d014294,Zm00001d014325,Zm00001d014463,Zm00001d014494,Zm00001d014499,Zm00001d014843,Zm00001d016255,Zm00001d039511,Zm00001d044504,Zm00001d000298,Zm00001d011228,Zm00001d036768,Zm00001d038732,Zm00001d038862,Zm00001d0…	Zm00004b001087,Zm00004b001099,Zm00004b003809,Zm00004b006763,Zm00004b007115,Zm00004b007922,Zm00004b008890,Zm00004b011491,Zm00004b011895,Zm00004b011953,Zm00004b012022,Zm00004b012078,Zm00004b012112,Zm00004b012135,Zm00004b012238,Zm00004b012262,Zm00004b012267,Zm00004b012550,Zm00004b013608,Zm00004b015821,Zm00004b019880,Zm00004b020611,Zm00004b026978,Zm00004b029500,Zm00004b031011,Zm00004b031130,Zm00004b0…	1.04923894148896,1.5612955812086,1.75158131222559,1.72268796983958,2.39693134752817,1.87380279403931,1.2987889157609,1.24763563324691,1.44747523870243,2.2565682513851,5.52018090976333,1.93903736989303,1.31798503374528,1.26495216845501,1.35162191852317,7.50160745080428,1.08202177793877,2.0100744743984,1.05700092019801,3.92926417411961,4.23557778733938,3.11103568696966,1.48725956069449,1.2279834557…	3.07731296010079e-06,0.0350589061378643,0.0081738759394694,0.0047940458792812,0.0138655547588259,0.0468128797218637,0.00309192914524284,0.0279433763981231,3.91805867390127e-13,7.18264605140078e-05,0.00118799278058367,0.00110850350266205,0.0120617006523522,0.000659498117181569,0.00328893491983674,1.45736659038983e-06,1.0577594992277e-07,0.00184426661582853,0.0451228074154546,2.79412346112161e-09,0…
MYB40	myb40-m1	coleoptile_tip	down	49	Zm00001d028793,Zm00001d004008,Zm00001d004380,Zm00001d007257,Zm00001d007437,Zm00001d039827,Zm00001d041436,Zm00001d043136,Zm00001d044185,Zm00001d053751,Zm00001d053757,Zm00001d053754,Zm00001d053795,Zm00001d053803,Zm00001d009511,Zm00001d010704,Zm00001d011461,Zm00001d011644,Zm00001d038439,Zm00001d038453,Zm00001d038845,Zm00001d044839,Zm00001d045008,Zm00001d045016,Zm00001d024652,Zm00001d024802,Zm00001d0…	Zm00004b001255,Zm00004b007725,Zm00004b007982,Zm00004b010192,Zm00004b010339,Zm00004b016116,Zm00004b017267,Zm00004b018682,Zm00004b019604,Zm00004b024261,Zm00004b024268,Zm00004b024272,Zm00004b024299,Zm00004b024309,Zm00004b025596,Zm00004b026548,Zm00004b027173,Zm00004b027319,Zm00004b030780,Zm00004b030793,Zm00004b031115,Zm00004b031541,Zm00004b031671,Zm00004b031676,Zm00004b038888,Zm00004b039029,Zm00004b0…	-1.20657840577336,-4.50036491545719,-1.31245249803168,-1.33547194970423,-3.87960983681551,-1.08082214442414,-4.4977018811427,-1.07315992655753,-2.28157924148373,-2.01640012523954,-6.7085389952902,-1.52780035389523,-8.50295970918916,-1.71643585932408,-1.2496148312337,-1.46666908804223,-1.19965116617703,-1.65307110371532,-8.44607230026809,-1.29331540712276,-1.19659523251293,-1.98025897908953,-1.606…	7.99070809735885e-05,3.86583753681029e-45,0.0387061068366055,0.0438024699459062,4.30807631642382e-09,0.000363837089618758,3.82376608797453e-08,0.0112661372368753,2.81478072056277e-52,4.07666781721101e-44,9.54116275973222e-06,8.29580722857361e-59,7.46316586685672e-10,2.16562000675093e-10,0.0016673764449962,0.00939420754867628,0.0272168641844622,0.0363266294514066,6.81866546551677e-10,6.06725673607…
MYB40	myb40-m1	coleoptile_tip	up	57	Zm00001d031331,Zm00001d033074,Zm00001d033514,Zm00001d007574,Zm00001d007594,Zm00001d013214,Zm00001d013505,Zm00001d013507,Zm00001d015258,Zm00001d016924,Zm00001d043965,Zm00001d043992,Zm00001d044122,Zm00001d048862,Zm00001d050635,Zm00001d052831,Zm00001d000161,Zm00001d053735,Zm00001d036656,Zm00001d038512,Zm00001d038730,Zm00001d038732,Zm00001d038741,Zm00001d038751,Zm00001d038870,Zm00001d044976,Zm00001d0…	Zm00004b003068,Zm00004b004391,Zm00004b004742,Zm00004b010447,Zm00004b010471,Zm00004b011200,Zm00004b011447,Zm00004b011449,Zm00004b012881,Zm00004b014155,Zm00004b019422,Zm00004b019445,Zm00004b019556,Zm00004b020311,Zm00004b021723,Zm00004b023506,Zm00004b023719,Zm00004b024245,Zm00004b029417,Zm00004b030845,Zm00004b031008,Zm00004b031011,Zm00004b031018,Zm00004b031026,Zm00004b031137,Zm00004b031655,Zm00004b0…	1.03196221513008,4.55928069446835,2.51387029531288,7.48719894045149,1.26959099076555,6.90176519283543,13.0808140221788,13.1953740886949,4.43951448589549,5.13025065758735,1.88684578023789,2.63742885788147,2.76384067458651,4.69520709603743,1.15308105468107,2.21376053124876,5.13540974808925,1.12860240014381,3.92817726855509,4.02140980500642,1.59692049036883,1.47398532642246,1.5934507959404,1.9510563…	0.00324434392862406,4.11718313189461e-08,4.74555067613332e-11,3.47963709319178e-15,1.43747407224311e-26,2.41592953916166e-08,9.67604125575833e-34,8.30538060131166e-34,1.63352919990934e-08,3.73084227106893e-50,1.60221893404213e-23,3.70763017296534e-20,0.0263781540860522,6.26161970053395e-40,4.07758006209289e-05,6.99094454010952e-10,1.65827565326265e-14,1.7910794835116e-06,1.62309181706232e-85,5.98…
MYB40	myb40-m2	coleoptile_tip	down	52	Zm00001d028689,Zm00001d029906,Zm00001d030305,Zm00001d032825,Zm00001d002557,Zm00001d004008,Zm00001d013178,Zm00001d013179,Zm00001d013185,Zm00001d013798,Zm00001d015425,Zm00001d016607,Zm00001d016982,Zm00001d018503,Zm00001d041436,Zm00001d041801,Zm00001d043968,Zm00001d043986,Zm00001d043989,Zm00001d044095,Zm00001d044185,Zm00001d044217,Zm00001d052032,Zm00001d008307,Zm00001d008764,Zm00001d009938,Zm00001d0…	Zm00004b001169,Zm00004b002102,Zm00004b002395,Zm00004b004193,Zm00004b006523,Zm00004b007725,Zm00004b011166,Zm00004b011168,Zm00004b011172,Zm00004b011703,Zm00004b013004,Zm00004b013896,Zm00004b014195,Zm00004b015497,Zm00004b017267,Zm00004b017542,Zm00004b019424,Zm00004b019440,Zm00004b019442,Zm00004b019533,Zm00004b019604,Zm00004b019636,Zm00004b022828,Zm00004b024665,Zm00004b025021,Zm00004b025923,Zm00004b0…	-4.13358469030518,-2.47414880142877,-2.8160118986783,-1.70066353360924,-2.17931585852446,-4.03757080972204,-1.37246174122455,-1.46750077358289,-1.33162985948741,-3.09961638914679,-8.45677135077276,-1.07560731706909,-1.32882926857347,-7.72835901378712,-6.22773380448298,-2.25291749595854,-2.59080195948363,-3.46637787753836,-1.40703858580751,-2.09718512581598,-2.25239433165258,-2.16578604410726,-7.4…	0.0297135126802696,0.00194190267727275,0.000513135085286925,0.0348662536017039,0.0484180242144474,6.92706888332134e-40,0.000137512119021835,4.08502321527492e-19,7.23214584374164e-10,8.21030172454141e-10,4.69386048514548e-10,0.0489151611685525,0.00135963892882391,3.54713117152693e-07,5.40183072685948e-06,3.95356053746713e-05,1.92411979374991e-08,4.86390843907365e-96,1.92411979374991e-08,0.00095577…
MYB40	myb40-m2	coleoptile_tip	up	56	Zm00001d032962,Zm00001d033044,Zm00001d033279,Zm00001d002039,Zm00001d005013,Zm00001d013075,Zm00001d013214,Zm00001d013505,Zm00001d013507,Zm00001d016081,Zm00001d042065,Zm00001d043590,Zm00001d043692,Zm00001d043945,Zm00001d043965,Zm00001d043992,Zm00001d044036,Zm00001d044043,Zm00001d044079,Zm00001d044083,Zm00001d044087,Zm00001d044120,Zm00001d044136,Zm00001d048862,Zm00001d052676,Zm00001d008444,Zm00001d0…	Zm00004b004296,Zm00004b004366,Zm00004b004553,Zm00004b006095,Zm00004b008472,Zm00004b011076,Zm00004b011200,Zm00004b011447,Zm00004b011449,Zm00004b013473,Zm00004b017756,Zm00004b019098,Zm00004b019195,Zm00004b019409,Zm00004b019422,Zm00004b019445,Zm00004b019477,Zm00004b019484,Zm00004b019517,Zm00004b019520,Zm00004b019522,Zm00004b019554,Zm00004b019567,Zm00004b020311,Zm00004b023381,Zm00004b024784,Zm00004b0…	1.47839653724599,1.3555144987339,3.07904623325083,2.93708978219257,1.08594006718957,6.7118456048598,7.71302380776841,13.0345610380686,13.0713901807651,1.11099437599827,1.13325887947101,1.98320656883277,1.08795866934953,1.03127244819998,2.46778334776117,2.98750337099123,1.03364363023701,1.38270109397747,1.44451331218612,1.20976364760385,1.89265286532731,4.52414006791361,1.12565319113801,3.65673109…	0.038876301346182,0.00648308360261531,0.0172179050459805,0.00311260696294836,2.37663810087744e-16,5.03107332991486e-77,1.39134205493465e-10,1.7565770236805e-33,3.44148574874449e-33,6.39426453453781e-12,0.0274304216476357,0.0187164859645681,9.86147909475571e-05,6.39713643699073e-05,5.81747308717141e-41,1.63189130836434e-26,9.43092931189512e-07,1.32871519893372e-12,5.37681569643059e-07,8.9078046444…
MYBR21	mybr21-m1	embryo_imbibed	down	884	Zm00001d027348,Zm00001d027355,Zm00001d027361,Zm00001d027436,Zm00001d027439,Zm00001d027457,Zm00001d027481,Zm00001d027483,Zm00001d027540,Zm00001d027621,Zm00001d027766,Zm00001d027801,Zm00001d027897,Zm00001d027916,Zm00001d027935,Zm00001d027976,Zm00001d027988,Zm00001d027998,Zm00001d028009,Zm00001d028112,Zm00001d028130,Zm00001d028171,Zm00001d028182,Zm00001d028230,Zm00001d028243,Zm00001d028275,Zm00001d0…	Zm00004b000096,Zm00004b000102,Zm00004b000106,Zm00004b000171,Zm00004b000173,Zm00004b000191,Zm00004b000214,Zm00004b000215,Zm00004b000268,Zm00004b000326,Zm00004b000439,Zm00004b000458,Zm00004b000543,Zm00004b000551,Zm00004b000564,Zm00004b000601,Zm00004b000610,Zm00004b000621,Zm00004b000630,Zm00004b000702,Zm00004b000714,Zm00004b000750,Zm00004b000759,Zm00004b000800,Zm00004b000813,Zm00004b000837,Zm00004b0…	-1.01418061570027,-1.26721206211231,-1.70347291089186,-2.0717767024311,-1.48682275399855,-2.37688442461481,-1.03258784254342,-1.86595130150982,-1.5867797965776,-1.27456417722169,-1.64661983906975,-1.18643514776492,-2.03014804800911,-1.00107122423533,-2.47314821784809,-1.08691257156171,-1.06432087466862,-1.08136697682028,-1.15916190988992,-1.26342270296901,-1.09206202887415,-1.57800453258672,-1.78…	0.0110564985257127,5.54799825416773e-06,0.00494825478866459,0.000500735050193646,1.09627656165853e-05,0.00647660952378513,0.0232792715837152,0.000416414977659708,5.24156907591136e-14,0.0122504867715415,0.000336523401601977,1.16931024556632e-05,0.00486292123109214,0.00241979728686696,0.043400215767057,0.00673815701226449,0.0217281488309066,0.0193214008330222,2.20035644822478e-08,0.0206333934543114…
MYBR21	mybr21-m1	embryo_imbibed	up	583	Zm00001d027315,Zm00001d027339,Zm00001d027367,Zm00001d027429,Zm00001d027527,Zm00001d027618,Zm00001d027649,Zm00001d027694,Zm00001d027879,Zm00001d028086,Zm00001d028160,Zm00001d028187,Zm00001d028204,Zm00001d028463,Zm00001d028486,Zm00001d028557,Zm00001d028585,Zm00001d028597,Zm00001d028668,Zm00001d028726,Zm00001d028776,Zm00001d028779,Zm00001d028867,Zm00001d028992,Zm00001d029036,Zm00001d029077,Zm00001d0…	Zm00004b000066,Zm00004b000087,Zm00004b000112,Zm00004b000165,Zm00004b000257,Zm00004b000323,Zm00004b000350,Zm00004b000381,Zm00004b000525,Zm00004b000682,Zm00004b000739,Zm00004b000763,Zm00004b000778,Zm00004b001009,Zm00004b001018,Zm00004b001072,Zm00004b001099,Zm00004b001108,Zm00004b001153,Zm00004b001199,Zm00004b001243,Zm00004b001246,Zm00004b001311,Zm00004b001407,Zm00004b001431,Zm00004b001462,Zm00004b0…	1.4450768320646,1.14292677857831,1.12043972788752,1.69991941203411,1.05635790466288,1.33532224987745,1.39191698169011,1.2772444769059,1.30548124702627,1.04539736919572,1.78504646348823,1.1486000736536,1.04412669409751,1.40561047926384,1.27350049260331,1.02880751431059,1.91330087962641,1.0195837639112,1.04088267180877,1.01283704920567,1.03291896014738,1.16775364400991,1.14742780313606,1.2123214404…	0.0001258595318772,0.000305930484462455,2.3614599225699e-15,9.9253095080207e-15,6.24201531081136e-12,1.0160058931436e-07,0.00389931970520577,5.85563171657857e-23,0.00857711330722929,1.99273887196184e-22,7.6151002458519e-13,2.40392841157419e-11,1.57080579210471e-05,1.08138008879212e-13,1.79547221601033e-10,3.0363313297529e-05,8.40953214406249e-05,4.21870302955359e-10,8.89275588669382e-07,7.3334187…
MYBR32	mybr32-m1	leaf	down	399	Zm00001d027530,Zm00001d027537,Zm00001d027557,Zm00001d028214,Zm00001d028230,Zm00001d028287,Zm00001d028303,Zm00001d028619,Zm00001d028649,Zm00001d028651,Zm00001d028661,Zm00001d028680,Zm00001d028691,Zm00001d028696,Zm00001d028713,Zm00001d028751,Zm00001d028816,Zm00001d029258,Zm00001d029313,Zm00001d029696,Zm00001d029706,Zm00001d029716,Zm00001d029744,Zm00001d029829,Zm00001d029963,Zm00001d030086,Zm00001d0…	Zm00004b000258,Zm00004b000265,Zm00004b000284,Zm00004b000787,Zm00004b000800,Zm00004b000847,Zm00004b000857,Zm00004b001124,Zm00004b001136,Zm00004b001137,Zm00004b001145,Zm00004b001163,Zm00004b001171,Zm00004b001177,Zm00004b001193,Zm00004b001219,Zm00004b001280,Zm00004b001606,Zm00004b001653,Zm00004b001945,Zm00004b001960,Zm00004b001967,Zm00004b001986,Zm00004b002051,Zm00004b002134,Zm00004b002220,Zm00004b0…	-1.52895414738964,-1.13011140328279,-2.46727672592433,-2.07304024025306,-1.19685067942924,-1.11518056217326,-1.1389175622761,-1.1361251638655,-1.31882573808217,-2.91594372686651,-1.12648865954252,-2.07391208688705,-1.20556248169806,-1.09940717112359,-1.00779027836365,-1.09380178209926,-1.87102783884156,-2.80236279481423,-1.26029582559061,-2.1875881037377,-1.321723717612,-1.00218603568381,-1.49351…	6.06544283595308e-06,2.23656459722505e-05,0.000927168497345358,7.9803171679864e-07,2.36574404479912e-16,0.00944413397006659,1.58634598549452e-09,8.68821479362461e-19,5.67706030675771e-07,2.94358165864827e-13,1.31948404382641e-08,1.16628808550277e-13,4.4160628242159e-12,0.00228058339623632,2.21652354222337e-12,0.000104097301916865,0.000581411438127825,0.00390999160650397,0.0015538056943334,0.00715…
MYBR32	mybr32-m1	leaf	up	633	Zm00001d027335,Zm00001d027344,Zm00001d027395,Zm00001d027541,Zm00001d027810,Zm00001d027938,Zm00001d028011,Zm00001d028073,Zm00001d028089,Zm00001d028188,Zm00001d028241,Zm00001d028284,Zm00001d028298,Zm00001d028299,Zm00001d028317,Zm00001d028319,Zm00001d028406,Zm00001d028457,Zm00001d028585,Zm00001d028586,Zm00001d028591,Zm00001d028599,Zm00001d028725,Zm00001d028812,Zm00001d029190,Zm00001d029195,Zm00001d0…	Zm00004b000083,Zm00004b000092,Zm00004b000137,Zm00004b000269,Zm00004b000466,Zm00004b000569,Zm00004b000632,Zm00004b000676,Zm00004b000684,Zm00004b000765,Zm00004b000812,Zm00004b000843,Zm00004b000855,Zm00004b000856,Zm00004b000867,Zm00004b000869,Zm00004b000946,Zm00004b001012,Zm00004b001099,Zm00004b001100,Zm00004b001104,Zm00004b001110,Zm00004b001198,Zm00004b001275,Zm00004b001550,Zm00004b001556,Zm00004b0…	2.23853866470108,1.19370162758268,2.84885727059144,3.06356455209404,2.02426204976859,1.32660578237957,1.80904396327922,2.37155267956799,1.33711140628307,1.20984676594584,1.13479098545546,1.52712734241017,1.01600473068042,1.06250548034655,1.29343731699696,1.5652825524345,2.0606224218601,5.13255994064506,1.34294211632421,1.57884285816717,3.01317256851989,1.85600216620462,1.49641676431164,1.04653134…	0.0132515375725117,8.05104677821399e-06,0.0145117525227975,0.000141500536355391,1.09208266399225e-05,0.000315777763162236,1.0846427352998e-24,0.00260240471560854,4.21609627987712e-05,0.00206789971156606,7.28715447099276e-19,0.0004944772999999,7.98283652028233e-30,2.18131821902559e-13,0.00157566742051443,0.0309168716160396,5.64562469003355e-07,0.000589458455672793,1.6226336336862e-58,3.53879734573…
SBP20	sbp20-m2	embryo_imbibed	down	648	Zm00001d027300,Zm00001d027341,Zm00001d027457,Zm00001d027508,Zm00001d027847,Zm00001d027881,Zm00001d027936,Zm00001d028011,Zm00001d028094,Zm00001d028152,Zm00001d028230,Zm00001d028374,Zm00001d028472,Zm00001d028471,Zm00001d028585,Zm00001d028601,Zm00001d028622,Zm00001d028711,Zm00001d028713,Zm00001d028733,Zm00001d028756,Zm00001d028806,Zm00001d029067,Zm00001d029164,Zm00001d029272,Zm00001d029313,Zm00001d0…	Zm00004b000050,Zm00004b000089,Zm00004b000191,Zm00004b000239,Zm00004b000495,Zm00004b000527,Zm00004b000567,Zm00004b000632,Zm00004b000689,Zm00004b000728,Zm00004b000800,Zm00004b000916,Zm00004b001001,Zm00004b001002,Zm00004b001099,Zm00004b001112,Zm00004b001127,Zm00004b001190,Zm00004b001193,Zm00004b001204,Zm00004b001227,Zm00004b001267,Zm00004b001456,Zm00004b001535,Zm00004b001617,Zm00004b001653,Zm00004b0…	-1.761932282039,-1.89510187408284,-1.92407516088152,-1.24629396503016,-1.73833628514761,-1.27891991348033,-1.33903105552325,-2.24719461685953,-1.40633668610175,-1.00425620625823,-2.37943707874044,-1.63853695821718,-1.69748429403597,-1.09841080744264,-1.19719096568145,-2.04517155763342,-1.00267588140774,-1.67486572540878,-1.0466656809192,-1.22181504085919,-2.48326300686497,-2.67840841198883,-1.378…	0.0158138615304773,0.0416949056838365,0.0214401332748303,5.68588326249957e-07,1.2845806276314e-05,2.703167770395e-06,2.25249285852494e-19,6.70426261181574e-07,1.30964538213955e-10,0.0130997020865656,4.34521361983492e-07,0.0242074092930361,8.85915341240578e-09,0.0248079891475347,0.0420806191223078,0.000233374706279173,2.38058955891828e-07,1.98976344753807e-05,3.75943604785111e-07,8.64928326936532e…
SBP20	sbp20-m2	embryo_imbibed	up	603	Zm00001d027338,Zm00001d027348,Zm00001d027411,Zm00001d027500,Zm00001d027548,Zm00001d027598,Zm00001d027607,Zm00001d027677,Zm00001d027749,Zm00001d027832,Zm00001d028111,Zm00001d028187,Zm00001d028217,Zm00001d028360,Zm00001d028361,Zm00001d028486,Zm00001d028548,Zm00001d028647,Zm00001d028774,Zm00001d028778,Zm00001d028824,Zm00001d028867,Zm00001d028974,Zm00001d028986,Zm00001d029170,Zm00001d029197,Zm00001d0…	Zm00004b000086,Zm00004b000096,Zm00004b000148,Zm00004b000228,Zm00004b000275,Zm00004b000310,Zm00004b000317,Zm00004b000369,Zm00004b000425,Zm00004b000482,Zm00004b000701,Zm00004b000763,Zm00004b000789,Zm00004b000902,Zm00004b000903,Zm00004b001018,Zm00004b001067,Zm00004b001135,Zm00004b001241,Zm00004b001245,Zm00004b001288,Zm00004b001311,Zm00004b001393,Zm00004b001401,Zm00004b001537,Zm00004b001558,Zm00004b0…	1.22720111942993,1.14301439032223,1.05103476706007,3.33226166476246,1.45723115166632,1.35039640903004,1.44711842601289,1.05264558474958,1.15796497798552,2.86678798450027,1.005446537955,1.40289154386494,1.89981895637655,1.07836766061313,1.02953181327413,1.29132513064761,1.05257386269885,1.95617318620342,1.20888202566175,2.5589751230845,1.08187051416923,1.98174920357409,1.16594061239888,1.069187624…	1.63687919663241e-06,0.00115975103270161,0.000242829777449175,1.28431813810045e-05,5.62893831656025e-14,0.00168253322713154,6.89631078282604e-11,0.000110543468702283,0.014310984185795,0.0163352389652781,3.16053621100689e-05,5.38393803598386e-17,0.0125738407693515,9.66571763799681e-07,0.0226028579709741,8.38946363956067e-11,0.00375594987851113,7.20527852900576e-05,8.19826582215933e-05,8.3594383265…
SBP20	sbp20-m3	embryo_imbibed	down	244	Zm00001d027409,Zm00001d027483,Zm00001d027557,Zm00001d027766,Zm00001d027988,Zm00001d028064,Zm00001d028243,Zm00001d028374,Zm00001d028522,Zm00001d028622,Zm00001d028713,Zm00001d029360,Zm00001d029648,Zm00001d029747,Zm00001d029999,Zm00001d030103,Zm00001d030127,Zm00001d031580,Zm00001d031619,Zm00001d031645,Zm00001d031796,Zm00001d032076,Zm00001d032079,Zm00001d032536,Zm00001d032669,Zm00001d032843,Zm00001d0…	Zm00004b000147,Zm00004b000215,Zm00004b000284,Zm00004b000439,Zm00004b000610,Zm00004b000661,Zm00004b000813,Zm00004b000916,Zm00004b001043,Zm00004b001127,Zm00004b001193,Zm00004b001686,Zm00004b001917,Zm00004b001989,Zm00004b002159,Zm00004b002235,Zm00004b002250,Zm00004b003220,Zm00004b003250,Zm00004b003264,Zm00004b003366,Zm00004b003570,Zm00004b003573,Zm00004b003956,Zm00004b004064,Zm00004b004203,Zm00004b0…	-2.43329173878894,-1.32813675572027,-1.42870064740583,-1.48029787754403,-1.0894980675522,-1.0097472555239,-2.49567880052414,-1.74567642711395,-1.05384754297267,-1.24862133840691,-1.23297962092631,-5.38172271580641,-2.3031683461617,-1.01167512184653,-1.35483827863929,-1.16190672370165,-1.00229840707981,-1.65964561444835,-1.20664065476484,-1.26267728110913,-2.6326176599236,-1.2698114721419,-1.06800…	0.000838815420916337,0.0203195618185061,0.0346824414809625,0.00266706137816043,0.0312651792043582,0.00170562436614948,2.98835873169737e-13,0.0256017980567106,0.00129017461516839,3.48015928725985e-10,4.32774992042646e-09,1.2671991182949e-07,0.0344956163820704,0.000539390876403422,0.0461224263468848,1.14244414213254e-05,3.27412974610075e-06,0.000173417241401659,0.0024541155389493,0.0058971393955509…
SBP20	sbp20-m3	embryo_imbibed	up	151	Zm00001d027315,Zm00001d028410,Zm00001d028471,Zm00001d028574,Zm00001d029432,Zm00001d029451,Zm00001d029605,Zm00001d030018,Zm00001d030496,Zm00001d000141,Zm00001d030638,Zm00001d030993,Zm00001d031019,Zm00001d031200,Zm00001d031790,Zm00001d032418,Zm00001d033905,Zm00001d034013,Zm00001d034313,Zm00001d034699,Zm00001d034841,Zm00001d002058,Zm00001d002115,Zm00001d002290,Zm00001d002412,Zm00001d002850,Zm00001d0…	Zm00004b000066,Zm00004b000949,Zm00004b001002,Zm00004b001087,Zm00004b001739,Zm00004b001751,Zm00004b001888,Zm00004b002173,Zm00004b002496,Zm00004b002559,Zm00004b002583,Zm00004b002810,Zm00004b002830,Zm00004b002960,Zm00004b003361,Zm00004b003852,Zm00004b005037,Zm00004b005121,Zm00004b005317,Zm00004b005646,Zm00004b005762,Zm00004b006108,Zm00004b006152,Zm00004b006295,Zm00004b006393,Zm00004b006779,Zm00004b0…	1.17067189537183,1.00170567838163,1.19746822431278,1.58301090380092,1.13817372655725,1.34723973636145,4.35449616576319,1.25297422821969,1.10260522242024,1.77996997003361,1.01066268313253,1.01786159515054,1.15591162220527,1.11492160190166,1.08047909017999,1.00454886662703,1.20882802033,1.06825453812535,1.04026142221414,1.36164893950998,1.05334007750431,1.06496984048175,1.12666820935821,1.182696726…	0.00498581724743438,0.000887612081491743,0.0189702794514905,0.0489897502131938,8.51303682852368e-09,0.00607364152211834,0.0410595351229077,9.06391321023723e-05,3.90563772210448e-05,0.00865657141423173,1.02268245515288e-05,0.00195072725936073,9.55310900803268e-13,8.44287427112336e-06,2.56830781393122e-06,0.0308091576941429,0.000277144167040202,0.000110309477276744,0.0165004825812225,0.000751782402…
WRKY2	wrky2-m2	coleoptile_tip	down	144	Zm00001d028323,Zm00001d028622,Zm00001d028711,Zm00001d029360,Zm00001d029681,Zm00001d033390,Zm00001d033624,Zm00001d034025,Zm00001d002186,Zm00001d004008,Zm00001d004332,Zm00001d006043,Zm00001d006182,Zm00001d006196,Zm00001d006212,Zm00001d006243,Zm00001d006268,Zm00001d006331,Zm00001d006368,Zm00001d006387,Zm00001d006398,Zm00001d006420,Zm00001d006476,Zm00001d006481,Zm00001d006489,Zm00001d006495,Zm00001d0…	Zm00004b000873,Zm00004b001127,Zm00004b001190,Zm00004b001686,Zm00004b001939,Zm00004b004634,Zm00004b004842,Zm00004b005131,Zm00004b006220,Zm00004b007725,Zm00004b007945,Zm00004b009246,Zm00004b009365,Zm00004b009380,Zm00004b009398,Zm00004b009419,Zm00004b009432,Zm00004b009480,Zm00004b009518,Zm00004b009534,Zm00004b009540,Zm00004b009555,Zm00004b009605,Zm00004b009609,Zm00004b009613,Zm00004b009617,Zm00004b0…	-3.99517945793085,-1.01732400762607,-3.16386371935952,-1.71440678589354,-1.17448792384025,-1.37280889332194,-2.4938465265906,-2.06538170991201,-1.7319786603955,-4.74134261166678,-1.23544106090799,-2.42864147565916,-2.63229130035417,-7.94325501077927,-1.40960820820772,-2.06698285405637,-1.42380506960312,-1.92246704155786,-1.46966796857296,-8.68715374759217,-10.2488577391377,-1.56048004525767,-1.89…	5.93954986466666e-07,3.66905773787065e-22,1.72959069429388e-20,1.68362991168212e-12,0.0455069963003846,0.0134555988775123,2.88751914854617e-24,3.07884115655444e-12,2.33521021595651e-79,2.8134967076654e-44,0.00197932491560025,5.95157485094709e-13,1.93163418321911e-32,3.84063405783391e-12,3.54197118453802e-05,0.00159716422068574,1.76920218842103e-05,2.58868167171506e-13,1.68983862623206e-10,3.99787…
WRKY2	wrky2-m2	coleoptile_tip	up	144	Zm00001d027878,Zm00001d028011,Zm00001d028138,Zm00001d028585,Zm00001d028680,Zm00001d030424,Zm00001d030998,Zm00001d031331,Zm00001d032925,Zm00001d033074,Zm00001d033514,Zm00001d005121,Zm00001d006193,Zm00001d006205,Zm00001d006220,Zm00001d006311,Zm00001d006341,Zm00001d006397,Zm00001d006446,Zm00001d006474,Zm00001d006525,Zm00001d006596,Zm00001d006681,Zm00001d007574,Zm00001d007594,Zm00001d007936,Zm00001d0…	Zm00004b000524,Zm00004b000632,Zm00004b000717,Zm00004b001099,Zm00004b001163,Zm00004b002474,Zm00004b002815,Zm00004b003068,Zm00004b004269,Zm00004b004391,Zm00004b004742,Zm00004b008549,Zm00004b009375,Zm00004b009393,Zm00004b009404,Zm00004b009459,Zm00004b009488,Zm00004b009539,Zm00004b009576,Zm00004b009603,Zm00004b009645,Zm00004b009697,Zm00004b009773,Zm00004b010447,Zm00004b010471,Zm00004b010802,Zm00004b0…	1.23367733636566,1.20836371323958,12.049617039254,3.1162943476924,1.74887708531408,1.76559967581308,1.97626823954831,1.58099832653839,1.37914296729148,5.51422725620964,2.15028421406564,4.2873037382572,1.76109708854194,1.2247822238494,1.63804123075621,1.2240618393325,4.68391983853558,1.18346450669622,2.55705336389032,2.24544816014543,6.5360988106185,1.7920747435068,1.02471136467352,7.3952234929930…	0.00946820251918217,3.20839263603297e-16,1.29146076575702e-28,6.99598686168338e-32,9.45128551393063e-22,0.0140341358352028,5.5639240236286e-15,7.166459499351e-09,3.22648356350967e-21,8.633914147701e-13,4.46482446808768e-08,1.08141350750256e-06,5.10841452316411e-05,4.60192149388576e-07,5.54269516554139e-51,2.08691663796514e-10,1.05288258857997e-15,0.00169653128470546,1.34227432078632e-06,9.6216277…
WRKY8	wrky8-m1	embryo_imbibed	down	212	Zm00001d027621,Zm00001d027757,Zm00001d027815,Zm00001d027847,Zm00001d028171,Zm00001d028616,Zm00001d028622,Zm00001d028931,Zm00001d029360,Zm00001d029747,Zm00001d030103,Zm00001d030577,Zm00001d000147,Zm00001d030856,Zm00001d031580,Zm00001d031599,Zm00001d031634,Zm00001d031736,Zm00001d031961,Zm00001d032190,Zm00001d032843,Zm00001d032901,Zm00001d033050,Zm00001d033316,Zm00001d033683,Zm00001d033797,Zm00001d0…	Zm00004b000326,Zm00004b000433,Zm00004b000469,Zm00004b000495,Zm00004b000750,Zm00004b001122,Zm00004b001127,Zm00004b001362,Zm00004b001686,Zm00004b001989,Zm00004b002235,Zm00004b002540,Zm00004b002671,Zm00004b002720,Zm00004b003220,Zm00004b003237,Zm00004b003255,Zm00004b003327,Zm00004b003487,Zm00004b003668,Zm00004b004203,Zm00004b004244,Zm00004b004371,Zm00004b004561,Zm00004b004887,Zm00004b004958,Zm00004b0…	-1.45856761117703,-2.6547542601051,-1.16543274446383,-1.19370525099348,-1.00886614506499,-1.32142685967558,-1.26891083211456,-1.11584185915964,-2.52847127190847,-1.11616995337629,-1.39235147299149,-1.22852031479695,-1.28043604290709,-1.11006751596619,-1.1834433486794,-1.02496787375324,-1.34210878271743,-1.32350139482334,-1.29700785774211,-1.13304901798512,-24.7363428157751,-1.14194398570475,-1.46…	0.0103621197539163,0.000734760587449664,0.0107607695511959,0.00934445249161696,0.00136807307588277,0.00359125250273384,2.61957006250762e-10,0.0274757261307482,0.00072477950401497,0.000136372291965292,1.61373573480962e-07,0.0162247549280475,0.00794532594933274,0.0260754314706104,0.0127333425006101,0.00021151809875924,0.0227253901854458,0.00474309741395662,0.00312243358555454,0.0296188492546882,0.0…
WRKY8	wrky8-m1	embryo_imbibed	up	118	Zm00001d028129,Zm00001d028160,Zm00001d028571,Zm00001d030464,Zm00001d030993,Zm00001d000230,Zm00001d031985,Zm00001d032822,Zm00001d032961,Zm00001d033583,Zm00001d033625,Zm00001d033793,Zm00001d034066,Zm00001d034848,Zm00001d001989,Zm00001d002290,Zm00001d002681,Zm00001d003191,Zm00001d003311,Zm00001d003512,Zm00001d003912,Zm00001d004882,Zm00001d005029,Zm00001d005656,Zm00001d005798,Zm00001d006010,Zm00001d0…	Zm00004b000713,Zm00004b000739,Zm00004b001085,Zm00004b002485,Zm00004b002810,Zm00004b002874,Zm00004b003500,Zm00004b004190,Zm00004b004295,Zm00004b004804,Zm00004b004843,Zm00004b004954,Zm00004b005172,Zm00004b005766,Zm00004b006051,Zm00004b006295,Zm00004b006628,Zm00004b007068,Zm00004b007167,Zm00004b007335,Zm00004b007646,Zm00004b008351,Zm00004b008482,Zm00004b008922,Zm00004b009050,Zm00004b009220,Zm00004b0…	1.80088340536056,1.06830587163895,1.22361515755316,1.13761902870422,1.14130438512523,1.05132694726657,1.93098462855168,1.5489911780887,1.66050634185125,1.37381135688152,1.03270439675906,2.00535410391729,1.01021794982538,1.10072826771499,1.07503287079163,2.55978569400845,5.26099124050439,1.05926781242548,1.13285613521977,1.07163251656554,1.03022776031039,1.11306874348512,1.10509776270775,1.1645499…	0.0348847803773477,0.000124097371491162,5.36595866400252e-20,3.56983047084613e-06,0.000432563834389872,3.03290404475922e-05,0.000630173172872191,0.00470805374229393,8.60691570298343e-06,0.0408570343806202,0.000382547266799469,0.0124015818081904,0.000802372218927265,0.019669444764719,0.0037282414143659,5.84612975501327e-09,0.000630153951044484,0.00704081400607572,0.000107517827180172,5.84943308018…
WRKY8	wrky8-m2	embryo_imbibed	down	278	Zm00001d027611,Zm00001d027655,Zm00001d027766,Zm00001d027992,Zm00001d028171,Zm00001d028243,Zm00001d028275,Zm00001d028522,Zm00001d028616,Zm00001d028622,Zm00001d028647,Zm00001d028713,Zm00001d028866,Zm00001d029360,Zm00001d029648,Zm00001d029948,Zm00001d029999,Zm00001d030103,Zm00001d030127,Zm00001d030678,Zm00001d000143,Zm00001d031426,Zm00001d031796,Zm00001d032076,Zm00001d032188,Zm00001d032399,Zm00001d0…	Zm00004b000319,Zm00004b000353,Zm00004b000439,Zm00004b000614,Zm00004b000750,Zm00004b000813,Zm00004b000837,Zm00004b001043,Zm00004b001122,Zm00004b001127,Zm00004b001135,Zm00004b001193,Zm00004b001310,Zm00004b001686,Zm00004b001917,Zm00004b002129,Zm00004b002159,Zm00004b002235,Zm00004b002250,Zm00004b002606,Zm00004b002670,Zm00004b003105,Zm00004b003366,Zm00004b003570,Zm00004b003667,Zm00004b003838,Zm00004b0…	-1.35858740229329,-1.29355935697238,-1.46496732533461,-1.02689152902695,-1.20279669664587,-1.74623867113758,-1.47989160762171,-1.5292333261875,-1.73302545701207,-1.42874279463032,-1.60296606399613,-1.35244881135983,-1.2466346818676,-5.66169048730172,-3.40509123026718,-1.08258909329437,-1.45138041694123,-1.14838372900367,-1.10546414856552,-1.93867780465964,-1.75238886543729,-1.94047022141151,-3.83…	0.0284137844971301,0.0161657237605524,0.00375446251998016,0.00106252665261208,8.33107788721636e-05,3.83186280732014e-07,1.61453593116395e-05,2.25249749471813e-06,0.000102472133046598,6.31559827522465e-13,0.00382495342757513,9.47448851183631e-11,0.00133766546733026,5.57649082104443e-07,0.00358358621095549,0.0131410007586439,0.0375163265700736,2.03292799203714e-05,2.82145411009324e-07,0.00201757725…
WRKY8	wrky8-m2	embryo_imbibed	up	163	Zm00001d028086,Zm00001d028129,Zm00001d028410,Zm00001d028574,Zm00001d029083,Zm00001d029170,Zm00001d029396,Zm00001d029576,Zm00001d030018,Zm00001d030993,Zm00001d031985,Zm00001d032601,Zm00001d032736,Zm00001d032822,Zm00001d033232,Zm00001d033369,Zm00001d033710,Zm00001d033883,Zm00001d034077,Zm00001d034564,Zm00001d034699,Zm00001d034841,Zm00001d034897,Zm00001d001861,Zm00001d003311,Zm00001d003715,Zm00001d0…	Zm00004b000682,Zm00004b000713,Zm00004b000949,Zm00004b001087,Zm00004b001466,Zm00004b001537,Zm00004b001713,Zm00004b001855,Zm00004b002173,Zm00004b002810,Zm00004b003500,Zm00004b003995,Zm00004b004132,Zm00004b004190,Zm00004b004519,Zm00004b004614,Zm00004b004903,Zm00004b005021,Zm00004b005183,Zm00004b005531,Zm00004b005646,Zm00004b005762,Zm00004b005814,Zm00004b005954,Zm00004b007167,Zm00004b007487,Zm00004b0…	1.08175167666944,1.79254412157287,1.09250734868715,2.2063235845863,1.4598940134855,1.06042306618913,1.03385198275647,1.22874832171911,1.37110693863705,1.06076788040298,1.55181947060085,1.41195657405809,1.22660764767538,1.26869491686067,1.06607651232684,1.04120519084767,2.35674921339087,2.2751848740267,1.12199451970309,1.02812053633828,1.01759850559319,1.09721792391691,1.00984261455985,1.154048399…	8.02746327707428e-24,0.03409504843177,0.000274615143627592,0.00377768457134295,0.0165504751967104,1.91009323752908e-05,0.0023132560938697,0.00154174748012124,1.50488857014809e-05,0.00135648778951664,0.00969336983858709,2.2407020705652e-07,0.0116502739745135,0.0273635368977893,0.0165820182499006,7.18094332630771e-07,0.0247446485916456,0.0104481244257958,0.00220056017817577,0.0115179081311016,0.021…
WRKY82	wrky82-m1	embryo_imbibed	down	1105	Zm00001d027266,Zm00001d027334,Zm00001d027344,Zm00001d027355,Zm00001d027361,Zm00001d027365,Zm00001d027409,Zm00001d027457,Zm00001d027532,Zm00001d027557,Zm00001d027621,Zm00001d027743,Zm00001d027755,Zm00001d027757,Zm00001d027768,Zm00001d027801,Zm00001d027809,Zm00001d027874,Zm00001d027893,Zm00001d027988,Zm00001d027991,Zm00001d028011,Zm00001d028094,Zm00001d028129,Zm00001d028171,Zm00001d028182,Zm00001d0…	Zm00004b000020,Zm00004b000082,Zm00004b000092,Zm00004b000102,Zm00004b000106,Zm00004b000110,Zm00004b000147,Zm00004b000191,Zm00004b000260,Zm00004b000284,Zm00004b000326,Zm00004b000422,Zm00004b000429,Zm00004b000433,Zm00004b000441,Zm00004b000458,Zm00004b000465,Zm00004b000519,Zm00004b000537,Zm00004b000610,Zm00004b000612,Zm00004b000632,Zm00004b000689,Zm00004b000713,Zm00004b000750,Zm00004b000759,Zm00004b0…	-1.03995067732088,-1.29384768168284,-1.06744790253003,-1.16170098602847,-3.41399032549625,-1.016921483757,-2.0822429646051,-3.58194531230944,-1.45743376889267,-2.94818416337809,-1.18575333338984,-1.18940294692571,-1.99783325863365,-2.01101389684985,-1.06807461053196,-1.39011892680948,-1.06284015954336,-1.18660804754097,-1.05946336535714,-1.0382404541634,-1.45815994280125,-2.63517875422571,-1.3924…	3.35588112148644e-12,0.00329446818657301,7.26637503189053e-06,3.17968855265453e-05,4.32726115457405e-08,0.0280087977395164,0.0031920011376588,0.000783137700381388,0.00371649975978421,3.838980701343e-05,0.0229953070184984,9.9992712063273e-11,1.20458644895145e-05,0.00493566628286018,0.00461585362115388,3.53884209358584e-07,0.00942959507003752,0.00153765778933042,6.15347347178361e-09,0.0236699444961…
WRKY82	wrky82-m1	embryo_imbibed	up	852	Zm00001d027339,Zm00001d027429,Zm00001d027441,Zm00001d027447,Zm00001d027469,Zm00001d027500,Zm00001d027527,Zm00001d027548,Zm00001d027607,Zm00001d027618,Zm00001d027649,Zm00001d027672,Zm00001d027749,Zm00001d028103,Zm00001d028111,Zm00001d028187,Zm00001d028217,Zm00001d028240,Zm00001d028360,Zm00001d028410,Zm00001d028426,Zm00001d028463,Zm00001d028486,Zm00001d028557,Zm00001d028647,Zm00001d028665,Zm00001d0…	Zm00004b000087,Zm00004b000165,Zm00004b000174,Zm00004b000181,Zm00004b000202,Zm00004b000228,Zm00004b000257,Zm00004b000275,Zm00004b000317,Zm00004b000323,Zm00004b000350,Zm00004b000363,Zm00004b000425,Zm00004b000695,Zm00004b000701,Zm00004b000763,Zm00004b000789,Zm00004b000811,Zm00004b000902,Zm00004b000949,Zm00004b000965,Zm00004b001009,Zm00004b001018,Zm00004b001072,Zm00004b001135,Zm00004b001150,Zm00004b0…	1.22886091532964,1.55707427366466,1.09397205150027,1.06222947207144,1.0906988904582,3.76280879171876,1.02115686110363,1.77053518635228,1.14734889011377,1.51485596669002,1.68217695923849,1.19895271047361,1.39937049456211,1.4078467549513,1.4745214626723,1.62575190421697,1.65272483333451,1.47184091575487,1.629895006551,1.02920257521989,1.04601588260237,1.33670213265229,1.51628990192663,1.55496340071…	7.99000524696373e-05,1.23362225139071e-12,0.0144868314918593,4.48181618071662e-06,2.04440181173092e-07,4.54354766403883e-07,3.15702662985005e-11,1.86852191988833e-20,7.77364048904619e-07,8.65161488620994e-10,0.000320773391727839,0.000446859110557773,0.00217791323370357,0.0309727894029781,2.13741579632319e-10,1.99333035187143e-22,0.0303877992848414,0.000913991693748238,1.0779667405791e-14,0.000314…
WRKY87	wrky87-m1	embryo_imbibed	down	570	Zm00001d027361,Zm00001d027436,Zm00001d027457,Zm00001d027481,Zm00001d027540,Zm00001d027717,Zm00001d027881,Zm00001d028230,Zm00001d028368,Zm00001d028374,Zm00001d028472,Zm00001d028471,Zm00001d028653,Zm00001d028664,Zm00001d028711,Zm00001d028733,Zm00001d028756,Zm00001d029242,Zm00001d029360,Zm00001d029424,Zm00001d029438,Zm00001d029848,Zm00001d029922,Zm00001d029980,Zm00001d030232,Zm00001d030532,Zm00001d0…	Zm00004b000106,Zm00004b000171,Zm00004b000191,Zm00004b000214,Zm00004b000268,Zm00004b000400,Zm00004b000527,Zm00004b000800,Zm00004b000910,Zm00004b000916,Zm00004b001001,Zm00004b001002,Zm00004b001138,Zm00004b001149,Zm00004b001190,Zm00004b001204,Zm00004b001227,Zm00004b001594,Zm00004b001686,Zm00004b001733,Zm00004b001742,Zm00004b002064,Zm00004b002113,Zm00004b002148,Zm00004b002328,Zm00004b002511,Zm00004b0…	-2.38963793960924,-1.4376038865937,-2.84799313737499,-1.60486885975197,-1.18448401782913,-2.29362420603855,-1.07462521715944,-1.32433832244109,-2.01654306651834,-2.18193710531429,-1.26829954352277,-1.14194746562679,-1.1444877404531,-1.37998315779349,-1.26503976661323,-1.26581167856442,-1.33090457047899,-1.22419940661672,-7.08179319412309,-1.10646593579149,-1.18976801863969,-1.19230141921346,-1.15…	9.02728860831619e-05,0.0166289328489686,0.00242571749709249,0.000415671416362895,3.84658885062359e-08,0.0254334805878854,0.000158948946879234,0.0108472973347955,0.0488458107705359,0.00337182385375433,4.14099894050307e-05,0.0218039204414616,2.45398873469038e-09,0.0291259868613688,0.00292261001955586,1.26514508409111e-17,0.0281212624741611,0.000800842594621117,9.84414449569882e-07,0.013743550236459…
WRKY87	wrky87-m1	embryo_imbibed	up	280	Zm00001d027441,Zm00001d027749,Zm00001d027879,Zm00001d027975,Zm00001d028160,Zm00001d028186,Zm00001d028204,Zm00001d028240,Zm00001d028297,Zm00001d028774,Zm00001d028778,Zm00001d028830,Zm00001d028949,Zm00001d030310,Zm00001d000143,Zm00001d031018,Zm00001d000230,Zm00001d031706,Zm00001d031727,Zm00001d031790,Zm00001d031997,Zm00001d032526,Zm00001d032543,Zm00001d032681,Zm00001d032961,Zm00001d033130,Zm00001d0…	Zm00004b000174,Zm00004b000425,Zm00004b000525,Zm00004b000600,Zm00004b000739,Zm00004b000762,Zm00004b000778,Zm00004b000811,Zm00004b000851,Zm00004b001241,Zm00004b001245,Zm00004b001298,Zm00004b001371,Zm00004b002401,Zm00004b002670,Zm00004b002829,Zm00004b002874,Zm00004b003303,Zm00004b003317,Zm00004b003361,Zm00004b003525,Zm00004b003945,Zm00004b003959,Zm00004b004069,Zm00004b004295,Zm00004b004433,Zm00004b0…	1.07364896923911,1.06834424562088,1.28230175599138,1.08889471376168,1.64631112585349,1.18917614587508,1.17804847493516,1.0785513368701,1.07476660577307,1.1054871008593,1.86264854883708,1.10597855437098,1.59567952089482,1.92146334981801,1.32521513030725,1.23977971910365,1.37031176306145,1.71297945038002,1.14822060016666,1.34570695402428,1.18118649606566,1.01007237927528,1.16087159129836,1.02647311…	0.0224286313144945,0.0336148869862783,0.0138800612255527,7.88665511172566e-06,8.22558417663096e-11,0.0269910721231491,1.1491775889137e-06,0.028062742119238,0.000673472204902449,0.000628837632164929,0.00897142522586022,0.00016717803642775,0.00369628426530863,0.00154938214855111,0.0105741987594199,0.00773102852167401,5.17143941455703e-09,5.1273041270552e-06,7.06371085086247e-07,7.75458198735978e-10…
WRKY87	wrky87-m2	embryo_imbibed	down	588	Zm00001d027343,Zm00001d027361,Zm00001d027557,Zm00001d027766,Zm00001d027809,Zm00001d027991,Zm00001d028064,Zm00001d028171,Zm00001d028182,Zm00001d028230,Zm00001d028280,Zm00001d028374,Zm00001d028401,Zm00001d028471,Zm00001d028522,Zm00001d028711,Zm00001d029143,Zm00001d029164,Zm00001d029360,Zm00001d029388,Zm00001d029447,Zm00001d029497,Zm00001d029586,Zm00001d029747,Zm00001d029922,Zm00001d029996,Zm00001d0…	Zm00004b000091,Zm00004b000106,Zm00004b000284,Zm00004b000439,Zm00004b000465,Zm00004b000612,Zm00004b000661,Zm00004b000750,Zm00004b000759,Zm00004b000800,Zm00004b000841,Zm00004b000916,Zm00004b000943,Zm00004b001002,Zm00004b001043,Zm00004b001190,Zm00004b001525,Zm00004b001535,Zm00004b001686,Zm00004b001706,Zm00004b001748,Zm00004b001790,Zm00004b001868,Zm00004b001989,Zm00004b002113,Zm00004b002156,Zm00004b0…	-1.15851743382496,-1.66059347287589,-1.59102561177217,-1.28481927659659,-1.34305969079747,-1.55795845205979,-1.50944461820878,-1.41588290476731,-1.72904096249972,-1.20968482552078,-1.49900184342761,-2.21765953639333,-1.42914105769347,-1.19845339665739,-1.08320083522472,-1.00605468686275,-1.16873856545282,-1.13304811092639,-2.72153984786836,-2.62325871003711,-1.06490346141847,-1.39987835921472,-6.…	4.21065134122015e-05,0.00816868353102109,0.0139678599294053,0.00775114514661631,0.00110943533051796,4.15575767095484e-05,4.41047696258668e-07,1.31465298138005e-06,0.0357584031341381,0.0203162267160658,0.00146424442898138,0.00280127435264965,0.000249814976990306,0.0139264433698783,0.000681496035844365,0.0194671735743987,0.00164332289766353,0.000655470776471504,0.00014940421800231,0.025167523481766…
WRKY87	wrky87-m2	embryo_imbibed	up	214	Zm00001d027429,Zm00001d027546,Zm00001d027618,Zm00001d027749,Zm00001d028249,Zm00001d028360,Zm00001d028463,Zm00001d028486,Zm00001d028574,Zm00001d028726,Zm00001d029107,Zm00001d029209,Zm00001d029339,Zm00001d029432,Zm00001d029576,Zm00001d029650,Zm00001d029686,Zm00001d029778,Zm00001d030018,Zm00001d030464,Zm00001d030496,Zm00001d030638,Zm00001d030851,Zm00001d030993,Zm00001d031019,Zm00001d031060,Zm00001d0…	Zm00004b000165,Zm00004b000272,Zm00004b000323,Zm00004b000425,Zm00004b000817,Zm00004b000902,Zm00004b001009,Zm00004b001018,Zm00004b001087,Zm00004b001199,Zm00004b001494,Zm00004b001569,Zm00004b001672,Zm00004b001739,Zm00004b001855,Zm00004b001919,Zm00004b001942,Zm00004b002016,Zm00004b002173,Zm00004b002485,Zm00004b002496,Zm00004b002583,Zm00004b002716,Zm00004b002810,Zm00004b002830,Zm00004b002857,Zm00004b0…	1.18616331477338,1.12841955287459,1.01835109139763,1.02406375083827,1.08836150346485,1.06494873661373,1.00599788947704,1.19976552557364,1.51073814865387,1.08100128658319,1.50325319902532,1.25763576992851,1.05791101680089,1.19852401008647,1.17721203453711,1.18329278803795,1.24944000199777,1.65048928318683,1.24500331479203,1.02389389315807,1.09050328156861,1.14918809980192,1.1469639095601,1.0787780…	2.13411299835422e-07,0.00399578530235607,0.000115790425306395,0.0408984715947465,1.09973472376132e-14,1.79056072912164e-06,3.68933765253743e-07,3.48802794577116e-09,0.0482875113151925,1.91604179553354e-14,0.00855785213600898,0.00046578030294397,3.90607973597089e-05,6.55192676351057e-10,0.00149134057584154,1.40591463209682e-20,3.48934012394822e-11,0.000993343202488308,6.04608755936098e-05,2.463233…
BAF60.21	baf60.21-m1|baf60.21-m2	tassel_stem	down	14	Zm00001d008551,Zm00001d012776,Zm00001d014282,Zm00001d021419,Zm00001d025707,Zm00001d028664,Zm00001d031344,Zm00001d033572,Zm00001d038845,Zm00001d038853,Zm00001d038857,Zm00001d039140,Zm00001d039310,Zm00001d044311	Zm00004b024864,Zm00004b028269,Zm00004b012104,Zm00004b036708,Zm00004b039758,Zm00004b001149,Zm00004b003076,Zm00004b004793,Zm00004b031115,Zm00004b031121,Zm00004b031125,Zm00004b031377,Zm00004b015639,Zm00004b019716	-9.78326498077535|-1.62263996000238,-1.27482315149055|-1.4539030133992,-2.09897850555512|-2.16860639682207,-11.8369555402151|-1.4097382267712,-2.15331394344472|-1.17203417560758,-4.31685700049986|-3.4221163633807,-1.53317387545315|-1.44907355180818,-1.18845919185852|-1.18332402702424,-3.50527237019236|-3.11469483071377,-1.19313418931417|-1.26697049935979,-2.76027047891317|-2.81426502658186,-1.404…	1.25465197567428e-12|0.0309658436468585,1.45796926514819e-10|5.13775287190471e-13,0.000339063907400273|0.000775983141070431,5.15271901154263e-19|0.0302974671129979,4.78703155050709e-14|0.000270121629238898,0.000804934904276182|0.0253124201878377,8.11957135710738e-06|0.000149112703375442,0.0107144842477818|0.0319081820302984,2.32279835248295e-26|1.58470347183672e-21,0.00556181375888846|0.008317463…
BAF60.21	baf60.21-m1|baf60.21-m2	tassel_stem	up	10	Zm00001d016255,Zm00001d017643,Zm00001d024016,Zm00001d025381,Zm00001d025509,Zm00001d025575,Zm00001d038862,Zm00001d038870,Zm00001d042717,Zm00001d053293	Zm00004b013608,Zm00004b014753,Zm00004b038361,Zm00004b039506,Zm00004b039598,Zm00004b039645,Zm00004b031130,Zm00004b031137,Zm00004b018340,Zm00004b023922	1.62453440628485|1.16437961028325,1.55432918506213|1.35453419917195,1.84778609764406|1.78960473160296,3.14874787770961|2.05194212380203,2.6531780791187|1.88263589503936,2.4939632313327|2.00254851877241,1.63396856503358|1.56827155908161,2.94416061673063|2.3560185450071,1.01655523292627|1.00573256241988,1.57450251030764|1.45138839047748	6.43254034697946e-06|0.0132435546246748,0.00151013437721131|0.0270705840131622,0.0104309823907888|0.0405739987534348,1.1845564714502e-18|3.9668635543353e-07,6.24702325506427e-07|0.00534743423632805,2.49605664965583e-08|0.000139943833764618,3.14243544803045e-12|1.45147026903631e-10,1.11159651789157e-06|0.00108140922816034,0.0124827975910917|0.0382960252953385,0.00147004612250225|0.014165631964143
BZIP76	bzip76-m2|bzip76-m3	leaf	down	177	Zm00001d000126,Zm00001d000176,Zm00001d001864,Zm00001d002069,Zm00001d002535,Zm00001d002700,Zm00001d002798,Zm00001d003041,Zm00001d003314,Zm00001d003981,Zm00001d004008,Zm00001d004439,Zm00001d005742,Zm00001d005807,Zm00001d006078,Zm00001d006677,Zm00001d006795,Zm00001d007097,Zm00001d007166,Zm00001d007437,Zm00001d007609,Zm00001d007836,Zm00001d007908,Zm00001d007918,Zm00001d008296,Zm00001d008329,Zm00001d0…	Zm00004b007591,Zm00004b033311,Zm00004b005957,Zm00004b006115,Zm00004b006503,Zm00004b006645,Zm00004b006734,Zm00004b006947,Zm00004b007170,Zm00004b007710,Zm00004b007725,Zm00004b008030,Zm00004b008996,Zm00004b009058,Zm00004b009276,Zm00004b009767,Zm00004b009856,Zm00004b010063,Zm00004b010110,Zm00004b010339,Zm00004b010481,Zm00004b010691,Zm00004b010701,Zm00004b010695,Zm00004b024658,Zm00004b024687,Zm00004b0…	-1.04480448908883|-1.37306594989677,-1.23087392074069|-1.2862535196169,-1.39508114572708|-1.3335846611495,-1.57118507907276|-1.58415097999707,-1.51041099046735|-1.61030265204468,-4.08989021269162|-3.20039960865233,-1.30256662863984|-1.06340426233988,-2.60549312038849|-1.86622139036922,-1.14674101671255|-1.26101447517817,-2.96333406123604|-1.03380004289511,-2.59570774185269|-2.58840853891627,-1.88…	2.44203247235539e-06|5.11723997222724e-10,5.76671874109813e-07|2.51795676026676e-07,0.030384627862983|0.0470032313861701,0.000833022609205633|0.00101356753700458,0.000132593466740534|6.33722342478476e-05,0.00155305084172019|0.00599051078427873,1.39678729591238e-06|0.00016844007584998,0.0006583925360549|0.0209356721541523,1.61917509691801e-05|3.36188834512656e-06,1.13359971049027e-11|0.02901127047…
BZIP76	bzip76-m2|bzip76-m3	leaf	up	4	Zm00001d015425,Zm00001d050917,Zm00001d051553,Zm00001d052137	Zm00004b013004,Zm00004b021924,Zm00004b022425,Zm00004b022922	1.76158143208328|1.26157989522397,1.05140018612581|1.02813720003125,1.00356103605058|1.18060573493349,1.13380600741104|1.30452189798986	0.000432342230384054|0.0270950771810002,0.00196558878883555|0.00322566596147963,0.000726456759232714|4.9417439255057e-05,5.84654030125797e-05|2.99190609621428e-06
E2F19	e2f19-m1|e2f19-m2	leaf	down	316	Zm00001d000037,Zm00001d000176,Zm00001d002063,Zm00001d002069,Zm00001d002128,Zm00001d002364,Zm00001d002512,Zm00001d002535,Zm00001d002573,Zm00001d002700,Zm00001d002798,Zm00001d003041,Zm00001d003068,Zm00001d003314,Zm00001d003468,Zm00001d003497,Zm00001d003499,Zm00001d003840,Zm00001d003981,Zm00001d004086,Zm00001d004439,Zm00001d005010,Zm00001d005279,Zm00001d006078,Zm00001d006116,Zm00001d006463,Zm00001d0…	Zm00004b033298,Zm00004b033311,Zm00004b006110,Zm00004b006115,Zm00004b006163,Zm00004b006353,Zm00004b006484,Zm00004b006503,Zm00004b006535,Zm00004b006645,Zm00004b006734,Zm00004b006947,Zm00004b006971,Zm00004b007170,Zm00004b007295,Zm00004b007322,Zm00004b007324,Zm00004b007573,Zm00004b007710,Zm00004b007779,Zm00004b008030,Zm00004b008467,Zm00004b008653,Zm00004b009276,Zm00004b009311,Zm00004b009594,Zm00004b0…	-1.26289209153782|-1.05742181660726,-1.3949213365928|-1.30373548190353,-1.35990013647424|-1.06100215732176,-2.52291785799556|-1.77864864084395,-1.20852038723288|-1.11783591155059,-2.31972984415764|-1.85870837031879,-1.43189278550013|-1.00401235507781,-1.86757887358323|-1.41356878426091,-1.30067068048953|-1.34132946038858,-2.88523838276652|-3.60731694463517,-1.23144098536235|-1.49487645553787,-2.0…	1.13904806501773e-09|5.070929322424e-07,1.09447000291776e-08|1.17836293946302e-07,7.74648853622212e-17|1.47501417758709e-10,7.01351352958114e-08|0.000131739557671712,0.0293611962947042|0.0427841486510469,0.00162151792368043|0.0101208925013979,1.45158876553807e-07|0.0003382517757808,2.01051091181787e-06|0.000405569194083211,9.28496019072416e-09|2.3390165279516e-09,0.00841300842861079|0.00160070922…
E2F19	e2f19-m1|e2f19-m2	leaf	up	6	Zm00001d004387,Zm00001d004624,Zm00001d005570,Zm00001d024962,Zm00001d043158,Zm00001d044853	Zm00004b007989,Zm00004b008168,Zm00004b008859,Zm00004b039162,Zm00004b018698,Zm00004b031551	1.2126095437039|1.1825685585998,1.51726029455484|1.40761678164608,2.39368567232462|2.86130415005138,1.24723924604978|1.08190984968744,1.09580386550421|1.21339328210993,6.09749070063621|5.80174492341955	0.00786265849184795|0.00921698082919933,6.52269041176605e-07|5.35826162075932e-06,0.023485177818101|0.00339519120318244,0.0183537445058233|0.0476950471571281,0.0222578742199262|0.00787965687291121,1.31698705531033e-14|4.01407911711145e-13
HSF24	hsf24-m3|hsf24-m4	tassel	down	302	Zm00001d000133,Zm00001d000147,Zm00001d000160,Zm00001d002271,Zm00001d002357,Zm00001d002390,Zm00001d003121,Zm00001d003570,Zm00001d004554,Zm00001d004680,Zm00001d004709,Zm00001d005190,Zm00001d005484,Zm00001d005893,Zm00001d005911,Zm00001d006068,Zm00001d006117,Zm00001d006161,Zm00001d006193,Zm00001d006197,Zm00001d006297,Zm00001d006549,Zm00001d006795,Zm00001d006854,Zm00001d007093,Zm00001d007105,Zm00001d0…	Zm00004b007589,Zm00004b002671,Zm00004b023718,Zm00004b006279,Zm00004b006347,Zm00004b006376,Zm00004b007012,Zm00004b007379,Zm00004b008123,Zm00004b008209,Zm00004b008234,Zm00004b008593,Zm00004b008805,Zm00004b009126,Zm00004b009143,Zm00004b009266,Zm00004b009312,Zm00004b009347,Zm00004b009375,Zm00004b009383,Zm00004b009454,Zm00004b009660,Zm00004b009856,Zm00004b009901,Zm00004b010058,Zm00004b010068,Zm00004b0…	-1.24184487925746|-1.01048103868353,-2.28717821769192|-1.14358039403189,-2.11608644403692|-1.1205053006954,-1.43446192564131|-1.03023901697366,-1.40380283919464|-1.03271561403506,-1.7960353644582|-1.12376201732913,-5.29699440798346|-2.65465514309553,-7.6346653339363|-6.10166411935555,-2.09739415691035|-1.00305415038986,-2.31536956485157|-1.10214074135651,-1.19117663082588|-1.10203071388787,-2.904…	2.88940097396407e-11|2.70954336840304e-07,4.47089721537907e-27|6.31158023286775e-07,9.58332333619409e-22|2.33455373934948e-06,3.85599358064319e-07|0.000937117728307403,3.43570585714019e-18|4.56558803936311e-10,1.77884076741892e-16|1.50237423425418e-06,4.94887045425517e-05|0.00184434851486725,1.24648340242617e-08|1.31126667758745e-09,7.65003838285126e-16|0.000626173953410204,1.86946343637564e-17|0…
HSF24	hsf24-m3|hsf24-m4	tassel	up	269	Zm00001d002557,Zm00001d002675,Zm00001d002707,Zm00001d002960,Zm00001d003025,Zm00001d003188,Zm00001d003227,Zm00001d003757,Zm00001d003760,Zm00001d003966,Zm00001d004348,Zm00001d005174,Zm00001d005654,Zm00001d005811,Zm00001d005875,Zm00001d006078,Zm00001d006101,Zm00001d008173,Zm00001d008208,Zm00001d008305,Zm00001d008327,Zm00001d008329,Zm00001d008795,Zm00001d009121,Zm00001d009296,Zm00001d009398,Zm00001d0…	Zm00004b006523,Zm00004b006621,Zm00004b006653,Zm00004b006877,Zm00004b006938,Zm00004b007066,Zm00004b007098,Zm00004b007518,Zm00004b007520,Zm00004b007701,Zm00004b007961,Zm00004b008584,Zm00004b008921,Zm00004b009060,Zm00004b009111,Zm00004b009276,Zm00004b009298,Zm00004b024545,Zm00004b024573,Zm00004b024663,Zm00004b024686,Zm00004b024687,Zm00004b025044,Zm00004b025303,Zm00004b025435,Zm00004b025499,Zm00004b0…	2.75990726554819|2.22046879992868,2.12495271610553|1.4039501896671,1.18440692968646|1.16772300920303,1.43535785888561|1.73026546086731,2.30982669441661|2.28426856695811,2.36457760845009|1.95536281524231,1.28632705851086|1.13621892974594,1.76580589137569|1.03848158436649,2.11679947160612|1.39779349159199,1.1563716109009|1.00030462326235,2.05928760221939|1.06172715560663,2.07342160141447|1.71755978…	0.000858421218205012|0.0185021932102455,1.15904921338377e-12|1.84205229460446e-05,0.00442034933502027|0.00953386504957907,2.2662040333407e-05|4.31277240446532e-07,3.48065707386517e-13|1.76007916899998e-12,0.000305930032088389|0.00799250541647321,0.00419435474807601|0.0240594934033671,9.67710479117602e-09|0.00325803343550298,3.75892013952534e-08|0.00147021104021179,0.00175167339367263|0.0152347326…
HSF29	hsf29-m1|hsf29-m2	embryo_imbibed	down	229	Zm00001d000028,Zm00001d002035,Zm00001d002200,Zm00001d002266,Zm00001d002451,Zm00001d002798,Zm00001d002826,Zm00001d003188,Zm00001d003251,Zm00001d003432,Zm00001d004392,Zm00001d004539,Zm00001d004650,Zm00001d004729,Zm00001d004730,Zm00001d005329,Zm00001d005460,Zm00001d005591,Zm00001d005894,Zm00001d005933,Zm00001d006010,Zm00001d006059,Zm00001d006196,Zm00001d006279,Zm00001d006683,Zm00001d006903,Zm00001d0…	Zm00004b033303,Zm00004b006091,Zm00004b006225,Zm00004b006275,Zm00004b006427,Zm00004b006734,Zm00004b006758,Zm00004b007066,Zm00004b007117,Zm00004b007268,Zm00004b007993,Zm00004b008112,Zm00004b008186,Zm00004b008247,Zm00004b008248,Zm00004b008692,Zm00004b008785,Zm00004b008878,Zm00004b009127,Zm00004b009162,Zm00004b009220,Zm00004b009259,Zm00004b009380,Zm00004b009443,Zm00004b009775,Zm00004b009946,Zm00004b0…	-1.47590344234035|-1.03773249512208,-2.52896990154777|-4.33354480173117,-1.41588952458994|-1.57324022215866,-1.5289978429472|-1.06697162939876,-2.13095355939028|-1.89113093889235,-1.17021869998134|-1.16271668091661,-1.44079320688888|-1.99698915455292,-1.27493625693272|-1.39650134069892,-1.19596053975824|-1.41859903051997,-1.33278434332726|-1.76176201313458,-1.2920885885785|-1.52859712452746,-3.69…	0.00359108673112692|0.037087010668418,0.000399598761225212|1.09206577407263e-10,0.000395377633659116|4.73129427951161e-05,0.00178397249045453|0.0276066613644973,2.72737596972712e-10|1.25223688461814e-08,0.0412275966838125|0.0318806855251474,0.0394992245758216|0.00228084686670867,0.00507025673419673|0.00116122716223743,0.0188528981202767|0.00312969684261498,0.0290761172069501|0.00240636935335193,0…
HSF29	hsf29-m1|hsf29-m2	embryo_imbibed	up	23	Zm00001d005399,Zm00001d006293,Zm00001d009117,Zm00001d012525,Zm00001d013757,Zm00001d016980,Zm00001d018024,Zm00001d022272,Zm00001d025340,Zm00001d027832,Zm00001d033591,Zm00001d034298,Zm00001d034650,Zm00001d041877,Zm00001d043218,Zm00001d043516,Zm00001d043721,Zm00001d043962,Zm00001d044689,Zm00001d044766,Zm00001d047268,Zm00001d048066,Zm00001d050267	Zm00004b008747,Zm00004b009450,Zm00004b025301,Zm00004b028053,Zm00004b011665,Zm00004b014194,Zm00004b015082,Zm00004b037426,Zm00004b039467,Zm00004b000482,Zm00004b004809,Zm00004b005312,Zm00004b005598,Zm00004b017596,Zm00004b018752,Zm00004b019034,Zm00004b019219,Zm00004b019420,Zm00004b020050,Zm00004b031489,Zm00004b033466,Zm00004b034161,Zm00004b021445	1.23203708036104|1.2528584953029,1.07495759482727|1.47949772774742,1.29724283400385|1.09999569195111,1.07288469254213|1.12921063824934,1.08919538277447|1.16383812444439,1.03642672510125|1.21539277084515,1.08227643936535|1.00437057588795,1.06958833951084|1.40915209190412,1.01360614296953|1.20901572422724,2.89812201360006|3.40754406390281,1.08742335021949|1.07377556700917,1.1372095622374|1.23043784…	0.00115518666065745|0.000565135043914714,0.00725498080753963|5.02402580040943e-05,0.00017095956175028|0.00128100105312754,0.00113574945781183|0.0003315270363202,1.48151404748265e-19|8.63528426758625e-23,0.00884767576670663|0.000900091101683857,0.000533944286456127|0.000980150668734612,9.61984496336829e-09|2.53378241320841e-15,2.33677639291815e-10|3.98316069248835e-15,0.0233976306568416|0.00329359…
HSF6	hsf6-m1|hsf6-m2	embryo_imbibed	down	85	Zm00001d000223,Zm00001d002143,Zm00001d002266,Zm00001d002288,Zm00001d002316,Zm00001d002318,Zm00001d002451,Zm00001d003626,Zm00001d004332,Zm00001d004650,Zm00001d005591,Zm00001d005605,Zm00001d006279,Zm00001d006591,Zm00001d010048,Zm00001d011605,Zm00001d012010,Zm00001d013326,Zm00001d014055,Zm00001d014168,Zm00001d014207,Zm00001d014347,Zm00001d015407,Zm00001d015482,Zm00001d019741,Zm00001d020025,Zm00001d0…	Zm00004b018243,Zm00004b006179,Zm00004b006275,Zm00004b006294,Zm00004b006312,Zm00004b006317,Zm00004b006427,Zm00004b007417,Zm00004b007945,Zm00004b008186,Zm00004b008878,Zm00004b008888,Zm00004b009443,Zm00004b009692,Zm00004b026018,Zm00004b027278,Zm00004b027633,Zm00004b011290,Zm00004b011913,Zm00004b012022,Zm00004b012058,Zm00004b012156,Zm00004b012989,Zm00004b013046,Zm00004b035491,Zm00004b035652,Zm00004b0…	-1.33958325634211|-1.15341947224938,-6.34742879191566|-1.1576370134102,-2.30426948696046|-1.38421917297938,-1.71801759990962|-1.0019852761386,-1.17491226770488|-1.31649123296439,-1.02476284006083|-1.16353687256899,-1.15389612262362|-1.27266123277587,-3.32834560947129|-2.70440832564413,-1.52155892803255|-2.05707417852248,-2.81513537373304|-1.83360192177872,-1.48065352120265|-1.35891505207407,-1.33…	5.80953811630775e-05|0.000463201539704764,8.54874617435072e-114|6.42661067349852e-09,2.92234614347343e-06|0.0043605038535047,2.53753425648507e-13|3.02998051340512e-05,0.000127620743833572|6.88860153876509e-06,0.00019994934585333|1.36546565435213e-05,0.00142798332391959|0.000293480606383689,0.00156950901618465|0.00257634175476262,0.0323463564367413|0.00211333580031486,4.72144446254273e-05|0.004719…
HSF6	hsf6-m1|hsf6-m2	embryo_imbibed	up	34	Zm00001d002115,Zm00001d005672,Zm00001d008435,Zm00001d009473,Zm00001d012398,Zm00001d013003,Zm00001d016926,Zm00001d018191,Zm00001d020551,Zm00001d021054,Zm00001d022256,Zm00001d022265,Zm00001d022272,Zm00001d024672,Zm00001d024759,Zm00001d025694,Zm00001d026252,Zm00001d027548,Zm00001d032164,Zm00001d033583,Zm00001d034699,Zm00001d035945,Zm00001d038328,Zm00001d038340,Zm00001d039379,Zm00001d039481,Zm00001d0…	Zm00004b006152,Zm00004b008937,Zm00004b024778,Zm00004b025562,Zm00004b027933,Zm00004b010990,Zm00004b014156,Zm00004b015222,Zm00004b036041,Zm00004b036447,Zm00004b037413,Zm00004b037421,Zm00004b037426,Zm00004b038901,Zm00004b038987,Zm00004b039749,Zm00004b040237,Zm00004b000275,Zm00004b003640,Zm00004b004804,Zm00004b005646,Zm00004b028940,Zm00004b030680,Zm00004b030691,Zm00004b015703,Zm00004b015799,Zm00004b0…	1.21653738255359|1.17705245501161,1.22572912740412|1.03152532887705,1.26838221877947|1.30277377589557,1.55690416790886|1.43105482758857,1.16030652108142|1.20843871215623,1.02131515929789|1.14722640849397,1.19393805218443|1.25913938573888,1.18344606119725|1.02918155121841,1.28868125359505|1.29392517170086,1.07838267008223|1.09313524434956,1.59231782680614|1.05909978592879,1.41154428325173|1.286340…	0.000218619146674563|0.000296403781409747,2.98784893664982e-05|0.000546235265682536,8.91266167576637e-06|4.00905836058379e-06,5.67695679403679e-11|1.42642938558058e-09,0.009486861571659|0.00505321048389891,6.94493112262317e-07|1.22727436638125e-08,4.77513545293336e-06|7.55144198796742e-07,0.000392094370900996|0.0023611942403501,0.00259579373008495|0.00189264148176896,0.0216426882270934|0.01626670…
MYB40	myb40-m1|myb40-m2	coleoptile_tip	down	6	Zm00001d004008,Zm00001d025707,Zm00001d025816,Zm00001d041436,Zm00001d044185,Zm00001d045016	Zm00004b007725,Zm00004b039758,Zm00004b039859,Zm00004b017267,Zm00004b019604,Zm00004b031676	-4.50036491545719|-4.03757080972204,-2.62686579206748|-1.58514404881813,-2.97812432453689|-1.06386315304234,-4.4977018811427|-6.22773380448298,-2.28157924148373|-2.25239433165258,-2.72409256276234|-1.76694534190558	3.86583753681029e-45|6.92706888332134e-40,8.03306743138826e-11|0.000151670431955867,5.94345030478705e-50|7.9124064959068e-07,3.82376608797453e-08|5.40183072685948e-06,2.81478072056277e-52|1.95945697171868e-50,1.04112409314731e-06|0.00299736023081373
MYB40	myb40-m1|myb40-m2	coleoptile_tip	up	16	Zm00001d013214,Zm00001d013505,Zm00001d013507,Zm00001d021419,Zm00001d025275,Zm00001d025445,Zm00001d025509,Zm00001d025565,Zm00001d025696,Zm00001d025704,Zm00001d025706,Zm00001d036656,Zm00001d043965,Zm00001d043992,Zm00001d044976,Zm00001d048862	Zm00004b011200,Zm00004b011447,Zm00004b011449,Zm00004b036708,Zm00004b039422,Zm00004b039553,Zm00004b039598,Zm00004b039636,Zm00004b039751,Zm00004b039754,Zm00004b039757,Zm00004b029417,Zm00004b019422,Zm00004b019445,Zm00004b031655,Zm00004b020311	6.90176519283543|7.71302380776841,13.0808140221788|13.0345610380686,13.1953740886949|13.0713901807651,1.00191093986157|1.07344951571433,1.50632258646319|1.22795182007976,1.65167350364868|1.08727009917574,2.97365137547494|2.04507411160994,9.01761500834523|7.16931025710177,2.09283326570211|1.62241125726286,2.48814446553016|2.72382660310574,2.24654200763098|1.63992715482227,3.92817726855509|4.054936…	2.41592953916166e-08|1.39134205493465e-10,9.67604125575833e-34|1.7565770236805e-33,8.30538060131166e-34|3.44148574874449e-33,2.41828605723882e-07|1.97886109082017e-08,0.00128422140124133|0.0365673628442715,5.50130325163347e-22|2.05222625239262e-08,2.21345374298916e-78|2.50343305428043e-35,6.86668443130697e-15|5.66248626920059e-09,2.60457404206325e-18|3.87508577452261e-10,0.000265526675005271|3.67…
SBP20	sbp20-m2|sbp20-m3	embryo_imbibed	down	45	Zm00001d003668,Zm00001d004332,Zm00001d009447,Zm00001d010759,Zm00001d010792,Zm00001d013078,Zm00001d014055,Zm00001d014207,Zm00001d014347,Zm00001d017821,Zm00001d018088,Zm00001d018621,Zm00001d023419,Zm00001d028374,Zm00001d028622,Zm00001d028713,Zm00001d032076,Zm00001d032843,Zm00001d034508,Zm00001d034511,Zm00001d036727,Zm00001d036835,Zm00001d037968,Zm00001d038661,Zm00001d039338,Zm00001d039371,Zm00001d0…	Zm00004b007450,Zm00004b007945,Zm00004b025541,Zm00004b026590,Zm00004b026612,Zm00004b011078,Zm00004b011913,Zm00004b012058,Zm00004b012156,Zm00004b014907,Zm00004b015151,Zm00004b034651,Zm00004b037909,Zm00004b000916,Zm00004b001127,Zm00004b001193,Zm00004b003570,Zm00004b004203,Zm00004b005476,Zm00004b005479,Zm00004b029471,Zm00004b029564,Zm00004b030409,Zm00004b030955,Zm00004b015666,Zm00004b015697,Zm00004b0…	-1.38009408245272|-1.81186512779929,-4.43695503062133|-2.50462692331816,-2.32837919655591|-2.3509560890762,-1.36661543381901|-1.13331431549934,-1.52243277048881|-1.13984053123343,-1.00021347763084|-1.07392092518761,-4.00228104104523|-2.98243246315339,-8.55694697525916|-11.1223929421826,-11.9724348427752|-11.4134300349294,-1.63727947851292|-1.26454982039504,-1.47750158421722|-1.40925296511478,-1.3…	0.00274589543972835|0.000139542983132466,4.97630222404025e-11|0.000203721227489977,0.00108613658261797|0.00241365763849735,0.000663839343915176|0.0103446986786272,9.23843140966258e-06|0.00253126835245983,2.62220387250966e-06|1.39873933600854e-06,0.0029117166572265|0.0400094741470059,4.88229686894847e-09|6.88858746432736e-09,8.78627619851209e-20|1.24855395495284e-17,0.000318668058561613|0.01314617…
SBP20	sbp20-m2|sbp20-m3	embryo_imbibed	up	27	Zm00001d000141,Zm00001d002058,Zm00001d002928,Zm00001d003311,Zm00001d004340,Zm00001d004460,Zm00001d004972,Zm00001d005161,Zm00001d010579,Zm00001d012972,Zm00001d016139,Zm00001d016926,Zm00001d023411,Zm00001d024784,Zm00001d025923,Zm00001d026137,Zm00001d030018,Zm00001d031790,Zm00001d034313,Zm00001d034699,Zm00001d038526,Zm00001d039058,Zm00001d043181,Zm00001d047736,Zm00001d051043,Zm00001d051906,Zm00001d0…	Zm00004b002559,Zm00004b006108,Zm00004b006846,Zm00004b007167,Zm00004b007951,Zm00004b008043,Zm00004b008434,Zm00004b008574,Zm00004b026436,Zm00004b010966,Zm00004b013512,Zm00004b014156,Zm00004b037903,Zm00004b039012,Zm00004b039954,Zm00004b040133,Zm00004b002173,Zm00004b003361,Zm00004b005317,Zm00004b005646,Zm00004b030854,Zm00004b031305,Zm00004b018717,Zm00004b033881,Zm00004b022007,Zm00004b022737,Zm00004b0…	1.56887902472247|1.77996997003361,1.08171909048226|1.06496984048175,1.26000245882858|1.00842302681447,1.2259459456591|1.17254353113189,1.41735664773353|1.33118132459366,1.10822205823394|1.11146702362727,1.66614037118106|1.84061551197841,1.3084527791358|1.1965625185874,1.44715393951551|1.21071035913311,1.25700082401916|1.36348903142351,1.7559534600038|1.33010484516641,1.12436914295756|1.2122906104…	0.0152761020977131|0.00865657141423173,0.00304585929228978|0.00649210623856141,2.98708541346908e-07|0.000163632494817161,8.81748170869192e-06|5.16958808192977e-05,1.37295087295598e-05|0.000134541501330776,4.27172899593752e-07|1.29877982674516e-06,0.0208502301990974|0.0150711300466086,0.000165151430776663|0.00138785148495633,0.00407294015676018|0.0312623013372884,0.0121052089087631|0.0095480321841…
WRKY8	wrky8-m1|wrky8-m2	embryo_imbibed	down	61	Zm00001d001766,Zm00001d002266,Zm00001d003668,Zm00001d004332,Zm00001d007064,Zm00001d008795,Zm00001d009952,Zm00001d010855,Zm00001d011297,Zm00001d011952,Zm00001d012785,Zm00001d013178,Zm00001d014055,Zm00001d014207,Zm00001d014347,Zm00001d014386,Zm00001d014562,Zm00001d016691,Zm00001d018811,Zm00001d020227,Zm00001d023385,Zm00001d023521,Zm00001d024303,Zm00001d024825,Zm00001d025709,Zm00001d025747,Zm00001d0…	Zm00004b005871,Zm00004b006275,Zm00004b007450,Zm00004b007945,Zm00004b010031,Zm00004b025044,Zm00004b025939,Zm00004b026669,Zm00004b027029,Zm00004b027597,Zm00004b028274,Zm00004b011166,Zm00004b011913,Zm00004b012058,Zm00004b012156,Zm00004b012189,Zm00004b012310,Zm00004b013954,Zm00004b034799,Zm00004b035778,Zm00004b037882,Zm00004b037978,Zm00004b038610,Zm00004b039047,Zm00004b039759,Zm00004b039794,Zm00004b0…	-1.00404657061941|-1.08223812962339,-1.64594779445226|-1.64584851792127,-1.44749959218471|-1.79505074080995,-2.2301710863473|-2.37114573511433,-1.12185426713022|-1.27485289615386,-1.06856481512807|-1.01018402040786,-1.10196602898614|-1.39943314460293,-1.09455090539345|-1.09614045636422,-1.01331438020145|-1.0302449259244,-2.01195655263528|-2.46727105493456,-1.22191904711892|-1.00496649135597,-1.45…	0.000682313485066222|0.000206096328183345,0.000956502437118586|0.000943761600940701,0.00393183101949745|0.000200297544578568,0.00135560160091337|0.000593800507160824,0.0155333454631763|0.00479416507741212,4.75820275086753e-06|1.88327509973917e-05,0.000165838639881733|8.3836385754327e-07,1.68036845940338e-08|1.66707305586355e-08,0.0259190040183205|0.0218952900470598,0.0347533632840995|0.0080776812…
WRKY8	wrky8-m1|wrky8-m2	embryo_imbibed	up	32	Zm00001d003311,Zm00001d003912,Zm00001d006010,Zm00001d013786,Zm00001d016136,Zm00001d016926,Zm00001d019447,Zm00001d020551,Zm00001d020610,Zm00001d020852,Zm00001d025247,Zm00001d026603,Zm00001d028129,Zm00001d030993,Zm00001d031985,Zm00001d032822,Zm00001d039379,Zm00001d042768,Zm00001d042801,Zm00001d042863,Zm00001d043299,Zm00001d043399,Zm00001d043538,Zm00001d043880,Zm00001d044024,Zm00001d044967,Zm00001d0…	Zm00004b007167,Zm00004b007646,Zm00004b009220,Zm00004b011689,Zm00004b013510,Zm00004b014156,Zm00004b035303,Zm00004b036041,Zm00004b036092,Zm00004b036295,Zm00004b039396,Zm00004b040549,Zm00004b000713,Zm00004b002810,Zm00004b003500,Zm00004b004190,Zm00004b015703,Zm00004b018387,Zm00004b018412,Zm00004b018459,Zm00004b018833,Zm00004b018917,Zm00004b019067,Zm00004b019365,Zm00004b019468,Zm00004b031636,Zm00004b0…	1.13285613521977|1.83963440392444,1.03022776031039|1.20376856392093,1.74947035306138|2.33182100968434,1.07532958027081|1.225343957824,1.02966210740321|1.23197532237546,1.1715833876029|1.31295240392955,1.18523837986392|1.1320560975899,1.38987952578363|1.00294355609574,1.18305857780467|1.49190893391716,1.43677945865124|1.02298201321517,3.02496974688153|2.25684502066234,1.29268519043467|1.7561181032…	0.000107517827180172|9.8390700637163e-12,0.0015828883184895|0.000137374241259781,0.00501434632042253|6.73934115704284e-05,1.89817925395491e-09|3.3216248324791e-12,0.0130387442545454|0.00167592421995101,9.65463180115464e-06|3.92542690534749e-07,0.0298088129845696|0.03848086461555,0.00115955461484719|0.032420842338395,0.031962120001084|0.00345432892721304,2.11158672076278e-06|0.0018171541675007,8.1…
WRKY87	wrky87-m1|wrky87-m2	embryo_imbibed	down	201	Zm00001d000223,Zm00001d002035,Zm00001d002451,Zm00001d002901,Zm00001d002940,Zm00001d003004,Zm00001d003188,Zm00001d003197,Zm00001d004125,Zm00001d004539,Zm00001d004729,Zm00001d004730,Zm00001d004877,Zm00001d005018,Zm00001d005460,Zm00001d006279,Zm00001d007753,Zm00001d007892,Zm00001d008334,Zm00001d008430,Zm00001d008794,Zm00001d008819,Zm00001d009493,Zm00001d010115,Zm00001d010388,Zm00001d010462,Zm00001d0…	Zm00004b018243,Zm00004b006091,Zm00004b006427,Zm00004b006821,Zm00004b006859,Zm00004b006918,Zm00004b007066,Zm00004b007073,Zm00004b007797,Zm00004b008112,Zm00004b008247,Zm00004b008248,Zm00004b008346,Zm00004b008476,Zm00004b008785,Zm00004b009443,Zm00004b010617,Zm00004b010726,Zm00004b024693,Zm00004b024773,Zm00004b025043,Zm00004b025062,Zm00004b025579,Zm00004b026068,Zm00004b026284,Zm00004b026348,Zm00004b0…	-1.20064782274072|-1.33344999546035,-1.88846517018943|-2.36398245518677,-1.1058344897843|-1.44115589404222,-2.56297315007904|-3.2142407287351,-1.91605889803609|-2.23583953606731,-1.15614398232284|-1.77810591141088,-1.45315865779729|-1.38250855954378,-1.4746514888306|-1.5815962211852,-1.28242387258195|-1.20564987846645,-3.19323458238284|-3.52369467661818,-5.27007265206051|-5.0606152413073,-4.73078…	0.000226691526372848|3.77174996294519e-05,0.0102107301849834|0.000816612408868529,0.0018862034445152|2.77640470605067e-05,0.00303610657611764|0.000358282646241494,0.00374937453901402|0.000721939299547621,0.0172358888701719|0.000231389111339852,0.000873912949599055|0.0015912961053872,0.00056368259367675|0.000203749840476119,6.29204351584301e-05|0.000184598862690627,7.16453185983746e-05|1.443162131…
WRKY87	wrky87-m1|wrky87-m2	embryo_imbibed	up	40	Zm00001d002893,Zm00001d004138,Zm00001d004882,Zm00001d005089,Zm00001d008435,Zm00001d008734,Zm00001d008749,Zm00001d009117,Zm00001d012387,Zm00001d013757,Zm00001d013858,Zm00001d014948,Zm00001d016061,Zm00001d016758,Zm00001d018543,Zm00001d020641,Zm00001d021839,Zm00001d024966,Zm00001d025340,Zm00001d025612,Zm00001d025667,Zm00001d027749,Zm00001d031790,Zm00001d033130,Zm00001d033369,Zm00001d033905,Zm00001d0…	Zm00004b006816,Zm00004b007812,Zm00004b008351,Zm00004b008528,Zm00004b024778,Zm00004b024997,Zm00004b025009,Zm00004b025301,Zm00004b027925,Zm00004b011665,Zm00004b011756,Zm00004b012640,Zm00004b013460,Zm00004b014017,Zm00004b015532,Zm00004b036759,Zm00004b037081,Zm00004b039166,Zm00004b039467,Zm00004b039676,Zm00004b039727,Zm00004b000425,Zm00004b003361,Zm00004b004433,Zm00004b004614,Zm00004b005037,Zm00004b0…	1.17791797204971|1.09417663942931,1.13599212386487|1.05849769144544,1.42891853118925|1.22009281745682,1.06382316935677|1.03912435497944,1.08319113755456|1.42860290840689,1.25618877079726|1.13981872936242,1.04395866196098|1.08819685248187,1.02875507839296|1.28071973982908,1.00552399488001|1.20560819595673,1.04402058649017|1.00972346651215,2.06601909948288|1.90343396535253,1.01376399577528|1.015397…	0.005032890832157|0.00975780813161732,0.0123109092521538|0.0197971537776733,0.000562286980534306|0.00435956745652568,0.000605787164184172|0.000831025664313522,0.000173148747288784|2.7712344509279e-07,1.61240137043771e-05|0.000112606433189242,1.35975783816174e-06|4.13841160768033e-07,0.00362017650822929|0.000161652921428459,0.000342318500571749|1.02504643310133e-05,4.1797672572554e-18|5.0459126934…
