# Supplementary material for: Transcriptome profiling of maize transcription factor mutants to probe gene regulatory network predictions
Source: G3 (Bethesda). 2024 Nov 20;15(1):jkae274. doi: 10.1093/g3journal/jkae274 (PMC11979765; doi:10.1093/g3journal/jkae274)
Supplement: jkae274_Supplementary_Data [file jkae274_supplementary_data.zip › File_S2_G3-2024-405474.xlsx]

## Sheet: 2019_PHT_EHT_raw
Field	Row	Genotype	Trait	plant	cm
X-6	EM644	BAF60.21-m1	EHT	1	63
X-6	EM644	BAF60.21-m1	EHT	2	74
X-6	EM644	BAF60.21-m1	EHT	3	69
X-6	EM644	BAF60.21-m1	EHT	4	40
X-6	EM644	BAF60.21-m1	EHT	5	80
X-6	EM644	BAF60.21-m1	EHT	6	57
X-6	EM644	BAF60.21-m1	EHT	7	78
X-6	EM644	BAF60.21-m1	EHT	8	60
X-6	EM644	BAF60.21-m1	EHT	9	65
X-6	EM645	BAF60.21-m2	EHT	1	90
X-6	EM645	BAF60.21-m2	EHT	2	89
X-6	EM645	BAF60.21-m2	EHT	3	75
X-6	EM645	BAF60.21-m2	EHT	4	82
X-6	EM645	BAF60.21-m2	EHT	5	63
X-6	EM645	BAF60.21-m2	EHT	6	66
X-6	EM645	BAF60.21-m2	EHT	7	72
X-6	EM645	BAF60.21-m2	EHT	8	79
X-6	EM645	BAF60.21-m2	EHT	9	85
X-6	EM645	BAF60.21-m2	EHT	10	72
X-6	EM650	bZIP76-m2	EHT	1	55
X-6	EM650	bZIP76-m2	EHT	2	60
X-6	EM650	bZIP76-m2	EHT	3	57
X-6	EM650	bZIP76-m2	EHT	4	53
X-6	EM650	bZIP76-m2	EHT	5	60
X-6	EM650	bZIP76-m2	EHT	6	64
X-6	EM650	bZIP76-m2	EHT	7	54
X-6	EM650	bZIP76-m2	EHT	8	60
X-6	EM650	bZIP76-m2	EHT	9	69
X-6	EM650	bZIP76-m2	EHT	10	52
X-6	EM651	bZIP76-m3	EHT	1	53
X-6	EM651	bZIP76-m3	EHT	2	58
X-6	EM651	bZIP76-m3	EHT	3	64
X-6	EM651	bZIP76-m3	EHT	4	58
X-6	EM651	bZIP76-m3	EHT	5	73
X-6	EM651	bZIP76-m3	EHT	6	53
X-6	EM651	bZIP76-m3	EHT	7	50
X-6	EM651	bZIP76-m3	EHT	8	69
X-6	EM652	C3H42-m1	EHT	1	55
X-6	EM652	C3H42-m1	EHT	2	60
X-6	EM652	C3H42-m1	EHT	3	58
X-6	EM652	C3H42-m1	EHT	4	46
X-6	EM652	C3H42-m1	EHT	5	40
X-6	EM652	C3H42-m1	EHT	6	60
X-6	EM652	C3H42-m1	EHT	7	68
X-6	EM652	C3H42-m1	EHT	8	55
X-6	EM652	C3H42-m1	EHT	9	52
X-6	EM659	E2F19-m1	EHT	1	60
X-6	EM659	E2F19-m1	EHT	2	70
X-6	EM659	E2F19-m1	EHT	3	62
X-6	EM659	E2F19-m1	EHT	4	71
X-6	EM659	E2F19-m1	EHT	5	90
X-6	EM659	E2F19-m1	EHT	6	65
X-6	EM659	E2F19-m1	EHT	7	75
X-6	EM659	E2F19-m1	EHT	8	87
X-6	EM659	E2F19-m1	EHT	9	73
X-6	EM659	E2F19-m1	EHT	10	65
X-6	EM660	E2F19-m2	EHT	1	67
X-6	EM660	E2F19-m2	EHT	2	74
X-6	EM660	E2F19-m2	EHT	3	66
X-6	EM660	E2F19-m2	EHT	4	59
X-6	EM660	E2F19-m2	EHT	5	61
X-6	EM660	E2F19-m2	EHT	6	71
X-6	EM660	E2F19-m2	EHT	7	49
X-6	EM660	E2F19-m2	EHT	8	35
X-6	EM660	E2F19-m2	EHT	9	47
X-6	EM664	HSF24-m3	EHT	1	67
X-6	EM664	HSF24-m3	EHT	2	65
X-6	EM664	HSF24-m3	EHT	3	69
X-6	EM664	HSF24-m3	EHT	4	70
X-6	EM664	HSF24-m3	EHT	5	70
X-6	EM664	HSF24-m3	EHT	6	70
X-6	EM664	HSF24-m3	EHT	7	60
X-6	EM664	HSF24-m3	EHT	8	63
X-6	EM664	HSF24-m3	EHT	9	57
X-6	EM664	HSF24-m3	EHT	10	55
X-6	EM641	hsf24-m4	EHT	1	70
X-6	EM641	hsf24-m4	EHT	2	69
X-6	EM665	HSF24-m4	EHT	1	74
X-6	EM665	HSF24-m4	EHT	2	83
X-6	EM665	HSF24-m4	EHT	3	64
X-6	EM665	HSF24-m4	EHT	4	66
X-6	EM665	HSF24-m4	EHT	5	70
X-6	EM665	HSF24-m4	EHT	6	76
X-6	EM665	HSF24-m4	EHT	7	87
X-6	EM665	HSF24-m4	EHT	8	83
X-6	EM665	HSF24-m4	EHT	9	78
X-6	EM665	HSF24-m4	EHT	10	79
X-6	EM641	jmj13-m4	EHT	3	68
X-6	EM641	jmj13-m4	EHT	4	74
X-6	EM641	jmj13-m4	EHT	5	69
X-6	EM641	jmj13-m4	EHT	6	65
X-6	EM641	jmj13-m4	EHT	7	63
X-6	EM641	jmj13-m4	EHT	8	79
X-6	EM641	jmj13-m4	EHT	9	80
X-6	EM641	jmj13-m4	EHT	10	75
X-6	EM642	jmj13-m4	EHT	1	73
X-6	EM642	jmj13-m4	EHT	2	73
X-6	EM666	JMJ13-m4	EHT	1	68
X-6	EM666	JMJ13-m4	EHT	2	64
X-6	EM666	JMJ13-m4	EHT	3	72
X-6	EM666	JMJ13-m4	EHT	4	72
X-6	EM666	JMJ13-m4	EHT	5	69
X-6	EM666	JMJ13-m4	EHT	6	75
X-6	EM666	JMJ13-m4	EHT	7	71
X-6	EM666	JMJ13-m4	EHT	8	63
X-6	EM666	JMJ13-m4	EHT	9	68
X-6	EM666	JMJ13-m4	EHT	10	79
X-6	EM642	jmj13-m7	EHT	3	60
X-6	EM642	jmj13-m7	EHT	4	54
X-6	EM642	jmj13-m7	EHT	5	60
X-6	EM642	jmj13-m7	EHT	6	76
X-6	EM642	jmj13-m7	EHT	7	72
X-6	EM642	jmj13-m7	EHT	8	63
X-6	EM642	jmj13-m7	EHT	9	65
X-6	EM642	jmj13-m7	EHT	10	73
X-6	EM643	jmj13-m7	EHT	1	62
X-6	EM643	jmj13-m7	EHT	2	73
X-6	EM667	JMJ13-m7	EHT	1	66
X-6	EM667	JMJ13-m7	EHT	2	87
X-6	EM667	JMJ13-m7	EHT	3	69
X-6	EM667	JMJ13-m7	EHT	4	65
X-6	EM667	JMJ13-m7	EHT	5	50
X-6	EM667	JMJ13-m7	EHT	6	55
X-6	EM667	JMJ13-m7	EHT	7	60
X-6	EM667	JMJ13-m7	EHT	8	73
X-6	EM667	JMJ13-m7	EHT	9	75
X-6	EM667	JMJ13-m7	EHT	10	64
X-6	EM643	myb40-m1	EHT	3	52
X-6	EM643	myb40-m1	EHT	4	73
X-6	EM643	myb40-m1	EHT	5	59
X-6	EM643	myb40-m1	EHT	6	72
X-6	EM643	myb40-m1	EHT	7	69
X-6	EM643	myb40-m1	EHT	8	69
X-6	EM643	myb40-m1	EHT	9	66
X-6	EM643	myb40-m1	EHT	10	75
X-6	EM675	MYB40-m1	EHT	1	57
X-6	EM675	MYB40-m1	EHT	2	57
X-6	EM675	MYB40-m1	EHT	3	60
X-6	EM675	MYB40-m1	EHT	4	53
X-6	EM675	MYB40-m1	EHT	5	57
X-6	EM675	MYB40-m1	EHT	6	64
X-6	EM675	MYB40-m1	EHT	7	63
X-6	EM675	MYB40-m1	EHT	8	77
X-6	EM655	W22	EHT	1	52
X-6	EM655	W22	EHT	2	51
X-6	EM655	W22	EHT	3	68
X-6	EM655	W22	EHT	4	83
X-6	EM655	W22	EHT	5	50
X-6	EM655	W22	EHT	6	55
X-6	EM655	W22	EHT	7	78
X-6	EM655	W22	EHT	8	58
X-6	EM655	W22	EHT	9	73
X-6	EM655	W22	EHT	10	77
X-6	EM656	W22	EHT	1	63
X-6	EM656	W22	EHT	2	64
X-6	EM656	W22	EHT	3	64
X-6	EM656	W22	EHT	4	64
X-6	EM656	W22	EHT	5	63
X-6	EM656	W22	EHT	6	69
X-6	EM656	W22	EHT	7	55
X-6	EM656	W22	EHT	8	73
X-6	EM656	W22	EHT	9	53
X-6	EM656	W22	EHT	10	84
X-6	EM657	W22	EHT	1	55
X-6	EM657	W22	EHT	2	78
X-6	EM657	W22	EHT	3	79
X-6	EM657	W22	EHT	4	69
X-6	EM657	W22	EHT	5	76
X-6	EM657	W22	EHT	6	59
X-6	EM657	W22	EHT	7	87
X-6	EM657	W22	EHT	8	64
X-6	EM668	W22	EHT	1	72
X-6	EM668	W22	EHT	2	71
X-6	EM668	W22	EHT	3	69
X-6	EM668	W22	EHT	4	56
X-6	EM668	W22	EHT	5	66
X-6	EM668	W22	EHT	6	62
X-6	EM668	W22	EHT	7	71
X-6	EM668	W22	EHT	8	72
X-6	EM668	W22	EHT	9	86
X-6	EM668	W22	EHT	10	55
X-6	EM669	W22	EHT	1	60
X-6	EM669	W22	EHT	2	72
X-6	EM669	W22	EHT	3	65
X-6	EM669	W22	EHT	4	71
X-6	EM669	W22	EHT	5	72
X-6	EM669	W22	EHT	6	73
X-6	EM669	W22	EHT	7	78
X-6	EM669	W22	EHT	8	72
X-6	EM669	W22	EHT	9	69
X-6	EM669	W22	EHT	10	65
X-6	EM686	W22	EHT	1	53
X-6	EM686	W22	EHT	2	56
X-6	EM686	W22	EHT	3	61
X-6	EM686	W22	EHT	4	51
X-6	EM686	W22	EHT	5	60
X-6	EM686	W22	EHT	6	45
X-6	EM686	W22	EHT	7	73
X-6	EM686	W22	EHT	8	72
X-6	EM686	W22	EHT	9	78
X-6	EM686	W22	EHT	10	60
X-6	EM687	W22	EHT	1	66
X-6	EM687	W22	EHT	2	83
X-6	EM687	W22	EHT	3	55
X-6	EM687	W22	EHT	4	56
X-6	EM687	W22	EHT	5	71
X-6	EM687	W22	EHT	6	81
X-6	EM687	W22	EHT	7	70
X-6	EM687	W22	EHT	8	65
X-6	EM687	W22	EHT	9	65
X-6	EM687	W22	EHT	10	64
X-6	EM688	W22	EHT	1	61
X-6	EM688	W22	EHT	2	84
X-6	EM688	W22	EHT	3	75
X-6	EM688	W22	EHT	4	70
X-6	EM688	W22	EHT	5	78
X-6	EM688	W22	EHT	6	82
X-6	EM688	W22	EHT	7	79
X-6	EM688	W22	EHT	8	72
X-6	EM688	W22	EHT	9	67
X-6	EM688	W22	EHT	10	56
X-6	EM644	BAF60.21-m1	PHT	9	155
X-6	EM645	BAF60.21-m2	PHT	1	167
X-6	EM645	BAF60.21-m2	PHT	2	191
X-6	EM645	BAF60.21-m2	PHT	3	178
X-6	EM645	BAF60.21-m2	PHT	4	173
X-6	EM645	BAF60.21-m2	PHT	5	148
X-6	EM645	BAF60.21-m2	PHT	6	165
X-6	EM645	BAF60.21-m2	PHT	7	178
X-6	EM645	BAF60.21-m2	PHT	8	179
X-6	EM645	BAF60.21-m2	PHT	9	154
X-6	EM645	BAF60.21-m2	PHT	10	167
X-6	EM650	bZIP76-m2	PHT	1	149
X-6	EM650	bZIP76-m2	PHT	2	179
X-6	EM650	bZIP76-m2	PHT	3	161
X-6	EM650	bZIP76-m2	PHT	4	155
X-6	EM650	bZIP76-m2	PHT	5	154
X-6	EM650	bZIP76-m2	PHT	6	126
X-6	EM650	bZIP76-m2	PHT	7	164
X-6	EM650	bZIP76-m2	PHT	8	164
X-6	EM650	bZIP76-m2	PHT	9	162
X-6	EM650	bZIP76-m2	PHT	10	141
X-6	EM651	bZIP76-m3	PHT	1	198
X-6	EM651	bZIP76-m3	PHT	2	161
X-6	EM651	bZIP76-m3	PHT	3	166
X-6	EM651	bZIP76-m3	PHT	4	171
X-6	EM651	bZIP76-m3	PHT	5	182
X-6	EM651	bZIP76-m3	PHT	6	133
X-6	EM651	bZIP76-m3	PHT	7	163
X-6	EM651	bZIP76-m3	PHT	8	155
X-6	EM651	bZIP76-m3	PHT	9	170
X-6	EM652	C3H42-m1	PHT	1	165
X-6	EM652	C3H42-m1	PHT	2	168
X-6	EM652	C3H42-m1	PHT	3	165
X-6	EM652	C3H42-m1	PHT	4	122
X-6	EM652	C3H42-m1	PHT	5	150
X-6	EM652	C3H42-m1	PHT	6	161
X-6	EM652	C3H42-m1	PHT	7	166
X-6	EM652	C3H42-m1	PHT	8	170
X-6	EM652	C3H42-m1	PHT	9	158
X-6	EM659	E2F19-m1	PHT	1	144
X-6	EM659	E2F19-m1	PHT	2	156
X-6	EM659	E2F19-m1	PHT	3	155
X-6	EM659	E2F19-m1	PHT	4	150
X-6	EM659	E2F19-m1	PHT	5	177
X-6	EM659	E2F19-m1	PHT	6	166
X-6	EM659	E2F19-m1	PHT	7	171
X-6	EM659	E2F19-m1	PHT	8	175
X-6	EM659	E2F19-m1	PHT	9	167
X-6	EM659	E2F19-m1	PHT	10	163
X-6	EM660	E2F19-m2	PHT	1	153
X-6	EM660	E2F19-m2	PHT	2	177
X-6	EM660	E2F19-m2	PHT	3	174
X-6	EM660	E2F19-m2	PHT	4	179
X-6	EM660	E2F19-m2	PHT	5	163
X-6	EM660	E2F19-m2	PHT	6	154
X-6	EM660	E2F19-m2	PHT	7	170
X-6	EM660	E2F19-m2	PHT	8	155
X-6	EM660	E2F19-m2	PHT	9	164
X-6	EM660	E2F19-m2	PHT	10	153
X-6	EM664	HSF24-m3	PHT	1	155
X-6	EM664	HSF24-m3	PHT	2	165
X-6	EM664	HSF24-m3	PHT	3	160
X-6	EM664	HSF24-m3	PHT	4	152
X-6	EM664	HSF24-m3	PHT	5	175
X-6	EM664	HSF24-m3	PHT	6	168
X-6	EM664	HSF24-m3	PHT	7	161
X-6	EM664	HSF24-m3	PHT	8	173
X-6	EM664	HSF24-m3	PHT	9	147
X-6	EM664	HSF24-m3	PHT	10	138
X-6	EM641	hsf24-m4	PHT	1	157
X-6	EM641	hsf24-m4	PHT	2	167
X-6	EM641	hsf24-m4	PHT	3	160
X-6	EM641	hsf24-m4	PHT	4	168
X-6	EM641	hsf24-m4	PHT	5	169
X-6	EM641	hsf24-m4	PHT	6	170
X-6	EM641	hsf24-m4	PHT	7	165
X-6	EM641	hsf24-m4	PHT	8	176
X-6	EM641	hsf24-m4	PHT	9	172
X-6	EM641	hsf24-m4	PHT	10	177
X-6	EM665	HSF24-m4	PHT	1	163
X-6	EM665	HSF24-m4	PHT	2	174
X-6	EM665	HSF24-m4	PHT	3	186
X-6	EM665	HSF24-m4	PHT	4	170
X-6	EM665	HSF24-m4	PHT	5	180
X-6	EM665	HSF24-m4	PHT	6	177
X-6	EM665	HSF24-m4	PHT	7	175
X-6	EM665	HSF24-m4	PHT	8	177
X-6	EM665	HSF24-m4	PHT	9	181
X-6	EM665	HSF24-m4	PHT	10	179
X-6	EM642	jmj13-m4	PHT	1	147
X-6	EM642	jmj13-m4	PHT	2	155
X-6	EM642	jmj13-m4	PHT	3	144
X-6	EM642	jmj13-m4	PHT	4	160
X-6	EM642	jmj13-m4	PHT	5	137
X-6	EM642	jmj13-m4	PHT	6	155
X-6	EM642	jmj13-m4	PHT	7	158
X-6	EM642	jmj13-m4	PHT	8	158
X-6	EM642	jmj13-m4	PHT	9	158
X-6	EM642	jmj13-m4	PHT	10	171
X-6	EM666	JMJ13-m4	PHT	1	154
X-6	EM666	JMJ13-m4	PHT	2	155
X-6	EM666	JMJ13-m4	PHT	3	167
X-6	EM666	JMJ13-m4	PHT	4	166
X-6	EM666	JMJ13-m4	PHT	5	163
X-6	EM666	JMJ13-m4	PHT	6	166
X-6	EM666	JMJ13-m4	PHT	7	169
X-6	EM666	JMJ13-m4	PHT	8	157
X-6	EM666	JMJ13-m4	PHT	9	163
X-6	EM666	JMJ13-m4	PHT	10	179
X-6	EM643	jmj13-m7	PHT	1	153
X-6	EM643	jmj13-m7	PHT	2	148
X-6	EM643	jmj13-m7	PHT	3	161
X-6	EM643	jmj13-m7	PHT	4	162
X-6	EM643	jmj13-m7	PHT	5	161
X-6	EM643	jmj13-m7	PHT	6	166
X-6	EM643	jmj13-m7	PHT	7	167
X-6	EM643	jmj13-m7	PHT	8	168
X-6	EM643	jmj13-m7	PHT	9	162
X-6	EM643	jmj13-m7	PHT	10	155
X-6	EM667	JMJ13-m7	PHT	1	166
X-6	EM667	JMJ13-m7	PHT	2	169
X-6	EM667	JMJ13-m7	PHT	3	150
X-6	EM667	JMJ13-m7	PHT	4	160
X-6	EM667	JMJ13-m7	PHT	5	183
X-6	EM667	JMJ13-m7	PHT	6	162
X-6	EM667	JMJ13-m7	PHT	7	162
X-6	EM667	JMJ13-m7	PHT	8	160
X-6	EM667	JMJ13-m7	PHT	9	170
X-6	EM667	JMJ13-m7	PHT	10	180
X-6	EM644	myb40-m1	PHT	1	170
X-6	EM644	myb40-m1	PHT	2	178
X-6	EM644	myb40-m1	PHT	3	180
X-6	EM644	myb40-m1	PHT	4	160
X-6	EM644	myb40-m1	PHT	5	189
X-6	EM644	myb40-m1	PHT	6	180
X-6	EM644	myb40-m1	PHT	7	179
X-6	EM644	myb40-m1	PHT	8	170
X-6	EM675	MYB40-m1	PHT	1	168
X-6	EM675	MYB40-m1	PHT	2	182
X-6	EM675	MYB40-m1	PHT	3	147
X-6	EM675	MYB40-m1	PHT	4	160
X-6	EM675	MYB40-m1	PHT	5	156
X-6	EM675	MYB40-m1	PHT	6	161
X-6	EM675	MYB40-m1	PHT	7	168
X-6	EM675	MYB40-m1	PHT	8	173
X-6	EM655	W22	PHT	1	150
X-6	EM655	W22	PHT	2	150
X-6	EM655	W22	PHT	3	168
X-6	EM655	W22	PHT	4	169
X-6	EM655	W22	PHT	5	150
X-6	EM655	W22	PHT	6	162
X-6	EM655	W22	PHT	7	161
X-6	EM655	W22	PHT	8	152
X-6	EM655	W22	PHT	9	161
X-6	EM655	W22	PHT	10	164
X-6	EM656	W22	PHT	1	137
X-6	EM656	W22	PHT	2	155
X-6	EM656	W22	PHT	3	171
X-6	EM656	W22	PHT	4	169
X-6	EM656	W22	PHT	5	164
X-6	EM656	W22	PHT	6	171
X-6	EM656	W22	PHT	7	156
X-6	EM656	W22	PHT	8	158
X-6	EM656	W22	PHT	9	176
X-6	EM656	W22	PHT	10	167
X-6	EM657	W22	PHT	1	134
X-6	EM657	W22	PHT	2	160
X-6	EM657	W22	PHT	3	168
X-6	EM657	W22	PHT	4	150
X-6	EM657	W22	PHT	5	168
X-6	EM657	W22	PHT	6	163
X-6	EM657	W22	PHT	7	170
X-6	EM657	W22	PHT	8	147
X-6	EM668	W22	PHT	1	171
X-6	EM668	W22	PHT	2	169
X-6	EM668	W22	PHT	3	172
X-6	EM668	W22	PHT	4	164
X-6	EM668	W22	PHT	5	174
X-6	EM668	W22	PHT	6	162
X-6	EM668	W22	PHT	7	152
X-6	EM668	W22	PHT	8	153
X-6	EM668	W22	PHT	9	180
X-6	EM668	W22	PHT	10	145
X-6	EM669	W22	PHT	1	151
X-6	EM669	W22	PHT	2	149
X-6	EM669	W22	PHT	3	166
X-6	EM669	W22	PHT	4	171
X-6	EM669	W22	PHT	5	174
X-6	EM669	W22	PHT	6	173
X-6	EM669	W22	PHT	7	162
X-6	EM669	W22	PHT	8	171
X-6	EM669	W22	PHT	9	156
X-6	EM669	W22	PHT	10	182
X-6	EM686	W22	PHT	1	154
X-6	EM686	W22	PHT	2	135
X-6	EM686	W22	PHT	3	157
X-6	EM686	W22	PHT	4	135
X-6	EM686	W22	PHT	5	142
X-6	EM686	W22	PHT	6	142
X-6	EM686	W22	PHT	7	153
X-6	EM686	W22	PHT	8	168
X-6	EM686	W22	PHT	9	172
X-6	EM686	W22	PHT	10	160
X-6	EM687	W22	PHT	1	164
X-6	EM687	W22	PHT	2	167
X-6	EM687	W22	PHT	3	163
X-6	EM687	W22	PHT	4	151
X-6	EM687	W22	PHT	5	168
X-6	EM687	W22	PHT	6	169
X-6	EM687	W22	PHT	7	170
X-6	EM687	W22	PHT	8	167
X-6	EM687	W22	PHT	9	169
X-6	EM687	W22	PHT	10	155
X-6	EM688	W22	PHT	1	171
X-6	EM688	W22	PHT	2	161
X-6	EM688	W22	PHT	3	171
X-6	EM688	W22	PHT	4	171
X-6	EM688	W22	PHT	5	170
X-6	EM688	W22	PHT	6	170
X-6	EM688	W22	PHT	7	171
X-6	EM688	W22	PHT	8	159
X-6	EM688	W22	PHT	9	170
X-6	EM688	W22	PHT	10	156
X-7	EM596	baf60.21-m1	EHT	1	59
X-7	EM596	baf60.21-m1	EHT	2	62
X-7	EM596	baf60.21-m1	EHT	3	65
X-7	EM596	baf60.21-m1	EHT	4	66
X-7	EM596	baf60.21-m1	EHT	5	70
X-7	EM596	baf60.21-m1	EHT	6	71
X-7	EM596	baf60.21-m1	EHT	7	72
X-7	EM596	baf60.21-m1	EHT	8	65
X-7	EM596	baf60.21-m1	EHT	9	76
X-7	EM596	baf60.21-m1	EHT	10	63
X-7	EM618	baf60.21-m1	EHT	1	69
X-7	EM618	baf60.21-m1	EHT	2	70
X-7	EM618	baf60.21-m1	EHT	3	90
X-7	EM618	baf60.21-m1	EHT	4	74
X-7	EM618	baf60.21-m1	EHT	5	78
X-7	EM618	baf60.21-m1	EHT	6	68
X-7	EM618	baf60.21-m1	EHT	7	81
X-7	EM618	baf60.21-m1	EHT	8	80
X-7	EM597	baf60.21-m2	EHT	1	69
X-7	EM597	baf60.21-m2	EHT	2	64
X-7	EM597	baf60.21-m2	EHT	3	74
X-7	EM597	baf60.21-m2	EHT	4	80
X-7	EM597	baf60.21-m2	EHT	5	78
X-7	EM597	baf60.21-m2	EHT	6	64
X-7	EM597	baf60.21-m2	EHT	7	65
X-7	EM597	baf60.21-m2	EHT	8	75
X-7	EM597	baf60.21-m2	EHT	9	68
X-7	EM597	baf60.21-m2	EHT	10	85
X-7	EM618	baf60.21-m2	EHT	9	72
X-7	EM618	baf60.21-m2	EHT	10	82
X-7	EM619	baf60.21-m2	EHT	1	68
X-7	EM619	baf60.21-m2	EHT	2	70
X-7	EM619	baf60.21-m2	EHT	3	65
X-7	EM619	baf60.21-m2	EHT	4	80
X-7	EM619	baf60.21-m2	EHT	5	53
X-7	EM619	baf60.21-m2	EHT	6	56
X-7	EM619	baf60.21-m2	EHT	7	77
X-7	EM619	baf60.21-m2	EHT	8	65
X-7	EM602	bzip76-m2	EHT	1	58
X-7	EM602	bzip76-m2	EHT	2	53
X-7	EM602	bzip76-m2	EHT	3	59
X-7	EM602	bzip76-m2	EHT	4	52
X-7	EM602	bzip76-m2	EHT	5	58
X-7	EM602	bzip76-m2	EHT	6	56
X-7	EM602	bzip76-m2	EHT	7	65
X-7	EM602	bzip76-m2	EHT	8	67
X-7	EM602	bzip76-m2	EHT	9	71
X-7	EM602	bzip76-m2	EHT	10	70
X-7	EM619	bzip76-m2	EHT	9	66
X-7	EM619	bzip76-m2	EHT	10	68
X-7	EM620	bzip76-m2	EHT	1	65
X-7	EM620	bzip76-m2	EHT	2	70
X-7	EM620	bzip76-m2	EHT	3	60
X-7	EM620	bzip76-m2	EHT	4	59
X-7	EM620	bzip76-m2	EHT	5	60
X-7	EM620	bzip76-m2	EHT	6	53
X-7	EM620	bzip76-m2	EHT	7	70
X-7	EM620	bzip76-m2	EHT	8	75
X-7	EM603	bzip76-m3	EHT	1	84
X-7	EM603	bzip76-m3	EHT	2	69
X-7	EM603	bzip76-m3	EHT	3	73
X-7	EM603	bzip76-m3	EHT	4	82
X-7	EM603	bzip76-m3	EHT	5	85
X-7	EM603	bzip76-m3	EHT	6	82
X-7	EM603	bzip76-m3	EHT	7	90
X-7	EM603	bzip76-m3	EHT	8	90
X-7	EM603	bzip76-m3	EHT	9	65
X-7	EM620	bzip76-m3	EHT	9	90
X-7	EM620	bzip76-m3	EHT	10	70
X-7	EM621	bzip76-m3	EHT	1	75
X-7	EM621	bzip76-m3	EHT	2	73
X-7	EM621	bzip76-m3	EHT	3	78
X-7	EM621	bzip76-m3	EHT	4	79
X-7	EM621	bzip76-m3	EHT	5	90
X-7	EM604	c3h42-m1	EHT	1	60
X-7	EM604	c3h42-m1	EHT	2	66
X-7	EM604	c3h42-m1	EHT	3	63
X-7	EM604	c3h42-m1	EHT	4	61
X-7	EM604	c3h42-m1	EHT	5	68
X-7	EM604	c3h42-m1	EHT	6	75
X-7	EM621	c3h42-m1	EHT	6	75
X-7	EM621	c3h42-m1	EHT	7	80
X-7	EM621	c3h42-m1	EHT	8	76
X-7	EM621	c3h42-m1	EHT	9	62
X-7	EM621	c3h42-m1	EHT	10	67
X-7	EM627	c3h42-m1	EHT	1	75
X-7	EM627	c3h42-m1	EHT	2	62
X-7	EM627	c3h42-m1	EHT	3	66
X-7	EM607	e2f19-m1	EHT	1	71
X-7	EM607	e2f19-m1	EHT	2	65
X-7	EM607	e2f19-m1	EHT	3	70
X-7	EM607	e2f19-m1	EHT	4	59
X-7	EM607	e2f19-m1	EHT	5	71
X-7	EM607	e2f19-m1	EHT	6	55
X-7	EM607	e2f19-m1	EHT	7	60
X-7	EM607	e2f19-m1	EHT	8	58
X-7	EM607	e2f19-m1	EHT	9	61
X-7	EM607	e2f19-m1	EHT	10	71
X-7	EM627	e2f19-m1	EHT	4	59
X-7	EM627	e2f19-m1	EHT	5	65
X-7	EM627	e2f19-m1	EHT	6	66
X-7	EM627	e2f19-m1	EHT	7	75
X-7	EM627	e2f19-m1	EHT	8	61
X-7	EM627	e2f19-m1	EHT	9	55
X-7	EM627	e2f19-m1	EHT	10	61
X-7	EM638	e2f19-m1	EHT	1	58
X-7	EM638	e2f19-m1	EHT	2	59
X-7	EM638	e2f19-m1	EHT	3	65
X-7	EM608	e2f19-m2	EHT	1	55
X-7	EM608	e2f19-m2	EHT	2	54
X-7	EM608	e2f19-m2	EHT	3	68
X-7	EM608	e2f19-m2	EHT	4	63
X-7	EM608	e2f19-m2	EHT	5	69
X-7	EM608	e2f19-m2	EHT	6	72
X-7	EM608	e2f19-m2	EHT	7	64
X-7	EM608	e2f19-m2	EHT	8	64
X-7	EM608	e2f19-m2	EHT	9	66
X-7	EM608	e2f19-m2	EHT	10	66
X-7	EM638	e2f19-m2	EHT	4	78
X-7	EM638	e2f19-m2	EHT	5	75
X-7	EM638	e2f19-m2	EHT	6	67
X-7	EM638	e2f19-m2	EHT	7	66
X-7	EM638	e2f19-m2	EHT	8	65
X-7	EM638	e2f19-m2	EHT	9	64
X-7	EM638	e2f19-m2	EHT	10	65
X-7	EM639	e2f19-m2	EHT	1	62
X-7	EM639	e2f19-m2	EHT	2	76
X-7	EM609	hsf24-m3	EHT	1	63
X-7	EM609	hsf24-m3	EHT	2	67
X-7	EM609	hsf24-m3	EHT	3	75
X-7	EM609	hsf24-m3	EHT	4	65
X-7	EM609	hsf24-m3	EHT	5	68
X-7	EM609	hsf24-m3	EHT	6	69
X-7	EM609	hsf24-m3	EHT	7	70
X-7	EM609	hsf24-m3	EHT	8	65
X-7	EM609	hsf24-m3	EHT	9	51
X-7	EM609	hsf24-m3	EHT	10	76
X-7	EM639	hsf24-m3	EHT	3	63
X-7	EM639	hsf24-m3	EHT	4	75
X-7	EM639	hsf24-m3	EHT	5	64
X-7	EM639	hsf24-m3	EHT	6	52
X-7	EM639	hsf24-m3	EHT	7	70
X-7	EM639	hsf24-m3	EHT	8	70
X-7	EM639	hsf24-m3	EHT	9	80
X-7	EM639	hsf24-m3	EHT	10	82
X-7	EM640	hsf24-m3	EHT	1	60
X-7	EM640	hsf24-m3	EHT	2	68
X-7	EM611	hsf24-m4	EHT	1	75
X-7	EM611	hsf24-m4	EHT	2	68
X-7	EM611	hsf24-m4	EHT	3	70
X-7	EM611	hsf24-m4	EHT	4	89
X-7	EM611	hsf24-m4	EHT	5	80
X-7	EM611	hsf24-m4	EHT	6	80
X-7	EM611	hsf24-m4	EHT	7	40
X-7	EM611	hsf24-m4	EHT	8	70
X-7	EM611	hsf24-m4	EHT	9	67
X-7	EM611	hsf24-m4	EHT	10	85
X-7	EM640	hsf24-m4	EHT	3	76
X-7	EM640	hsf24-m4	EHT	4	58
X-7	EM640	hsf24-m4	EHT	5	69
X-7	EM640	hsf24-m4	EHT	6	85
X-7	EM640	hsf24-m4	EHT	7	74
X-7	EM640	hsf24-m4	EHT	8	70
X-7	EM640	hsf24-m4	EHT	9	69
X-7	EM640	hsf24-m4	EHT	10	45
X-7	EM612	jmj13-m4	EHT	1	74
X-7	EM612	jmj13-m4	EHT	2	68
X-7	EM612	jmj13-m4	EHT	3	81
X-7	EM612	jmj13-m4	EHT	4	79
X-7	EM612	jmj13-m4	EHT	5	73
X-7	EM612	jmj13-m4	EHT	6	81
X-7	EM612	jmj13-m4	EHT	7	71
X-7	EM612	jmj13-m4	EHT	8	61
X-7	EM612	jmj13-m4	EHT	9	72
X-7	EM612	jmj13-m4	EHT	10	75
X-7	EM616	jmj13-m7	EHT	1	54
X-7	EM616	jmj13-m7	EHT	2	63
X-7	EM616	jmj13-m7	EHT	3	54
X-7	EM616	jmj13-m7	EHT	4	66
X-7	EM616	jmj13-m7	EHT	5	59
X-7	EM616	jmj13-m7	EHT	6	52
X-7	EM616	jmj13-m7	EHT	7	55
X-7	EM616	jmj13-m7	EHT	8	80
X-7	EM616	jmj13-m7	EHT	9	85
X-7	EM616	jmj13-m7	EHT	10	65
X-7	EM617	myb40-m1	EHT	1	79
X-7	EM617	myb40-m1	EHT	2	66
X-7	EM617	myb40-m1	EHT	3	70
X-7	EM617	myb40-m1	EHT	4	71
X-7	EM617	myb40-m1	EHT	5	74
X-7	EM617	myb40-m1	EHT	6	87
X-7	EM617	myb40-m1	EHT	7	61
X-7	EM617	myb40-m1	EHT	8	71
X-7	EM617	myb40-m1	EHT	9	56
X-7	EM617	myb40-m1	EHT	10	77
X-7	EM593	W22	EHT	1	65
X-7	EM593	W22	EHT	2	72
X-7	EM593	W22	EHT	3	60
X-7	EM593	W22	EHT	4	69
X-7	EM593	W22	EHT	5	66
X-7	EM593	W22	EHT	6	58
X-7	EM593	W22	EHT	7	67
X-7	EM593	W22	EHT	8	63
X-7	EM593	W22	EHT	9	66
X-7	EM593	W22	EHT	10	65
X-7	EM594	W22	EHT	1	57
X-7	EM594	W22	EHT	2	69
X-7	EM594	W22	EHT	3	70
X-7	EM594	W22	EHT	4	59
X-7	EM594	W22	EHT	5	67
X-7	EM594	W22	EHT	6	74
X-7	EM594	W22	EHT	7	78
X-7	EM594	W22	EHT	8	67
X-7	EM594	W22	EHT	9	75
X-7	EM595	W22	EHT	1	65
X-7	EM595	W22	EHT	2	65
X-7	EM595	W22	EHT	3	70
X-7	EM595	W22	EHT	4	58
X-7	EM595	W22	EHT	5	67
X-7	EM595	W22	EHT	6	72
X-7	EM595	W22	EHT	7	62
X-7	EM595	W22	EHT	8	75
X-7	EM595	W22	EHT	9	70
X-7	EM595	W22	EHT	10	66
X-7	EM596	baf60.21-m1	PHT	1	150
X-7	EM596	baf60.21-m1	PHT	2	156
X-7	EM596	baf60.21-m1	PHT	3	150
X-7	EM596	baf60.21-m1	PHT	4	159
X-7	EM596	baf60.21-m1	PHT	5	155
X-7	EM596	baf60.21-m1	PHT	6	178
X-7	EM596	baf60.21-m1	PHT	7	179
X-7	EM596	baf60.21-m1	PHT	8	180
X-7	EM596	baf60.21-m1	PHT	9	185
X-7	EM596	baf60.21-m1	PHT	10	176
X-7	EM618	baf60.21-m1	PHT	1	155
X-7	EM618	baf60.21-m1	PHT	2	150
X-7	EM618	baf60.21-m1	PHT	3	155
X-7	EM618	baf60.21-m1	PHT	4	165
X-7	EM618	baf60.21-m1	PHT	5	148
X-7	EM618	baf60.21-m1	PHT	6	152
X-7	EM618	baf60.21-m1	PHT	7	165
X-7	EM618	baf60.21-m1	PHT	8	158
X-7	EM618	baf60.21-m1	PHT	9	154
X-7	EM618	baf60.21-m1	PHT	10	152
X-7	EM597	baf60.21-m2	PHT	1	125
X-7	EM597	baf60.21-m2	PHT	2	148
X-7	EM597	baf60.21-m2	PHT	3	147
X-7	EM597	baf60.21-m2	PHT	4	138
X-7	EM597	baf60.21-m2	PHT	5	157
X-7	EM597	baf60.21-m2	PHT	6	150
X-7	EM597	baf60.21-m2	PHT	7	150
X-7	EM597	baf60.21-m2	PHT	8	155
X-7	EM597	baf60.21-m2	PHT	9	146
X-7	EM597	baf60.21-m2	PHT	10	145
X-7	EM619	baf60.21-m2	PHT	1	152
X-7	EM619	baf60.21-m2	PHT	2	150
X-7	EM619	baf60.21-m2	PHT	3	167
X-7	EM619	baf60.21-m2	PHT	4	152
X-7	EM619	baf60.21-m2	PHT	5	146
X-7	EM619	baf60.21-m2	PHT	6	135
X-7	EM619	baf60.21-m2	PHT	7	142
X-7	EM619	baf60.21-m2	PHT	8	148
X-7	EM619	baf60.21-m2	PHT	9	154
X-7	EM619	baf60.21-m2	PHT	10	136
X-7	EM602	bzip76-m2	PHT	1	130
X-7	EM602	bzip76-m2	PHT	2	141
X-7	EM602	bzip76-m2	PHT	3	151
X-7	EM602	bzip76-m2	PHT	4	150
X-7	EM602	bzip76-m2	PHT	5	159
X-7	EM602	bzip76-m2	PHT	6	151
X-7	EM602	bzip76-m2	PHT	7	155
X-7	EM602	bzip76-m2	PHT	8	161
X-7	EM602	bzip76-m2	PHT	9	164
X-7	EM602	bzip76-m2	PHT	10	155
X-7	EM620	bzip76-m2	PHT	1	154
X-7	EM620	bzip76-m2	PHT	2	156
X-7	EM620	bzip76-m2	PHT	3	155
X-7	EM620	bzip76-m2	PHT	4	147
X-7	EM620	bzip76-m2	PHT	5	157
X-7	EM620	bzip76-m2	PHT	6	147
X-7	EM620	bzip76-m2	PHT	7	158
X-7	EM620	bzip76-m2	PHT	8	163
X-7	EM620	bzip76-m2	PHT	9	140
X-7	EM620	bzip76-m2	PHT	10	150
X-7	EM603	bzip76-m3	PHT	1	175
X-7	EM603	bzip76-m3	PHT	2	175
X-7	EM603	bzip76-m3	PHT	3	180
X-7	EM603	bzip76-m3	PHT	4	182
X-7	EM603	bzip76-m3	PHT	5	189
X-7	EM603	bzip76-m3	PHT	6	170
X-7	EM603	bzip76-m3	PHT	7	179
X-7	EM603	bzip76-m3	PHT	8	176
X-7	EM603	bzip76-m3	PHT	9	165
X-7	EM603	bzip76-m3	PHT	10	161
X-7	EM621	bzip76-m3	PHT	1	150
X-7	EM621	bzip76-m3	PHT	2	160
X-7	EM621	bzip76-m3	PHT	3	166
X-7	EM621	bzip76-m3	PHT	4	170
X-7	EM621	bzip76-m3	PHT	5	165
X-7	EM621	bzip76-m3	PHT	6	179
X-7	EM621	bzip76-m3	PHT	7	170
X-7	EM621	bzip76-m3	PHT	8	160
X-7	EM621	bzip76-m3	PHT	9	160
X-7	EM621	bzip76-m3	PHT	10	151
X-7	EM604	c3h42-m1	PHT	1	147
X-7	EM604	c3h42-m1	PHT	2	156
X-7	EM604	c3h42-m1	PHT	3	147
X-7	EM604	c3h42-m1	PHT	4	162
X-7	EM604	c3h42-m1	PHT	5	179
X-7	EM604	c3h42-m1	PHT	6	161
X-7	EM627	c3h42-m1	PHT	1	145
X-7	EM627	c3h42-m1	PHT	2	155
X-7	EM627	c3h42-m1	PHT	3	159
X-7	EM627	c3h42-m1	PHT	4	167
X-7	EM627	c3h42-m1	PHT	5	158
X-7	EM627	c3h42-m1	PHT	6	152
X-7	EM627	c3h42-m1	PHT	7	130
X-7	EM627	c3h42-m1	PHT	8	135
X-7	EM627	c3h42-m1	PHT	9	149
X-7	EM627	c3h42-m1	PHT	10	150
X-7	EM607	e2f19-m1	PHT	1	146
X-7	EM607	e2f19-m1	PHT	2	142
X-7	EM607	e2f19-m1	PHT	3	145
X-7	EM607	e2f19-m1	PHT	4	151
X-7	EM607	e2f19-m1	PHT	5	150
X-7	EM607	e2f19-m1	PHT	6	143
X-7	EM607	e2f19-m1	PHT	7	145
X-7	EM607	e2f19-m1	PHT	8	149
X-7	EM607	e2f19-m1	PHT	9	125
X-7	EM607	e2f19-m1	PHT	10	134
X-7	EM638	e2f19-m1	PHT	1	161
X-7	EM638	e2f19-m1	PHT	2	153
X-7	EM638	e2f19-m1	PHT	3	160
X-7	EM638	e2f19-m1	PHT	4	156
X-7	EM638	e2f19-m1	PHT	5	160
X-7	EM638	e2f19-m1	PHT	6	159
X-7	EM638	e2f19-m1	PHT	7	155
X-7	EM638	e2f19-m1	PHT	8	151
X-7	EM638	e2f19-m1	PHT	9	155
X-7	EM638	e2f19-m1	PHT	10	159
X-7	EM608	e2f19-m2	PHT	1	144
X-7	EM608	e2f19-m2	PHT	2	155
X-7	EM608	e2f19-m2	PHT	3	151
X-7	EM608	e2f19-m2	PHT	4	150
X-7	EM608	e2f19-m2	PHT	5	153
X-7	EM608	e2f19-m2	PHT	6	140
X-7	EM608	e2f19-m2	PHT	7	155
X-7	EM608	e2f19-m2	PHT	8	155
X-7	EM608	e2f19-m2	PHT	9	156
X-7	EM608	e2f19-m2	PHT	10	145
X-7	EM639	e2f19-m2	PHT	1	153
X-7	EM639	e2f19-m2	PHT	2	158
X-7	EM639	e2f19-m2	PHT	3	161
X-7	EM639	e2f19-m2	PHT	4	151
X-7	EM639	e2f19-m2	PHT	5	149
X-7	EM639	e2f19-m2	PHT	6	136
X-7	EM639	e2f19-m2	PHT	7	155
X-7	EM639	e2f19-m2	PHT	8	156
X-7	EM639	e2f19-m2	PHT	9	155
X-7	EM639	e2f19-m2	PHT	10	157
X-7	EM609	hsf24-m3	PHT	1	148
X-7	EM609	hsf24-m3	PHT	2	153
X-7	EM609	hsf24-m3	PHT	3	153
X-7	EM609	hsf24-m3	PHT	4	148
X-7	EM609	hsf24-m3	PHT	5	130
X-7	EM609	hsf24-m3	PHT	6	150
X-7	EM609	hsf24-m3	PHT	7	152
X-7	EM609	hsf24-m3	PHT	8	146
X-7	EM609	hsf24-m3	PHT	9	143
X-7	EM609	hsf24-m3	PHT	10	143
X-7	EM640	hsf24-m3	PHT	1	159
X-7	EM640	hsf24-m3	PHT	2	162
X-7	EM640	hsf24-m3	PHT	3	155
X-7	EM640	hsf24-m3	PHT	4	145
X-7	EM640	hsf24-m3	PHT	5	155
X-7	EM640	hsf24-m3	PHT	6	166
X-7	EM640	hsf24-m3	PHT	7	153
X-7	EM640	hsf24-m3	PHT	8	154
X-7	EM640	hsf24-m3	PHT	9	145
X-7	EM640	hsf24-m3	PHT	10	128
X-7	EM611	hsf24-m4	PHT	1	148
X-7	EM611	hsf24-m4	PHT	2	144
X-7	EM611	hsf24-m4	PHT	3	156
X-7	EM611	hsf24-m4	PHT	4	155
X-7	EM611	hsf24-m4	PHT	5	156
X-7	EM611	hsf24-m4	PHT	6	165
X-7	EM611	hsf24-m4	PHT	7	162
X-7	EM611	hsf24-m4	PHT	8	151
X-7	EM611	hsf24-m4	PHT	9	162
X-7	EM611	hsf24-m4	PHT	10	161
X-7	EM612	jmj13-m4	PHT	1	149
X-7	EM612	jmj13-m4	PHT	2	146
X-7	EM612	jmj13-m4	PHT	3	141
X-7	EM612	jmj13-m4	PHT	4	152
X-7	EM612	jmj13-m4	PHT	5	161
X-7	EM612	jmj13-m4	PHT	6	160
X-7	EM612	jmj13-m4	PHT	7	152
X-7	EM612	jmj13-m4	PHT	8	147
X-7	EM612	jmj13-m4	PHT	9	156
X-7	EM612	jmj13-m4	PHT	10	155
X-7	EM616	jmj13-m7	PHT	1	141
X-7	EM616	jmj13-m7	PHT	2	146
X-7	EM616	jmj13-m7	PHT	3	130
X-7	EM616	jmj13-m7	PHT	4	148
X-7	EM616	jmj13-m7	PHT	5	136
X-7	EM616	jmj13-m7	PHT	6	122
X-7	EM616	jmj13-m7	PHT	7	161
X-7	EM616	jmj13-m7	PHT	8	176
X-7	EM616	jmj13-m7	PHT	9	137
X-7	EM616	jmj13-m7	PHT	10	160
X-7	EM617	myb40-m1	PHT	1	160
X-7	EM617	myb40-m1	PHT	2	148
X-7	EM617	myb40-m1	PHT	3	156
X-7	EM617	myb40-m1	PHT	4	162
X-7	EM617	myb40-m1	PHT	5	168
X-7	EM617	myb40-m1	PHT	6	156
X-7	EM617	myb40-m1	PHT	7	132
X-7	EM617	myb40-m1	PHT	8	160
X-7	EM617	myb40-m1	PHT	9	150
X-7	EM617	myb40-m1	PHT	10	147
X-7	EM593	W22	PHT	1	147
X-7	EM593	W22	PHT	2	170
X-7	EM593	W22	PHT	3	152
X-7	EM593	W22	PHT	4	170
X-7	EM593	W22	PHT	5	155
X-7	EM593	W22	PHT	6	148
X-7	EM593	W22	PHT	7	176
X-7	EM593	W22	PHT	8	160
X-7	EM593	W22	PHT	9	154
X-7	EM593	W22	PHT	10	164
X-7	EM594	W22	PHT	1	159
X-7	EM594	W22	PHT	2	165
X-7	EM594	W22	PHT	3	161
X-7	EM594	W22	PHT	4	158
X-7	EM594	W22	PHT	5	158
X-7	EM594	W22	PHT	6	156
X-7	EM594	W22	PHT	7	174
X-7	EM594	W22	PHT	8	165
X-7	EM594	W22	PHT	9	162
X-7	EM595	W22	PHT	1	142
X-7	EM595	W22	PHT	2	150
X-7	EM595	W22	PHT	3	162
X-7	EM595	W22	PHT	4	166
X-7	EM595	W22	PHT	5	163
X-7	EM595	W22	PHT	6	163
X-7	EM595	W22	PHT	7	152
X-7	EM595	W22	PHT	8	180
X-7	EM595	W22	PHT	9	147
X-7	EM595	W22	PHT	10	160

## Sheet: 2019_PHT-EHT_t-test
Trait	group1	group2	statistic_X-6	statistic_X-7	df_X-6	df_X-7	p_X-6	p_X-7	p.adj_X-6	p.adj_X-7	p.adj.signif_X-6	p.adj.signif_X-7
EHT	baf60.21-m1	W22	-0.65109	-0.121273	8.5844	13.0719	0.532	0.905	0.661291	0.927816	ns	ns
EHT	baf60.21-m2	W22	3.35695	2.1129	11.2646	11.3532	0.006	0.058	0.036	0.164509	*	ns
EHT	bzip76-m2	W22	-4.51408	-2.69628	13.4023	10.8695	0.00054	0.021	0.00836457	0.0799024	**	ns
EHT	bzip76-m3	W22	-2.46982	4.27555	8.12931	9.38139	0.038	0.002	0.127484	0.0152195	ns	*
EHT	c3h42-m1	W22	-3.87559	-0.69282	9.05985	6.15808	0.004	0.514	0.0265532	0.651902	*	ns
EHT	e2f19-m1	W22	1.36856	0.81788	10.8276	9.45485	0.199	0.434	0.376291	0.58115	ns	ns
EHT	e2f19-m2	W22	-1.89477	3.0631	8.44175	12.2488	0.093	0.01	0.22493	0.0495238	ns	*
EHT	hsf24-m3	W22	-1.26649	-1.26847	13.3313	9.80507	0.227	0.234	0.399957	0.399957	ns	ns
EHT	hsf24-m4	W22	3.50616	1.30617	12.3289	10.4367	0.004	0.22	0.0265532	0.396763	*	ns
EHT	jmj13-m4	W22	1.70961	4.18032	16.8755	11.9264	0.106	0.001	0.246806	0.00945454	ns	**
EHT	jmj13-m7	W22	-0.384633	-0.218822	10.3143	10.4827	0.708	0.831	0.788211	0.87297	ns	ns
EHT	myb40-m1	W22	-2.34005	-1.25297	8.59816	11.4436	0.045	0.235	0.1404	0.399957	ns	ns
PHT	baf60.21-m1	W22	3.31263	2.821	9.52133	9.97189	0.008	0.018	0.0445714	0.07488	*	ns
PHT	baf60.21-m2	W22	2.09831	-2.54632	10.3133	10.6471	0.061	0.028	0.166947	0.102776	ns	ns
PHT	bzip76-m2	W22	-1.2479	-0.760622	9.79136	10.4775	0.241	0.464	0.399957	0.605724	ns	ns
PHT	bzip76-m3	W22	0.771441	7.94033	8.48912	12.2126	0.461	3.63e-06	0.604336	0.000283	ns	***
PHT	c3h42-m1	W22	-0.606669	0.899411	8.55243	5.41788	0.56	0.407	0.687874	0.56576	ns	ns
PHT	e2f19-m1	W22	0.291869	0.797509	10.6339	12.7714	0.776	0.44	0.82351	0.586667	ns	ns
PHT	e2f19-m2	W22	0.860731	-0.995409	10.9428	13.1614	0.408	0.337	0.56576	0.493634	ns	ns
PHT	hsf24-m3	W22	-0.513789	-1.72615	10.351	9.56067	0.618	0.116	0.73114	0.264175	ns	ns
PHT	hsf24-m4	W22	6.8097	-0.119323	15.1645	10.4976	5.57e-06	0.907	0.000348	0.927816	***	ns
PHT	jmj13-m4	W22	1.08098	0.64441	12.8746	14.5179	0.3	0.529	0.462621	0.660192	ns	ns
PHT	jmj13-m7	W22	1.53486	-1.93828	11.2028	10.7736	0.153	0.079	0.32247	0.20039	ns	ns
PHT	myb40-m1	W22	0.779374	-1.16762	8.07698	10.1973	0.458	0.27	0.604253	0.432	ns	ns

## Sheet: 2019_DTT-DTS_Raw
Field	Row	Genotype	Stand	DTT	DTS
X-6	EM644	baf60.21-m1	10	68	71
X-6	EM645	baf60.21-m2	18	67	68
X-6	EM650	bzip76-m2	18	65	68
X-6	EM651	bzip76-m3	15	67	72
X-6	EM652	c3h42-m1	9	73	71
X-6	EM659	e2f19-m1	16	65	67
X-6	EM660	e2f19-m2	10	65	67
X-6	EM664	hsf24-m3	14	65	68
X-6	EM665	hsf24-m4	16	66	67
X-6	EM666	jmj13-m4	17	66	67
X-6	EM667	jmj13-m7	15	65	67
X-6	EM675	myb40-m1	12	66	67
X-6	EM641	W22	20	65	67
X-6	EM642	W22	16	65	67
X-6	EM643	W22	15	66	68
X-6	EM655	W22	17	65	67
X-6	EM656	W22	16	65	67
X-6	EM657	W22	11	65	67
X-6	EM668	W22	14	64	67
X-6	EM669	W22	15	64	67
X-6	EM686	W22	19	64	67
X-6	EM687	W22	15	64	67
X-6	EM688	W22	18	64	67
X-7	EM596	baf60.21-m1	16	79	84
X-7	EM597	baf60.21-m2	12	79	80
X-7	EM602	bzip76-m2	20	78	78
X-7	EM603	bzip76-m3	15	NA	NA
X-7	EM604	c3h42-m1	8	84	82
X-7	EM611	e2f19-m1	17	77	79
X-7	EM612	e2f19-m2	16	78	78
X-7	EM616	hsf24-m3	13	78	82
X-7	EM617	hsf24-m4	15	77	80
X-7	EM618	jmj13-m4	13	77	78
X-7	EM619	jmj13-m7	17	81	78
X-7	EM627	myb40-m1	15	81	77
X-7	EM593	W22	14	79	83
X-7	EM594	W22	11	80	84
X-7	EM595	W22	14	78	80
X-7	EM607	W22	15	78	79
X-7	EM608	W22	16	77	79
X-7	EM609	W22	17	77	78
X-7	EM620	W22	17	74	78
X-7	EM621	W22	18	77	78
X-7	EM638	W22	16	75	77
X-7	EM639	W22	16	77	78
X-7	EM640	W22	17	77	78
