# Supplementary material for: Transcriptome profiling of maize transcription factor mutants to probe gene regulatory network predictions
Source: G3 (Bethesda). 2024 Nov 20;15(1):jkae274. doi: 10.1093/g3journal/jkae274 (PMC11979765; doi:10.1093/g3journal/jkae274)
Supplement: jkae274_Supplementary_Data [file jkae274_supplementary_data.zip › File_S3_G3-2024-405474.xlsx]

## Sheet: LCMS_AUA_data_raw
Genotype	bio_rep	LCMS_run	Compound	LOD	AUA	n_rep	mean_AUA	sd_AUA	log2_AUA
baf60.21-m1	1	1	4.CGA	286.419	1701.15	3	1234	404.564	10.7331
baf60.21-m1	2	1	4.CGA	286.419	1000.47	3	1234	404.564	9.96791
baf60.21-m1	3	1	4.CGA	286.419	1000.38	3	1234	404.564	9.96778
baf60.21-m1	1	1	Apigenin	0.112643	6.48064	3	9.44629	5.8811	2.90316
baf60.21-m1	2	1	Apigenin	0.112643	5.63847	3	9.44629	5.8811	2.73085
baf60.21-m1	3	1	Apigenin	0.112643	16.2198	3	9.44629	5.8811	4.10599
baf60.21-m1	1	1	Apigenin.7.O.glu	0.10506	1.12044	3	0.775142	0.322865	1.08436
baf60.21-m1	2	1	Apigenin.7.O.glu	0.10506	0.48076	3	0.775142	0.322865	0.566337
baf60.21-m1	3	1	Apigenin.7.O.glu	0.10506	0.724227	3	0.775142	0.322865	0.78595
baf60.21-m1	1	1	Apimaysin	0.158903	59.8988	3	64.0998	3.63991	5.92834
baf60.21-m1	2	1	Apimaysin	0.158903	66.314	3	64.0998	3.63991	6.07283
baf60.21-m1	3	1	Apimaysin	0.158903	66.0866	3	64.0998	3.63991	6.06795
baf60.21-m1	1	1	Caffeic_acid	3.53988	91.6492	3	98.0572	8.30802	6.53371
baf60.21-m1	2	1	Caffeic_acid	3.53988	95.0785	3	98.0572	8.30802	6.58614
baf60.21-m1	3	1	Caffeic_acid	3.53988	107.444	3	98.0572	8.30802	6.76081
baf60.21-m1	1	1	Chrysoeriol	0.766305	22.2234	3	22.9784	2.4953	4.53751
baf60.21-m1	2	1	Chrysoeriol	0.766305	20.9478	3	22.9784	2.4953	4.456
baf60.21-m1	3	1	Chrysoeriol	0.766305	25.764	3	22.9784	2.4953	4.74222
baf60.21-m1	1	1	Dihydrokaempferol	0.11889	0.432779	3	0.492273	0.275742	0.518816
baf60.21-m1	2	1	Dihydrokaempferol	0.11889	0.251135	3	0.492273	0.275742	0.323237
baf60.21-m1	3	1	Dihydrokaempferol	0.11889	0.792905	3	0.492273	0.275742	0.842299
baf60.21-m1	1	1	Dihydroquercetin	0.034425	1.77252	3	2.06991	0.34981	1.4712
baf60.21-m1	2	1	Dihydroquercetin	0.034425	1.98188	3	2.06991	0.34981	1.57622
baf60.21-m1	3	1	Dihydroquercetin	0.034425	2.45533	3	2.06991	0.34981	1.78882
baf60.21-m1	1	1	Eriodictyol	0.487177	71.4605	3	81.0015	8.33818	6.17912
baf60.21-m1	2	1	Eriodictyol	0.487177	86.891	3	81.0015	8.33818	6.45764
baf60.21-m1	3	1	Eriodictyol	0.487177	84.653	3	81.0015	8.33818	6.42043
baf60.21-m1	1	1	Eriodictyol.7.O.glu	0.0876375	0.773268	3	0.828547	0.136384	0.826411
baf60.21-m1	2	1	Eriodictyol.7.O.glu	0.0876375	0.728481	3	0.828547	0.136384	0.789505
baf60.21-m1	3	1	Eriodictyol.7.O.glu	0.0876375	0.983892	3	0.828547	0.136384	0.988333
baf60.21-m1	1	1	Ferulic_acid	3.81713	90.5034	3	99.2349	8.66593	6.51575
baf60.21-m1	2	1	Ferulic_acid	3.81713	99.3677	3	99.2349	8.66593	6.64915
baf60.21-m1	3	1	Ferulic_acid	3.81713	107.834	3	99.2349	8.66593	6.76598
baf60.21-m1	1	1	Isoorientin	0.806046	102.88	3	121.565	16.3959	6.69877
baf60.21-m1	2	1	Isoorientin	0.806046	128.268	3	121.565	16.3959	7.01423
baf60.21-m1	3	1	Isoorientin	0.806046	133.547	3	121.565	16.3959	7.07197
baf60.21-m1	1	1	Kaempferol	11.2354	36.0837	3	41.2868	5.31954	5.21271
baf60.21-m1	2	1	Kaempferol	11.2354	41.0609	3	41.2868	5.31954	5.39441
baf60.21-m1	3	1	Kaempferol	11.2354	46.7156	3	41.2868	5.31954	5.57639
baf60.21-m1	1	1	Luteolin	1.27646	18.152	3	22.8374	4.42094	4.25942
baf60.21-m1	2	1	Luteolin	1.27646	23.4252	3	22.8374	4.42094	4.6103
baf60.21-m1	3	1	Luteolin	1.27646	26.935	3	22.8374	4.42094	4.804
baf60.21-m1	1	1	Luteolin.7.O.glu	1.0273	8.65704	3	9.06856	0.65659	3.27158
baf60.21-m1	2	1	Luteolin.7.O.glu	1.0273	9.82577	3	9.06856	0.65659	3.4364
baf60.21-m1	3	1	Luteolin.7.O.glu	1.0273	8.72287	3	9.06856	0.65659	3.28138
baf60.21-m1	1	1	Maysin	11.1807	1761.32	3	1923.5	153.929	10.7833
baf60.21-m1	2	1	Maysin	11.1807	1941.59	3	1923.5	153.929	10.9238
baf60.21-m1	3	1	Maysin	11.1807	2067.58	3	1923.5	153.929	11.0144
baf60.21-m1	1	1	Naringenin	0.510578	21.7799	3	29.7204	13.5112	4.50969
baf60.21-m1	2	1	Naringenin	0.510578	22.0604	3	29.7204	13.5112	4.52735
baf60.21-m1	3	1	Naringenin	0.510578	45.321	3	29.7204	13.5112	5.5336
baf60.21-m1	1	1	Naringenin.7.O.glucoside	0.0974925	4.77111	3	3.68224	1.16803	2.52885
baf60.21-m1	2	1	Naringenin.7.O.glucoside	0.0974925	2.44855	3	3.68224	1.16803	1.78599
baf60.21-m1	3	1	Naringenin.7.O.glucoside	0.0974925	3.82708	3	3.68224	1.16803	2.27115
baf60.21-m1	1	1	p.Coumaric_acid	15.4258	744.873	3	827.826	77.486	9.54279
baf60.21-m1	2	1	p.Coumaric_acid	15.4258	840.263	3	827.826	77.486	9.71641
baf60.21-m1	3	1	p.Coumaric_acid	15.4258	898.341	3	827.826	77.486	9.81272
baf60.21-m1	1	1	Quinic_acid	208.187	223.644	3	204.941	25.9754	7.8115
baf60.21-m1	2	1	Quinic_acid	208.187	215.897	3	204.941	25.9754	7.76086
baf60.21-m1	3	1	Quinic_acid	208.187	175.283	3	204.941	25.9754	7.46175
baf60.21-m1	1	1	Rhamnosylisoorientin	1.09102	125.158	3	140.881	13.8498	6.97909
baf60.21-m1	2	1	Rhamnosylisoorientin	1.09102	146.212	3	140.881	13.8498	7.20175
baf60.21-m1	3	1	Rhamnosylisoorientin	1.09102	151.274	3	140.881	13.8498	7.25053
baf60.21-m1	1	1	Sinapic_acid	0.120097	2.86895	3	2.56919	0.417967	1.95194
baf60.21-m1	2	1	Sinapic_acid	0.120097	2.09174	3	2.56919	0.417967	1.62842
baf60.21-m1	3	1	Sinapic_acid	0.120097	2.74689	3	2.56919	0.417967	1.90569
baf60.21-m1	1	1	Syringic_acid	2.32513	86.7611	3	99.3395	11.0907	6.45551
baf60.21-m1	2	1	Syringic_acid	2.32513	107.712	3	99.3395	11.0907	6.76437
baf60.21-m1	3	1	Syringic_acid	2.32513	103.545	3	99.3395	11.0907	6.70798
baf60.21-m1	1	1	Syringol	0.825249	8.58321	3	4.92159	3.19163	3.26051
baf60.21-m1	2	1	Syringol	0.825249	3.45256	3	4.92159	3.19163	2.15463
baf60.21-m1	3	1	Syringol	0.825249	2.72899	3	4.92159	3.19163	1.89879
baf60.21-m1	1	1	Tricin	40.0673	1257.32	3	1220.56	70.6429	10.2973
baf60.21-m1	2	1	Tricin	40.0673	1139.12	3	1220.56	70.6429	10.155
baf60.21-m1	3	1	Tricin	40.0673	1265.24	3	1220.56	70.6429	10.3063
baf60.21-m1	1	1	Vanillic_acid	14.772	638.702	3	616.746	19.0155	9.32126
baf60.21-m1	2	1	Vanillic_acid	14.772	605.545	3	616.746	19.0155	9.24447
baf60.21-m1	3	1	Vanillic_acid	14.772	605.991	3	616.746	19.0155	9.24553
baf60.21-m1	1	1	Vanillin	15.4551	921.195	3	929.217	54.9211	9.84893
baf60.21-m1	2	1	Vanillin	15.4551	878.748	3	929.217	54.9211	9.78095
baf60.21-m1	3	1	Vanillin	15.4551	987.707	3	929.217	54.9211	9.9494
baf60.21-m1	1	1	Vitexin	1.38833	66.8102	3	68.5315	3.36535	6.08343
baf60.21-m1	2	1	Vitexin	1.38833	66.375	3	68.5315	3.36535	6.07414
baf60.21-m1	3	1	Vitexin	1.38833	72.4093	3	68.5315	3.36535	6.19789
baf60.21-m2	1	1	4.CGA	286.419	825.425	3	704.264	164.984	9.69074
baf60.21-m2	2	1	4.CGA	286.419	516.366	3	704.264	164.984	9.01504
baf60.21-m2	3	1	4.CGA	286.419	771	3	704.264	164.984	9.59246
baf60.21-m2	1	1	Apigenin	0.112643	4.87559	3	5.14359	0.921487	2.55473
baf60.21-m2	2	1	Apigenin	0.112643	6.16937	3	5.14359	0.921487	2.84185
baf60.21-m2	3	1	Apigenin	0.112643	4.38581	3	5.14359	0.921487	2.42916
baf60.21-m2	1	1	Apigenin.7.O.glu	0.10506	0.744659	3	0.578763	0.288238	0.802945
baf60.21-m2	2	1	Apigenin.7.O.glu	0.10506	0.245935	3	0.578763	0.288238	0.317229
baf60.21-m2	3	1	Apigenin.7.O.glu	0.10506	0.745695	3	0.578763	0.288238	0.803801
baf60.21-m2	1	1	Apimaysin	0.158903	121.465	3	124.949	15.0192	6.93622
baf60.21-m2	2	1	Apimaysin	0.158903	111.979	3	124.949	15.0192	6.81991
baf60.21-m2	3	1	Apimaysin	0.158903	141.405	3	124.949	15.0192	7.15385
baf60.21-m2	1	1	Caffeic_acid	3.53988	103.361	3	96.0818	8.26451	6.70544
baf60.21-m2	2	1	Caffeic_acid	3.53988	97.7862	3	96.0818	8.26451	6.62624
baf60.21-m2	3	1	Caffeic_acid	3.53988	87.098	3	96.0818	8.26451	6.46104
baf60.21-m2	1	1	Chrysoeriol	0.766305	18.5151	3	19.5739	4.41058	4.28652
baf60.21-m2	2	1	Chrysoeriol	0.766305	24.4175	3	19.5739	4.41058	4.66775
baf60.21-m2	3	1	Chrysoeriol	0.766305	15.7891	3	19.5739	4.41058	4.06945
baf60.21-m2	1	1	Dihydrokaempferol	0.11889	0.115985	3	0.207689	0.158564	0.158317
baf60.21-m2	2	1	Dihydrokaempferol	0.11889	0.116301	3	0.207689	0.158564	0.158726
baf60.21-m2	3	1	Dihydrokaempferol	0.11889	0.390783	3	0.207689	0.158564	0.475897
baf60.21-m2	1	1	Dihydroquercetin	0.034425	1.55002	3	1.34115	0.18964	1.35051
baf60.21-m2	2	1	Dihydroquercetin	0.034425	1.29366	3	1.34115	0.18964	1.19765
baf60.21-m2	3	1	Dihydroquercetin	0.034425	1.17977	3	1.34115	0.18964	1.12417
baf60.21-m2	1	1	Eriodictyol	0.487177	66.2876	3	67.1412	15.0947	6.07227
baf60.21-m2	2	1	Eriodictyol	0.487177	82.6446	3	67.1412	15.0947	6.3862
baf60.21-m2	3	1	Eriodictyol	0.487177	52.4914	3	67.1412	15.0947	5.74123
baf60.21-m2	1	1	Eriodictyol.7.O.glu	0.0876375	1.47634	3	1.09961	0.519154	1.30821
baf60.21-m2	2	1	Eriodictyol.7.O.glu	0.0876375	0.507419	3	1.09961	0.519154	0.59208
baf60.21-m2	3	1	Eriodictyol.7.O.glu	0.0876375	1.31507	3	1.09961	0.519154	1.21105
baf60.21-m2	1	1	Ferulic_acid	3.81713	72.3735	3	78.6062	6.40257	6.19719
baf60.21-m2	2	1	Ferulic_acid	3.81713	85.1661	3	78.6062	6.40257	6.42905
baf60.21-m2	3	1	Ferulic_acid	3.81713	78.279	3	78.6062	6.40257	6.30887
baf60.21-m2	1	1	Isoorientin	0.806046	191.258	3	186.956	15.8599	7.5869
baf60.21-m2	2	1	Isoorientin	0.806046	169.39	3	186.956	15.8599	7.41269
baf60.21-m2	3	1	Isoorientin	0.806046	200.222	3	186.956	15.8599	7.65264
baf60.21-m2	1	1	Kaempferol	11.2354	299.103	3	282.088	27.4556	8.22931
baf60.21-m2	2	1	Kaempferol	11.2354	296.747	3	282.088	27.4556	8.21794
baf60.21-m2	3	1	Kaempferol	11.2354	250.414	3	282.088	27.4556	7.97392
baf60.21-m2	1	1	Luteolin	1.27646	25.0732	3	29.8241	6.49502	4.70449
baf60.21-m2	2	1	Luteolin	1.27646	37.2251	3	29.8241	6.49502	5.25645
baf60.21-m2	3	1	Luteolin	1.27646	27.1739	3	29.8241	6.49502	4.81629
baf60.21-m2	1	1	Luteolin.7.O.glu	1.0273	23.0585	3	18.5871	6.61659	4.58848
baf60.21-m2	2	1	Luteolin.7.O.glu	1.0273	10.9863	3	18.5871	6.61659	3.58332
baf60.21-m2	3	1	Luteolin.7.O.glu	1.0273	21.7165	3	18.5871	6.61659	4.50567
baf60.21-m2	1	1	Maysin	11.1807	3040.98	3	2959.92	205.837	11.5708
baf60.21-m2	2	1	Maysin	11.1807	2725.89	3	2959.92	205.837	11.413
baf60.21-m2	3	1	Maysin	11.1807	3112.89	3	2959.92	205.837	11.6045
baf60.21-m2	1	1	Naringenin	0.510578	16.783	3	17.2764	2.30405	4.15242
baf60.21-m2	2	1	Naringenin	0.510578	19.7872	3	17.2764	2.30405	4.37762
baf60.21-m2	3	1	Naringenin	0.510578	15.259	3	17.2764	2.30405	4.02317
baf60.21-m2	1	1	Naringenin.7.O.glucoside	0.0974925	4.07741	3	3.03435	0.933527	2.34409
baf60.21-m2	2	1	Naringenin.7.O.glucoside	0.0974925	2.27724	3	3.03435	0.933527	1.71248
baf60.21-m2	3	1	Naringenin.7.O.glucoside	0.0974925	2.74841	3	3.03435	0.933527	1.90628
baf60.21-m2	1	1	p.Coumaric_acid	15.4258	685.425	3	780.952	101.648	9.42296
baf60.21-m2	2	1	p.Coumaric_acid	15.4258	887.776	3	780.952	101.648	9.79568
baf60.21-m2	3	1	p.Coumaric_acid	15.4258	769.654	3	780.952	101.648	9.58994
baf60.21-m2	1	1	Quinic_acid	208.187	115.228	3	128.632	12.6259	6.86081
baf60.21-m2	2	1	Quinic_acid	208.187	130.368	3	128.632	12.6259	7.03746
baf60.21-m2	3	1	Quinic_acid	208.187	140.3	3	128.632	12.6259	7.14262
baf60.21-m2	1	1	Rhamnosylisoorientin	1.09102	207.663	3	199.015	21.7653	7.70503
baf60.21-m2	2	1	Rhamnosylisoorientin	1.09102	174.255	3	199.015	21.7653	7.45331
baf60.21-m2	3	1	Rhamnosylisoorientin	1.09102	215.128	3	199.015	21.7653	7.75574
baf60.21-m2	1	1	Sinapic_acid	0.120097	2.76771	3	2.50584	0.240349	1.91369
baf60.21-m2	2	1	Sinapic_acid	0.120097	2.2953	3	2.50584	0.240349	1.72041
baf60.21-m2	3	1	Sinapic_acid	0.120097	2.4545	3	2.50584	0.240349	1.78848
baf60.21-m2	1	1	Syringic_acid	2.32513	53.2849	3	70.0787	15.142	5.76248
baf60.21-m2	2	1	Syringic_acid	2.32513	74.2618	3	70.0787	15.142	6.23385
baf60.21-m2	3	1	Syringic_acid	2.32513	82.6895	3	70.0787	15.142	6.38697
baf60.21-m2	1	1	Syringol	0.825249	5.89542	3	13.5306	17.2093	2.78564
baf60.21-m2	2	1	Syringol	0.825249	33.2364	3	13.5306	17.2093	5.09746
baf60.21-m2	3	1	Syringol	0.825249	1.45992	3	13.5306	17.2093	1.29861
baf60.21-m2	1	1	Tricin	40.0673	1005.15	3	1063.54	60.4145	9.97463
baf60.21-m2	2	1	Tricin	40.0673	1125.79	3	1063.54	60.4145	10.138
baf60.21-m2	3	1	Tricin	40.0673	1059.67	3	1063.54	60.4145	10.0508
baf60.21-m2	1	1	Vanillic_acid	14.772	221.645	3	312.29	79.1581	7.7986
baf60.21-m2	2	1	Vanillic_acid	14.772	367.795	3	312.29	79.1581	8.52667
baf60.21-m2	3	1	Vanillic_acid	14.772	347.43	3	312.29	79.1581	8.44472
baf60.21-m2	1	1	Vanillin	15.4551	754.074	3	861.714	99.2707	9.56047
baf60.21-m2	2	1	Vanillin	15.4551	949.664	3	861.714	99.2707	9.89279
baf60.21-m2	3	1	Vanillin	15.4551	881.406	3	861.714	99.2707	9.7853
baf60.21-m2	1	1	Vitexin	1.38833	98.5016	3	114.306	15.3603	6.63665
baf60.21-m2	2	1	Vitexin	1.38833	115.237	3	114.306	15.3603	6.86092
baf60.21-m2	3	1	Vitexin	1.38833	129.18	3	114.306	15.3603	7.02436
bzip76-m2	1	1	4.CGA	286.419	1381.39	3	1528.96	127.953	10.4329
bzip76-m2	2	1	4.CGA	286.419	1596.62	3	1528.96	127.953	10.6417
bzip76-m2	3	1	4.CGA	286.419	1608.88	3	1528.96	127.953	10.6527
bzip76-m2	1	1	Apigenin	0.112643	6.03763	3	6.05616	0.850734	2.81509
bzip76-m2	2	1	Apigenin	0.112643	5.21485	3	6.05616	0.850734	2.63572
bzip76-m2	3	1	Apigenin	0.112643	6.91601	3	6.05616	0.850734	2.98477
bzip76-m2	1	1	Apigenin.7.O.glu	0.10506	0.315835	3	0.469724	0.28551	0.395978
bzip76-m2	2	1	Apigenin.7.O.glu	0.10506	0.799165	3	0.469724	0.28551	0.847327
bzip76-m2	3	1	Apigenin.7.O.glu	0.10506	0.294172	3	0.469724	0.28551	0.372029
bzip76-m2	1	1	Apimaysin	0.158903	81.6212	3	92.5689	15.3635	6.36844
bzip76-m2	2	1	Apimaysin	0.158903	85.9534	3	92.5689	15.3635	6.44217
bzip76-m2	3	1	Apimaysin	0.158903	110.132	3	92.5689	15.3635	6.79613
bzip76-m2	1	1	Caffeic_acid	3.53988	151.782	3	125.887	25.7922	7.25533
bzip76-m2	2	1	Caffeic_acid	3.53988	100.199	3	125.887	25.7922	6.66105
bzip76-m2	3	1	Caffeic_acid	3.53988	125.681	3	125.887	25.7922	6.98505
bzip76-m2	1	1	Chrysoeriol	0.766305	22.3911	3	20.6374	2.38982	4.54789
bzip76-m2	2	1	Chrysoeriol	0.766305	17.9154	3	20.6374	2.38982	4.24149
bzip76-m2	3	1	Chrysoeriol	0.766305	21.6057	3	20.6374	2.38982	4.49862
bzip76-m2	1	1	Dihydrokaempferol	0.11889	1.13002	3	1.69056	0.539822	1.09087
bzip76-m2	2	1	Dihydrokaempferol	0.11889	1.73469	3	1.69056	0.539822	1.45138
bzip76-m2	3	1	Dihydrokaempferol	0.11889	2.20695	3	1.69056	0.539822	1.6812
bzip76-m2	1	1	Dihydroquercetin	0.034425	9.83861	3	9.81127	1.37995	3.43811
bzip76-m2	2	1	Dihydroquercetin	0.034425	8.41784	3	9.81127	1.37995	3.2354
bzip76-m2	3	1	Dihydroquercetin	0.034425	11.1773	3	9.81127	1.37995	3.60613
bzip76-m2	1	1	Eriodictyol	0.487177	79.0754	3	68.564	16.3842	6.32329
bzip76-m2	2	1	Eriodictyol	0.487177	49.6857	3	68.564	16.3842	5.66351
bzip76-m2	3	1	Eriodictyol	0.487177	76.931	3	68.564	16.3842	6.28413
bzip76-m2	1	1	Eriodictyol.7.O.glu	0.0876375	0.891385	3	1.27884	0.339182	0.919443
bzip76-m2	2	1	Eriodictyol.7.O.glu	0.0876375	1.52212	3	1.27884	0.339182	1.33464
bzip76-m2	3	1	Eriodictyol.7.O.glu	0.0876375	1.42301	3	1.27884	0.339182	1.2768
bzip76-m2	1	1	Ferulic_acid	3.81713	165.337	3	133.105	29.317	7.37796
bzip76-m2	2	1	Ferulic_acid	3.81713	108.027	3	133.105	29.317	6.76854
bzip76-m2	3	1	Ferulic_acid	3.81713	125.953	3	133.105	29.317	6.98815
bzip76-m2	1	1	Isoorientin	0.806046	85.8964	3	80.0173	5.9213	6.44122
bzip76-m2	2	1	Isoorientin	0.806046	74.0547	3	80.0173	5.9213	6.22987
bzip76-m2	3	1	Isoorientin	0.806046	80.1007	3	80.0173	5.9213	6.34164
bzip76-m2	1	1	Kaempferol	11.2354	52.3251	3	47.8948	8.01822	5.73674
bzip76-m2	2	1	Kaempferol	11.2354	38.639	3	47.8948	8.01822	5.30885
bzip76-m2	3	1	Kaempferol	11.2354	52.7204	3	47.8948	8.01822	5.7474
bzip76-m2	1	1	Luteolin	1.27646	21.9003	3	22.237	4.34885	4.51729
bzip76-m2	2	1	Luteolin	1.27646	18.0663	3	22.237	4.34885	4.25295
bzip76-m2	3	1	Luteolin	1.27646	26.7444	3	22.237	4.34885	4.79412
bzip76-m2	1	1	Luteolin.7.O.glu	1.0273	9.14961	3	12.7911	3.36838	3.34335
bzip76-m2	2	1	Luteolin.7.O.glu	1.0273	15.7953	3	12.7911	3.36838	4.06999
bzip76-m2	3	1	Luteolin.7.O.glu	1.0273	13.4283	3	12.7911	3.36838	3.85083
bzip76-m2	1	1	Maysin	11.1807	1970.23	3	2116.54	182.08	10.9449
bzip76-m2	2	1	Maysin	11.1807	2058.92	3	2116.54	182.08	11.0084
bzip76-m2	3	1	Maysin	11.1807	2320.45	3	2116.54	182.08	11.1808
bzip76-m2	1	1	Naringenin	0.510578	22.8158	3	22.1897	2.68746	4.57385
bzip76-m2	2	1	Naringenin	0.510578	19.2444	3	22.1897	2.68746	4.33945
bzip76-m2	3	1	Naringenin	0.510578	24.5088	3	22.1897	2.68746	4.67292
bzip76-m2	1	1	Naringenin.7.O.glucoside	0.0974925	6.13067	3	4.98871	1.71897	2.83404
bzip76-m2	2	1	Naringenin.7.O.glucoside	0.0974925	5.82371	3	4.98871	1.71897	2.77056
bzip76-m2	3	1	Naringenin.7.O.glucoside	0.0974925	3.01174	3	4.98871	1.71897	2.00423
bzip76-m2	1	1	p.Coumaric_acid	15.4258	1090.16	3	1060.53	36.8669	10.0916
bzip76-m2	2	1	p.Coumaric_acid	15.4258	1019.24	3	1060.53	36.8669	9.99469
bzip76-m2	3	1	p.Coumaric_acid	15.4258	1072.18	3	1060.53	36.8669	10.0677
bzip76-m2	1	1	Quinic_acid	208.187	192.656	3	228.073	35.5698	7.59736
bzip76-m2	2	1	Quinic_acid	208.187	227.77	3	228.073	35.5698	7.83775
bzip76-m2	3	1	Quinic_acid	208.187	263.794	3	228.073	35.5698	8.04873
bzip76-m2	1	1	Rhamnosylisoorientin	1.09102	188.126	3	205.037	20.7731	7.5632
bzip76-m2	2	1	Rhamnosylisoorientin	1.09102	198.761	3	205.037	20.7731	7.64213
bzip76-m2	3	1	Rhamnosylisoorientin	1.09102	228.224	3	205.037	20.7731	7.84062
bzip76-m2	1	1	Sinapic_acid	0.120097	6.07184	3	4.78808	1.11715	2.82209
bzip76-m2	2	1	Sinapic_acid	0.120097	4.25575	3	4.78808	1.11715	2.3939
bzip76-m2	3	1	Sinapic_acid	0.120097	4.03665	3	4.78808	1.11715	2.33246
bzip76-m2	1	1	Syringic_acid	2.32513	129.286	3	117.228	12.519	7.02554
bzip76-m2	2	1	Syringic_acid	2.32513	104.294	3	117.228	12.519	6.71828
bzip76-m2	3	1	Syringic_acid	2.32513	118.105	3	117.228	12.519	6.89609
bzip76-m2	1	1	Syringol	0.825249	16.9041	3	9.95216	6.13917	4.16221
bzip76-m2	2	1	Syringol	0.825249	5.27505	3	9.95216	6.13917	2.64963
bzip76-m2	3	1	Syringol	0.825249	7.67738	3	9.95216	6.13917	3.11726
bzip76-m2	1	1	Tricin	40.0673	1312.56	3	1422.73	110.781	10.3593
bzip76-m2	2	1	Tricin	40.0673	1421.52	3	1422.73	110.781	10.4742
bzip76-m2	3	1	Tricin	40.0673	1534.11	3	1422.73	110.781	10.5841
bzip76-m2	1	1	Vanillic_acid	14.772	548.258	3	599.014	53.0518	9.10134
bzip76-m2	2	1	Vanillic_acid	14.772	654.096	3	599.014	53.0518	9.35556
bzip76-m2	3	1	Vanillic_acid	14.772	594.689	3	599.014	53.0518	9.21842
bzip76-m2	1	1	Vanillin	15.4551	666.753	3	728.932	58.3922	9.38317
bzip76-m2	2	1	Vanillin	15.4551	782.604	3	728.932	58.3922	9.61398
bzip76-m2	3	1	Vanillin	15.4551	737.439	3	728.932	58.3922	9.52833
bzip76-m2	1	1	Vitexin	1.38833	73.9133	3	66.8495	6.45666	6.22715
bzip76-m2	2	1	Vitexin	1.38833	61.2523	3	66.8495	6.45666	5.96005
bzip76-m2	3	1	Vitexin	1.38833	65.383	3	66.8495	6.45666	6.05274
bzip76-m3	1	1	4.CGA	286.419	1040.42	3	1236.61	238.788	10.0243
bzip76-m3	2	1	4.CGA	286.419	1166.92	3	1236.61	238.788	10.1897
bzip76-m3	3	1	4.CGA	286.419	1502.49	3	1236.61	238.788	10.5541
bzip76-m3	1	1	Apigenin	0.112643	5.04714	3	6.05464	0.877783	2.59625
bzip76-m3	2	1	Apigenin	0.112643	6.65434	3	6.05464	0.877783	2.93628
bzip76-m3	3	1	Apigenin	0.112643	6.46244	3	6.05464	0.877783	2.89965
bzip76-m3	1	1	Apigenin.7.O.glu	0.10506	0.607353	3	0.683774	0.167577	0.684687
bzip76-m3	2	1	Apigenin.7.O.glu	0.10506	0.875939	3	0.683774	0.167577	0.907613
bzip76-m3	3	1	Apigenin.7.O.glu	0.10506	0.56803	3	0.683774	0.167577	0.648953
bzip76-m3	1	1	Apimaysin	0.158903	81.1432	3	82.5124	23.7817	6.36007
bzip76-m3	2	1	Apimaysin	0.158903	59.4449	3	82.5124	23.7817	5.91755
bzip76-m3	3	1	Apimaysin	0.158903	106.949	3	82.5124	23.7817	6.75421
bzip76-m3	1	1	Caffeic_acid	3.53988	130.744	3	114.213	20.9363	7.0416
bzip76-m3	2	1	Caffeic_acid	3.53988	121.224	3	114.213	20.9363	6.93338
bzip76-m3	3	1	Caffeic_acid	3.53988	90.6712	3	114.213	20.9363	6.5184
bzip76-m3	1	1	Chrysoeriol	0.766305	19.2296	3	23.5256	3.84563	4.33839
bzip76-m3	2	1	Chrysoeriol	0.766305	24.7004	3	23.5256	3.84563	4.68372
bzip76-m3	3	1	Chrysoeriol	0.766305	26.6468	3	23.5256	3.84563	4.78904
bzip76-m3	1	1	Dihydrokaempferol	0.11889	0.0244314	3	0.448326	0.399282	0.0348233
bzip76-m3	2	1	Dihydrokaempferol	0.11889	0.817313	3	0.448326	0.399282	0.861807
bzip76-m3	3	1	Dihydrokaempferol	0.11889	0.503233	3	0.448326	0.399282	0.588069
bzip76-m3	1	1	Dihydroquercetin	0.034425	1.32649	3	2.30875	1.32476	1.21816
bzip76-m3	2	1	Dihydroquercetin	0.034425	1.78432	3	2.30875	1.32476	1.47733
bzip76-m3	3	1	Dihydroquercetin	0.034425	3.81544	3	2.30875	1.32476	2.26767
bzip76-m3	1	1	Eriodictyol	0.487177	106.472	3	98.6467	15.6407	6.74782
bzip76-m3	2	1	Eriodictyol	0.487177	108.83	3	98.6467	15.6407	6.77913
bzip76-m3	3	1	Eriodictyol	0.487177	80.6378	3	98.6467	15.6407	6.35116
bzip76-m3	1	1	Eriodictyol.7.O.glu	0.0876375	0.719569	3	0.738106	0.146778	0.782047
bzip76-m3	2	1	Eriodictyol.7.O.glu	0.0876375	0.893273	3	0.738106	0.146778	0.920882
bzip76-m3	3	1	Eriodictyol.7.O.glu	0.0876375	0.601478	3	0.738106	0.146778	0.679404
bzip76-m3	1	1	Ferulic_acid	3.81713	79.7912	3	83.6229	7.26562	6.33613
bzip76-m3	2	1	Ferulic_acid	3.81713	79.0752	3	83.6229	7.26562	6.32328
bzip76-m3	3	1	Ferulic_acid	3.81713	92.0023	3	83.6229	7.26562	6.5392
bzip76-m3	1	1	Isoorientin	0.806046	169.798	3	166.872	13.2651	7.41614
bzip76-m3	2	1	Isoorientin	0.806046	152.388	3	166.872	13.2651	7.26104
bzip76-m3	3	1	Isoorientin	0.806046	178.43	3	166.872	13.2651	7.48728
bzip76-m3	1	1	Kaempferol	11.2354	321.173	3	353.713	30.3348	8.33169
bzip76-m3	2	1	Kaempferol	11.2354	358.756	3	353.713	30.3348	8.49088
bzip76-m3	3	1	Kaempferol	11.2354	381.211	3	353.713	30.3348	8.57822
bzip76-m3	1	1	Luteolin	1.27646	21.5853	3	23.7476	3.78708	4.49731
bzip76-m3	2	1	Luteolin	1.27646	21.537	3	23.7476	3.78708	4.49422
bzip76-m3	3	1	Luteolin	1.27646	28.1204	3	23.7476	3.78708	4.86396
bzip76-m3	1	1	Luteolin.7.O.glu	1.0273	8.68218	3	9.47873	0.843738	3.27533
bzip76-m3	2	1	Luteolin.7.O.glu	1.0273	10.3628	3	9.47873	0.843738	3.50625
bzip76-m3	3	1	Luteolin.7.O.glu	1.0273	9.3912	3	9.47873	0.843738	3.37729
bzip76-m3	1	1	Maysin	11.1807	2096.9	3	2229.76	243.858	11.0347
bzip76-m3	2	1	Maysin	11.1807	2081.18	3	2229.76	243.858	11.0239
bzip76-m3	3	1	Maysin	11.1807	2511.2	3	2229.76	243.858	11.2947
bzip76-m3	1	1	Naringenin	0.510578	19.3775	3	24.0196	4.04155	4.34891
bzip76-m3	2	1	Naringenin	0.510578	25.925	3	24.0196	4.04155	4.75087
bzip76-m3	3	1	Naringenin	0.510578	26.7562	3	24.0196	4.04155	4.79474
bzip76-m3	1	1	Naringenin.7.O.glucoside	0.0974925	4.42129	3	4.30088	1.28542	2.43864
bzip76-m3	2	1	Naringenin.7.O.glucoside	0.0974925	5.52186	3	4.30088	1.28542	2.70528
bzip76-m3	3	1	Naringenin.7.O.glucoside	0.0974925	2.95949	3	4.30088	1.28542	1.98531
bzip76-m3	1	1	p.Coumaric_acid	15.4258	462.699	3	476.073	34.4958	8.85705
bzip76-m3	2	1	p.Coumaric_acid	15.4258	450.266	3	476.073	34.4958	8.81784
bzip76-m3	3	1	p.Coumaric_acid	15.4258	515.253	3	476.073	34.4958	9.01194
bzip76-m3	1	1	Quinic_acid	208.187	115.042	3	135.419	20.308	6.8585
bzip76-m3	2	1	Quinic_acid	208.187	155.657	3	135.419	20.308	7.29147
bzip76-m3	3	1	Quinic_acid	208.187	135.557	3	135.419	20.308	7.09336
bzip76-m3	1	1	Rhamnosylisoorientin	1.09102	141.442	3	160.324	32.6513	7.15423
bzip76-m3	2	1	Rhamnosylisoorientin	1.09102	141.504	3	160.324	32.6513	7.15486
bzip76-m3	3	1	Rhamnosylisoorientin	1.09102	198.027	3	160.324	32.6513	7.63682
bzip76-m3	1	1	Sinapic_acid	0.120097	2.25851	3	2.44867	0.289959	1.70421
bzip76-m3	2	1	Sinapic_acid	0.120097	2.7824	3	2.44867	0.289959	1.9193
bzip76-m3	3	1	Sinapic_acid	0.120097	2.3051	3	2.44867	0.289959	1.72469
bzip76-m3	1	1	Syringic_acid	2.32513	66.4063	3	71.4935	5.6843	6.07481
bzip76-m3	2	1	Syringic_acid	2.32513	77.6289	3	71.4935	5.6843	6.29699
bzip76-m3	3	1	Syringic_acid	2.32513	70.4453	3	71.4935	5.6843	6.15877
bzip76-m3	1	1	Syringol	0.825249	19.7236	3	12.9157	10.265	4.3732
bzip76-m3	2	1	Syringol	0.825249	17.9147	3	12.9157	10.265	4.24144
bzip76-m3	3	1	Syringol	0.825249	1.10882	3	12.9157	10.265	1.07644
bzip76-m3	1	1	Tricin	40.0673	1365.29	3	1386.64	50.1181	10.416
bzip76-m3	2	1	Tricin	40.0673	1350.74	3	1386.64	50.1181	10.4006
bzip76-m3	3	1	Tricin	40.0673	1443.9	3	1386.64	50.1181	10.4968
bzip76-m3	1	1	Vanillic_acid	14.772	298.542	3	358.525	63.6201	8.22661
bzip76-m3	2	1	Vanillic_acid	14.772	351.788	3	358.525	63.6201	8.46266
bzip76-m3	3	1	Vanillic_acid	14.772	425.246	3	358.525	63.6201	8.73554
bzip76-m3	1	1	Vanillin	15.4551	784.778	3	1056.9	337.521	9.61798
bzip76-m3	2	1	Vanillin	15.4551	951.338	3	1056.9	337.521	9.89533
bzip76-m3	3	1	Vanillin	15.4551	1434.59	3	1056.9	337.521	10.4874
bzip76-m3	1	1	Vitexin	1.38833	113.056	3	109.089	3.74676	6.8336
bzip76-m3	2	1	Vitexin	1.38833	108.602	3	109.089	3.74676	6.77613
bzip76-m3	3	1	Vitexin	1.38833	105.61	3	109.089	3.74676	6.7362
c3h42-m1	1	1	4.CGA	286.419	2169.79	3	1940.2	199.725	11.084
c3h42-m1	2	1	4.CGA	286.419	1806.52	3	1940.2	199.725	10.8198
c3h42-m1	3	1	4.CGA	286.419	1844.3	3	1940.2	199.725	10.8496
c3h42-m1	1	1	Apigenin	0.112643	7.30582	3	7.98666	0.678296	3.05412
c3h42-m1	2	1	Apigenin	0.112643	8.66238	3	7.98666	0.678296	3.27238
c3h42-m1	3	1	Apigenin	0.112643	7.99178	3	7.98666	0.678296	3.16861
c3h42-m1	1	1	Apigenin.7.O.glu	0.10506	1.4069	3	1.22301	0.360641	1.26718
c3h42-m1	2	1	Apigenin.7.O.glu	0.10506	1.45464	3	1.22301	0.360641	1.29551
c3h42-m1	3	1	Apigenin.7.O.glu	0.10506	0.807491	3	1.22301	0.360641	0.853988
c3h42-m1	1	1	Apimaysin	0.158903	141.835	3	134.421	6.5528	7.1582
c3h42-m1	2	1	Apimaysin	0.158903	132.025	3	134.421	6.5528	7.05556
c3h42-m1	3	1	Apimaysin	0.158903	129.403	3	134.421	6.5528	7.02684
c3h42-m1	1	1	Caffeic_acid	3.53988	84.0624	3	82.4089	1.77819	6.41045
c3h42-m1	2	1	Caffeic_acid	3.53988	82.6363	3	82.4089	1.77819	6.38606
c3h42-m1	3	1	Caffeic_acid	3.53988	80.5279	3	82.4089	1.77819	6.34922
c3h42-m1	1	1	Chrysoeriol	0.766305	30.9035	3	30.7988	0.587187	4.99564
c3h42-m1	2	1	Chrysoeriol	0.766305	30.1664	3	30.7988	0.587187	4.96192
c3h42-m1	3	1	Chrysoeriol	0.766305	31.3267	3	30.7988	0.587187	5.01465
c3h42-m1	1	1	Dihydrokaempferol	0.11889	0.598747	3	0.367975	0.200241	0.676942
c3h42-m1	2	1	Dihydrokaempferol	0.11889	0.24016	3	0.367975	0.200241	0.310526
c3h42-m1	3	1	Dihydrokaempferol	0.11889	0.265018	3	0.367975	0.200241	0.339158
c3h42-m1	1	1	Dihydroquercetin	0.034425	1.83246	3	1.70719	0.110743	1.50206
c3h42-m1	2	1	Dihydroquercetin	0.034425	1.62232	3	1.70719	0.110743	1.39084
c3h42-m1	3	1	Dihydroquercetin	0.034425	1.66679	3	1.70719	0.110743	1.41511
c3h42-m1	1	1	Eriodictyol	0.487177	70.7172	3	68.5302	9.71019	6.16425
c3h42-m1	2	1	Eriodictyol	0.487177	57.9131	3	68.5302	9.71019	5.88052
c3h42-m1	3	1	Eriodictyol	0.487177	76.9605	3	68.5302	9.71019	6.28467
c3h42-m1	1	1	Eriodictyol.7.O.glu	0.0876375	1.95641	3	1.78361	0.170018	1.56385
c3h42-m1	2	1	Eriodictyol.7.O.glu	0.0876375	1.61652	3	1.78361	0.170018	1.38765
c3h42-m1	3	1	Eriodictyol.7.O.glu	0.0876375	1.77791	3	1.78361	0.170018	1.474
c3h42-m1	1	1	Ferulic_acid	3.81713	79.1468	3	77.6856	1.36792	6.32457
c3h42-m1	2	1	Ferulic_acid	3.81713	76.4354	3	77.6856	1.36792	6.27492
c3h42-m1	3	1	Ferulic_acid	3.81713	77.4746	3	77.6856	1.36792	6.29415
c3h42-m1	1	1	Isoorientin	0.806046	149.669	3	141.365	8.85591	7.23524
c3h42-m1	2	1	Isoorientin	0.806046	142.38	3	141.365	8.85591	7.1637
c3h42-m1	3	1	Isoorientin	0.806046	132.045	3	141.365	8.85591	7.05577
c3h42-m1	1	1	Kaempferol	11.2354	53.7738	3	54.3321	1.94373	5.77541
c3h42-m1	2	1	Kaempferol	11.2354	56.4939	3	54.3321	1.94373	5.84534
c3h42-m1	3	1	Kaempferol	11.2354	52.7287	3	54.3321	1.94373	5.74762
c3h42-m1	1	1	Luteolin	1.27646	30.5906	3	31.9173	8.37814	4.98142
c3h42-m1	2	1	Luteolin	1.27646	24.2816	3	31.9173	8.37814	4.66002
c3h42-m1	3	1	Luteolin	1.27646	40.8796	3	31.9173	8.37814	5.38818
c3h42-m1	1	1	Luteolin.7.O.glu	1.0273	35.0133	3	28.8055	5.57378	5.17046
c3h42-m1	2	1	Luteolin.7.O.glu	1.0273	27.1727	3	28.8055	5.57378	4.81623
c3h42-m1	3	1	Luteolin.7.O.glu	1.0273	24.2304	3	28.8055	5.57378	4.65709
c3h42-m1	1	1	Maysin	11.1807	2966.02	3	2785.26	166.987	11.5348
c3h42-m1	2	1	Maysin	11.1807	2753	3	2785.26	166.987	11.4273
c3h42-m1	3	1	Maysin	11.1807	2636.75	3	2785.26	166.987	11.3651
c3h42-m1	1	1	Naringenin	0.510578	20.8707	3	19.8836	2.93838	4.45092
c3h42-m1	2	1	Naringenin	0.510578	16.5788	3	19.8836	2.93838	4.13576
c3h42-m1	3	1	Naringenin	0.510578	22.2014	3	19.8836	2.93838	4.53614
c3h42-m1	1	1	Naringenin.7.O.glucoside	0.0974925	5.97711	3	4.67004	1.63104	2.80263
c3h42-m1	2	1	Naringenin.7.O.glucoside	0.0974925	5.1908	3	4.67004	1.63104	2.63013
c3h42-m1	3	1	Naringenin.7.O.glucoside	0.0974925	2.84222	3	4.67004	1.63104	1.94194
c3h42-m1	1	1	p.Coumaric_acid	15.4258	1120.19	3	1086.39	37.7577	10.1308
c3h42-m1	2	1	p.Coumaric_acid	15.4258	1045.64	3	1086.39	37.7577	10.0316
c3h42-m1	3	1	p.Coumaric_acid	15.4258	1093.35	3	1086.39	37.7577	10.0959
c3h42-m1	1	1	Quinic_acid	208.187	400.829	3	363.24	32.5554	8.65044
c3h42-m1	2	1	Quinic_acid	208.187	344.041	3	363.24	32.5554	8.43063
c3h42-m1	3	1	Quinic_acid	208.187	344.85	3	363.24	32.5554	8.434
c3h42-m1	1	1	Rhamnosylisoorientin	1.09102	201.778	3	189.634	10.5357	7.66376
c3h42-m1	2	1	Rhamnosylisoorientin	1.09102	182.941	3	189.634	10.5357	7.5231
c3h42-m1	3	1	Rhamnosylisoorientin	1.09102	184.182	3	189.634	10.5357	7.5328
c3h42-m1	1	1	Sinapic_acid	0.120097	3.28894	3	2.69978	0.531848	2.10062
c3h42-m1	2	1	Sinapic_acid	0.120097	2.55532	3	2.69978	0.531848	1.82998
c3h42-m1	3	1	Sinapic_acid	0.120097	2.25509	3	2.69978	0.531848	1.7027
c3h42-m1	1	1	Syringic_acid	2.32513	126.83	3	112.025	17.2243	6.99809
c3h42-m1	2	1	Syringic_acid	2.32513	93.1213	3	112.025	17.2243	6.55645
c3h42-m1	3	1	Syringic_acid	2.32513	116.125	3	112.025	17.2243	6.8719
c3h42-m1	1	1	Syringol	0.825249	20.0644	3	12.0193	7.86098	4.39673
c3h42-m1	2	1	Syringol	0.825249	11.6372	3	12.0193	7.86098	3.6596
c3h42-m1	3	1	Syringol	0.825249	4.35637	3	12.0193	7.86098	2.42126
c3h42-m1	1	1	Tricin	40.0673	1566.18	3	1507.06	56.1804	10.614
c3h42-m1	2	1	Tricin	40.0673	1500.63	3	1507.06	56.1804	10.5523
c3h42-m1	3	1	Tricin	40.0673	1454.37	3	1507.06	56.1804	10.5072
c3h42-m1	1	1	Vanillic_acid	14.772	836.169	3	748.243	202.25	9.70938
c3h42-m1	2	1	Vanillic_acid	14.772	516.911	3	748.243	202.25	9.01656
c3h42-m1	3	1	Vanillic_acid	14.772	891.648	3	748.243	202.25	9.80195
c3h42-m1	1	1	Vanillin	15.4551	1112.82	3	1011.61	96.5788	10.1213
c3h42-m1	2	1	Vanillin	15.4551	920.445	3	1011.61	96.5788	9.84775
c3h42-m1	3	1	Vanillin	15.4551	1001.56	3	1011.61	96.5788	9.96947
c3h42-m1	1	1	Vitexin	1.38833	72.7949	3	74.3849	9.59952	6.20545
c3h42-m1	2	1	Vitexin	1.38833	84.6802	3	74.3849	9.59952	6.42089
c3h42-m1	3	1	Vitexin	1.38833	65.6797	3	74.3849	9.59952	6.05918
e2f13-m1	1	1	4.CGA	286.419	2034.46	3	2262.61	604.684	10.9911
e2f13-m1	2	1	4.CGA	286.419	1805.19	3	2262.61	604.684	10.8187
e2f13-m1	3	1	4.CGA	286.419	2948.18	3	2262.61	604.684	11.5261
e2f13-m1	1	1	Apigenin	0.112643	9.88322	3	11.6706	2.66593	3.44403
e2f13-m1	2	1	Apigenin	0.112643	14.7348	3	11.6706	2.66593	3.97589
e2f13-m1	3	1	Apigenin	0.112643	10.3938	3	11.6706	2.66593	3.51018
e2f13-m1	1	1	Apigenin.7.O.glu	0.10506	0.377745	3	0.930499	0.484802	0.462309
e2f13-m1	2	1	Apigenin.7.O.glu	0.10506	1.13019	3	0.930499	0.484802	1.09098
e2f13-m1	3	1	Apigenin.7.O.glu	0.10506	1.28356	3	0.930499	0.484802	1.19128
e2f13-m1	1	1	Apimaysin	0.158903	134.672	3	124.29	9.90104	7.08398
e2f13-m1	2	1	Apimaysin	0.158903	114.952	3	124.29	9.90104	6.85739
e2f13-m1	3	1	Apimaysin	0.158903	123.248	3	124.29	9.90104	6.95707
e2f13-m1	1	1	Caffeic_acid	3.53988	103.545	3	106.455	4.91939	6.70798
e2f13-m1	2	1	Caffeic_acid	3.53988	103.686	3	106.455	4.91939	6.70993
e2f13-m1	3	1	Caffeic_acid	3.53988	112.135	3	106.455	4.91939	6.8219
e2f13-m1	1	1	Chrysoeriol	0.766305	39.4523	3	41.507	6.46569	5.33815
e2f13-m1	2	1	Chrysoeriol	0.766305	48.7504	3	41.507	6.46569	5.63664
e2f13-m1	3	1	Chrysoeriol	0.766305	36.3185	3	41.507	6.46569	5.22182
e2f13-m1	1	1	Dihydrokaempferol	0.11889	1.0895	3	0.655173	0.546468	1.06316
e2f13-m1	2	1	Dihydrokaempferol	0.11889	0.0415922	3	0.655173	0.546468	0.0587906
e2f13-m1	3	1	Dihydrokaempferol	0.11889	0.834427	3	0.655173	0.546468	0.875329
e2f13-m1	1	1	Dihydroquercetin	0.034425	33.9765	3	23.4628	13.4453	5.12831
e2f13-m1	2	1	Dihydroquercetin	0.034425	8.31297	3	23.4628	13.4453	3.21924
e2f13-m1	3	1	Dihydroquercetin	0.034425	28.099	3	23.4628	13.4453	4.8629
e2f13-m1	1	1	Eriodictyol	0.487177	61.1262	3	52.8189	8.27197	5.95713
e2f13-m1	2	1	Eriodictyol	0.487177	52.7478	3	52.8189	8.27197	5.74813
e2f13-m1	3	1	Eriodictyol	0.487177	44.5827	3	52.8189	8.27197	5.51041
e2f13-m1	1	1	Eriodictyol.7.O.glu	0.0876375	2.29965	3	2.40239	0.502719	1.72231
e2f13-m1	2	1	Eriodictyol.7.O.glu	0.0876375	1.95897	3	2.40239	0.502719	1.5651
e2f13-m1	3	1	Eriodictyol.7.O.glu	0.0876375	2.94854	3	2.40239	0.502719	1.98132
e2f13-m1	1	1	Ferulic_acid	3.81713	121.523	3	126.901	8.38963	6.93691
e2f13-m1	2	1	Ferulic_acid	3.81713	136.568	3	126.901	8.38963	7.104
e2f13-m1	3	1	Ferulic_acid	3.81713	122.611	3	126.901	8.38963	6.94967
e2f13-m1	1	1	Isoorientin	0.806046	346.573	3	306.055	40.8938	8.44117
e2f13-m1	2	1	Isoorientin	0.806046	264.796	3	306.055	40.8938	8.05417
e2f13-m1	3	1	Isoorientin	0.806046	306.795	3	306.055	40.8938	8.26583
e2f13-m1	1	1	Kaempferol	11.2354	40.5225	3	43.0801	2.76947	5.37582
e2f13-m1	2	1	Kaempferol	11.2354	46.0214	3	43.0801	2.76947	5.55525
e2f13-m1	3	1	Kaempferol	11.2354	42.6965	3	43.0801	2.76947	5.44945
e2f13-m1	1	1	Luteolin	1.27646	27.1412	3	25.005	2.05039	4.81461
e2f13-m1	2	1	Luteolin	1.27646	24.8211	3	25.005	2.05039	4.69048
e2f13-m1	3	1	Luteolin	1.27646	23.0528	3	25.005	2.05039	4.58813
e2f13-m1	1	1	Luteolin.7.O.glu	1.0273	21.8076	3	21.6812	4.73784	4.51144
e2f13-m1	2	1	Luteolin.7.O.glu	1.0273	16.8814	3	21.6812	4.73784	4.16039
e2f13-m1	3	1	Luteolin.7.O.glu	1.0273	26.3546	3	21.6812	4.73784	4.77371
e2f13-m1	1	1	Maysin	11.1807	2532.92	3	2452.32	71.3997	11.3072
e2f13-m1	2	1	Maysin	11.1807	2396.99	3	2452.32	71.3997	11.2276
e2f13-m1	3	1	Maysin	11.1807	2427.05	3	2452.32	71.3997	11.2456
e2f13-m1	1	1	Naringenin	0.510578	15.5392	3	17.5451	1.74282	4.04782
e2f13-m1	2	1	Naringenin	0.510578	18.6885	3	17.5451	1.74282	4.29928
e2f13-m1	3	1	Naringenin	0.510578	18.4076	3	17.5451	1.74282	4.27855
e2f13-m1	1	1	Naringenin.7.O.glucoside	0.0974925	4.10333	3	5.21072	1.81364	2.35144
e2f13-m1	2	1	Naringenin.7.O.glucoside	0.0974925	4.22509	3	5.21072	1.81364	2.38546
e2f13-m1	3	1	Naringenin.7.O.glucoside	0.0974925	7.30375	3	5.21072	1.81364	3.05376
e2f13-m1	1	1	p.Coumaric_acid	15.4258	1176.03	3	1142.08	76.6002	10.2009
e2f13-m1	2	1	p.Coumaric_acid	15.4258	1195.84	3	1142.08	76.6002	10.225
e2f13-m1	3	1	p.Coumaric_acid	15.4258	1054.38	3	1142.08	76.6002	10.0435
e2f13-m1	1	1	Quinic_acid	208.187	245.551	3	323.016	72.1445	7.94574
e2f13-m1	2	1	Quinic_acid	208.187	335.209	3	323.016	72.1445	8.39321
e2f13-m1	3	1	Quinic_acid	208.187	388.286	3	323.016	72.1445	8.60469
e2f13-m1	1	1	Rhamnosylisoorientin	1.09102	207.055	3	217.544	35.438	7.70082
e2f13-m1	2	1	Rhamnosylisoorientin	1.09102	188.534	3	217.544	35.438	7.56632
e2f13-m1	3	1	Rhamnosylisoorientin	1.09102	257.042	3	217.544	35.438	8.01146
e2f13-m1	1	1	Sinapic_acid	0.120097	6.78732	3	6.89263	2.66831	2.96113
e2f13-m1	2	1	Sinapic_acid	0.120097	4.27852	3	6.89263	2.66831	2.40013
e2f13-m1	3	1	Sinapic_acid	0.120097	9.61204	3	6.89263	2.66831	3.40763
e2f13-m1	1	1	Syringic_acid	2.32513	137.824	3	154.983	15.0932	7.11712
e2f13-m1	2	1	Syringic_acid	2.32513	166.206	3	154.983	15.0932	7.38549
e2f13-m1	3	1	Syringic_acid	2.32513	160.918	3	154.983	15.0932	7.33912
e2f13-m1	1	1	Syringol	0.825249	0.786266	3	0.826833	0.486368	0.836947
e2f13-m1	2	1	Syringol	0.825249	0.362019	3	0.826833	0.486368	0.445747
e2f13-m1	3	1	Syringol	0.825249	1.33221	3	0.826833	0.486368	1.2217
e2f13-m1	1	1	Tricin	40.0673	1506.52	3	1498.57	81.4036	10.558
e2f13-m1	2	1	Tricin	40.0673	1575.71	3	1498.57	81.4036	10.6227
e2f13-m1	3	1	Tricin	40.0673	1413.49	3	1498.57	81.4036	10.4661
e2f13-m1	1	1	Vanillic_acid	14.772	472.985	3	512.654	36.2913	8.8887
e2f13-m1	2	1	Vanillic_acid	14.772	520.793	3	512.654	36.2913	9.02733
e2f13-m1	3	1	Vanillic_acid	14.772	544.186	3	512.654	36.2913	9.0906
e2f13-m1	1	1	Vanillin	15.4551	1085.38	3	977.467	98.274	10.0853
e2f13-m1	2	1	Vanillin	15.4551	953.896	3	977.467	98.274	9.8992
e2f13-m1	3	1	Vanillin	15.4551	893.122	3	977.467	98.274	9.80433
e2f13-m1	1	1	Vitexin	1.38833	218.642	3	183.682	40.6083	7.77901
e2f13-m1	2	1	Vitexin	1.38833	139.139	3	183.682	40.6083	7.13072
e2f13-m1	3	1	Vitexin	1.38833	193.265	3	183.682	40.6083	7.60188
e2f19-m1	1	1	4.CGA	286.419	1111.55	3	934.603	190.95	10.1197
e2f19-m1	2	1	4.CGA	286.419	960.052	3	934.603	190.95	9.90847
e2f19-m1	3	1	4.CGA	286.419	732.205	3	934.603	190.95	9.51807
e2f19-m1	1	1	Apigenin	0.112643	6.60399	3	6.47567	1.50553	2.92676
e2f19-m1	2	1	Apigenin	0.112643	7.91294	3	6.47567	1.50553	3.1559
e2f19-m1	3	1	Apigenin	0.112643	4.91009	3	6.47567	1.50553	2.56318
e2f19-m1	1	1	Apigenin.7.O.glu	0.10506	1.01562	3	0.642841	0.341012	1.01123
e2f19-m1	2	1	Apigenin.7.O.glu	0.10506	0.346612	3	0.642841	0.341012	0.429334
e2f19-m1	3	1	Apigenin.7.O.glu	0.10506	0.566288	3	0.642841	0.341012	0.647349
e2f19-m1	1	1	Apimaysin	0.158903	81.2723	3	91.2801	8.83036	6.36234
e2f19-m1	2	1	Apimaysin	0.158903	94.5931	3	91.2801	8.83036	6.57883
e2f19-m1	3	1	Apimaysin	0.158903	97.9748	3	91.2801	8.83036	6.62899
e2f19-m1	1	1	Caffeic_acid	3.53988	78.3508	3	74.3376	6.32398	6.31017
e2f19-m1	2	1	Caffeic_acid	3.53988	77.6142	3	74.3376	6.32398	6.29672
e2f19-m1	3	1	Caffeic_acid	3.53988	67.0477	3	74.3376	6.32398	6.08847
e2f19-m1	1	1	Chrysoeriol	0.766305	26.1181	3	25.988	4.02703	4.76119
e2f19-m1	2	1	Chrysoeriol	0.766305	29.9483	3	25.988	4.02703	4.95179
e2f19-m1	3	1	Chrysoeriol	0.766305	21.8974	3	25.988	4.02703	4.51711
e2f19-m1	1	1	Dihydrokaempferol	0.11889	0.212743	3	0.175741	0.0486591	0.278274
e2f19-m1	2	1	Dihydrokaempferol	0.11889	0.193857	3	0.175741	0.0486591	0.25563
e2f19-m1	3	1	Dihydrokaempferol	0.11889	0.120622	3	0.175741	0.0486591	0.1643
e2f19-m1	1	1	Dihydroquercetin	0.034425	1.74632	3	1.55203	0.319918	1.4575
e2f19-m1	2	1	Dihydroquercetin	0.034425	1.72698	3	1.55203	0.319918	1.4473
e2f19-m1	3	1	Dihydroquercetin	0.034425	1.18279	3	1.55203	0.319918	1.12617
e2f19-m1	1	1	Eriodictyol	0.487177	62.5153	3	66.1234	3.14097	5.98903
e2f19-m1	2	1	Eriodictyol	0.487177	67.6083	3	66.1234	3.14097	6.10031
e2f19-m1	3	1	Eriodictyol	0.487177	68.2467	3	66.1234	3.14097	6.11367
e2f19-m1	1	1	Eriodictyol.7.O.glu	0.0876375	1.06016	3	1.04541	0.167749	1.04275
e2f19-m1	2	1	Eriodictyol.7.O.glu	0.0876375	0.870776	3	1.04541	0.167749	0.903636
e2f19-m1	3	1	Eriodictyol.7.O.glu	0.0876375	1.2053	3	1.04541	0.167749	1.14098
e2f19-m1	1	1	Ferulic_acid	3.81713	108.249	3	105.612	2.41108	6.77148
e2f19-m1	2	1	Ferulic_acid	3.81713	103.521	3	105.612	2.41108	6.70765
e2f19-m1	3	1	Ferulic_acid	3.81713	105.065	3	105.612	2.41108	6.72881
e2f19-m1	1	1	Isoorientin	0.806046	100.717	3	107.47	5.85033	6.66842
e2f19-m1	2	1	Isoorientin	0.806046	110.675	3	107.47	5.85033	6.80316
e2f19-m1	3	1	Isoorientin	0.806046	111.017	3	107.47	5.85033	6.80758
e2f19-m1	1	1	Kaempferol	11.2354	268.737	3	281.109	46.1979	8.07541
e2f19-m1	2	1	Kaempferol	11.2354	332.233	3	281.109	46.1979	8.38039
e2f19-m1	3	1	Kaempferol	11.2354	242.356	3	281.109	46.1979	7.92693
e2f19-m1	1	1	Luteolin	1.27646	26.1843	3	28.1525	3.99399	4.7647
e2f19-m1	2	1	Luteolin	1.27646	25.5245	3	28.1525	3.99399	4.72925
e2f19-m1	3	1	Luteolin	1.27646	32.7486	3	28.1525	3.99399	5.07675
e2f19-m1	1	1	Luteolin.7.O.glu	1.0273	15.3066	3	16.6593	2.26123	4.02739
e2f19-m1	2	1	Luteolin.7.O.glu	1.0273	19.2697	3	16.6593	2.26123	4.34126
e2f19-m1	3	1	Luteolin.7.O.glu	1.0273	15.4015	3	16.6593	2.26123	4.03575
e2f19-m1	1	1	Maysin	11.1807	2316.12	3	2543.99	221.5	11.1781
e2f19-m1	2	1	Maysin	11.1807	2758.51	3	2543.99	221.5	11.4302
e2f19-m1	3	1	Maysin	11.1807	2557.34	3	2543.99	221.5	11.321
e2f19-m1	1	1	Naringenin	0.510578	19.1479	3	20.2838	1.54842	4.33256
e2f19-m1	2	1	Naringenin	0.510578	22.0476	3	20.2838	1.54842	4.52654
e2f19-m1	3	1	Naringenin	0.510578	19.6561	3	20.2838	1.54842	4.36849
e2f19-m1	1	1	Naringenin.7.O.glucoside	0.0974925	3.22146	3	3.64124	0.363546	2.07774
e2f19-m1	2	1	Naringenin.7.O.glucoside	0.0974925	3.85265	3	3.64124	0.363546	2.27877
e2f19-m1	3	1	Naringenin.7.O.glucoside	0.0974925	3.84961	3	3.64124	0.363546	2.27787
e2f19-m1	1	1	p.Coumaric_acid	15.4258	738.033	3	795.295	67.8639	9.5295
e2f19-m1	2	1	p.Coumaric_acid	15.4258	777.598	3	795.295	67.8639	9.60473
e2f19-m1	3	1	p.Coumaric_acid	15.4258	870.254	3	795.295	67.8639	9.76695
e2f19-m1	1	1	Quinic_acid	208.187	284.046	3	266.838	28.9385	8.15505
e2f19-m1	2	1	Quinic_acid	208.187	283.04	3	266.838	28.9385	8.14995
e2f19-m1	3	1	Quinic_acid	208.187	233.428	3	266.838	28.9385	7.873
e2f19-m1	1	1	Rhamnosylisoorientin	1.09102	164.189	3	177.082	11.8916	7.36797
e2f19-m1	2	1	Rhamnosylisoorientin	1.09102	187.619	3	177.082	11.8916	7.55933
e2f19-m1	3	1	Rhamnosylisoorientin	1.09102	179.438	3	177.082	11.8916	7.49536
e2f19-m1	1	1	Sinapic_acid	0.120097	2.39204	3	2.21037	0.409941	1.76215
e2f19-m1	2	1	Sinapic_acid	0.120097	2.49808	3	2.21037	0.409941	1.80656
e2f19-m1	3	1	Sinapic_acid	0.120097	1.74099	3	2.21037	0.409941	1.4547
e2f19-m1	1	1	Syringic_acid	2.32513	60.6377	3	56.5761	6.00016	5.94574
e2f19-m1	2	1	Syringic_acid	2.32513	49.6843	3	56.5761	6.00016	5.66347
e2f19-m1	3	1	Syringic_acid	2.32513	59.4063	3	56.5761	6.00016	5.91663
e2f19-m1	1	1	Syringol	0.825249	27.0875	3	10.2026	14.6348	4.81186
e2f19-m1	2	1	Syringol	0.825249	2.35422	3	10.2026	14.6348	1.74598
e2f19-m1	3	1	Syringol	0.825249	1.16603	3	10.2026	14.6348	1.11505
e2f19-m1	1	1	Tricin	40.0673	1175.51	3	1202.55	62.4701	10.2003
e2f19-m1	2	1	Tricin	40.0673	1273.98	3	1202.55	62.4701	10.3163
e2f19-m1	3	1	Tricin	40.0673	1158.15	3	1202.55	62.4701	10.1788
e2f19-m1	1	1	Vanillic_acid	14.772	371.612	3	409.99	44.2984	8.54153
e2f19-m1	2	1	Vanillic_acid	14.772	399.893	3	409.99	44.2984	8.64707
e2f19-m1	3	1	Vanillic_acid	14.772	458.466	3	409.99	44.2984	8.84381
e2f19-m1	1	1	Vanillin	15.4551	875.763	3	935.814	52.4531	9.77604
e2f19-m1	2	1	Vanillin	15.4551	972.675	3	935.814	52.4531	9.9273
e2f19-m1	3	1	Vanillin	15.4551	959.004	3	935.814	52.4531	9.9069
e2f19-m1	1	1	Vitexin	1.38833	59.8661	3	63.9513	3.80925	5.92757
e2f19-m1	2	1	Vitexin	1.38833	64.5819	3	63.9513	3.80925	6.03523
e2f19-m1	3	1	Vitexin	1.38833	67.4059	3	63.9513	3.80925	6.09605
e2f19-m2	1	1	4.CGA	286.419	2261.78	3	3077.61	1873.67	11.1439
e2f19-m2	2	1	4.CGA	286.419	1750.17	3	3077.61	1873.67	10.7741
e2f19-m2	3	1	4.CGA	286.419	5220.87	3	3077.61	1873.67	12.3504
e2f19-m2	1	1	Apigenin	0.112643	11.5562	3	9.56731	1.72247	3.65033
e2f19-m2	2	1	Apigenin	0.112643	8.57754	3	9.56731	1.72247	3.25965
e2f19-m2	3	1	Apigenin	0.112643	8.56815	3	9.56731	1.72247	3.25824
e2f19-m2	1	1	Apigenin.7.O.glu	0.10506	0.525741	3	0.630231	0.321614	0.60951
e2f19-m2	2	1	Apigenin.7.O.glu	0.10506	0.991097	3	0.630231	0.321614	0.993564
e2f19-m2	3	1	Apigenin.7.O.glu	0.10506	0.373856	3	0.630231	0.321614	0.45823
e2f19-m2	1	1	Apimaysin	0.158903	71.6821	3	79.3201	6.62872	6.18353
e2f19-m2	2	1	Apimaysin	0.158903	83.5699	3	79.3201	6.62872	6.40207
e2f19-m2	3	1	Apimaysin	0.158903	82.7084	3	79.3201	6.62872	6.3873
e2f19-m2	1	1	Caffeic_acid	3.53988	97.7913	3	100.523	29.0527	6.62631
e2f19-m2	2	1	Caffeic_acid	3.53988	72.9322	3	100.523	29.0527	6.20813
e2f19-m2	3	1	Caffeic_acid	3.53988	130.845	3	100.523	29.0527	7.0427
e2f19-m2	1	1	Chrysoeriol	0.766305	39.3344	3	34.6529	4.09034	5.33394
e2f19-m2	2	1	Chrysoeriol	0.766305	32.8536	3	34.6529	4.09034	5.08124
e2f19-m2	3	1	Chrysoeriol	0.766305	31.7706	3	34.6529	4.09034	5.03433
e2f19-m2	1	1	Dihydrokaempferol	0.11889	0.860647	3	0.841825	0.105104	0.895805
e2f19-m2	2	1	Dihydrokaempferol	0.11889	0.728582	3	0.841825	0.105104	0.789589
e2f19-m2	3	1	Dihydrokaempferol	0.11889	0.936247	3	0.841825	0.105104	0.953263
e2f19-m2	1	1	Dihydroquercetin	0.034425	5.07459	3	5.13939	2.65965	2.60279
e2f19-m2	2	1	Dihydroquercetin	0.034425	2.51273	3	5.13939	2.65965	1.81259
e2f19-m2	3	1	Dihydroquercetin	0.034425	7.83085	3	5.13939	2.65965	3.14255
e2f19-m2	1	1	Eriodictyol	0.487177	106.425	3	86.6065	22.7553	6.74719
e2f19-m2	2	1	Eriodictyol	0.487177	61.7568	3	86.6065	22.7553	5.9717
e2f19-m2	3	1	Eriodictyol	0.487177	91.6372	3	86.6065	22.7553	6.53352
e2f19-m2	1	1	Eriodictyol.7.O.glu	0.0876375	0.741023	3	0.93009	0.204446	0.799935
e2f19-m2	2	1	Eriodictyol.7.O.glu	0.0876375	1.14705	3	0.93009	0.204446	1.10236
e2f19-m2	3	1	Eriodictyol.7.O.glu	0.0876375	0.902196	3	0.93009	0.204446	0.927666
e2f19-m2	1	1	Ferulic_acid	3.81713	95.6914	3	94.496	24.72	6.59532
e2f19-m2	2	1	Ferulic_acid	3.81713	69.2001	3	94.496	24.72	6.1334
e2f19-m2	3	1	Ferulic_acid	3.81713	118.597	3	94.496	24.72	6.90203
e2f19-m2	1	1	Isoorientin	0.806046	99.6812	3	101.22	6.89859	6.65365
e2f19-m2	2	1	Isoorientin	0.806046	108.758	3	101.22	6.89859	6.77818
e2f19-m2	3	1	Isoorientin	0.806046	95.2203	3	101.22	6.89859	6.58827
e2f19-m2	1	1	Kaempferol	11.2354	428.996	3	384.642	60.3756	8.74818
e2f19-m2	2	1	Kaempferol	11.2354	315.884	3	384.642	60.3756	8.30781
e2f19-m2	3	1	Kaempferol	11.2354	409.044	3	384.642	60.3756	8.67964
e2f19-m2	1	1	Luteolin	1.27646	41.9757	3	32.5791	10.03	5.42545
e2f19-m2	2	1	Luteolin	1.27646	22.0174	3	32.5791	10.03	4.52466
e2f19-m2	3	1	Luteolin	1.27646	33.7443	3	32.5791	10.03	5.11871
e2f19-m2	1	1	Luteolin.7.O.glu	1.0273	10.0175	3	12.5559	4.47982	3.46173
e2f19-m2	2	1	Luteolin.7.O.glu	1.0273	17.7285	3	12.5559	4.47982	4.22716
e2f19-m2	3	1	Luteolin.7.O.glu	1.0273	9.92172	3	12.5559	4.47982	3.44913
e2f19-m2	1	1	Maysin	11.1807	2190.11	3	2233.64	68.0292	11.0974
e2f19-m2	2	1	Maysin	11.1807	2312.04	3	2233.64	68.0292	11.1756
e2f19-m2	3	1	Maysin	11.1807	2198.78	3	2233.64	68.0292	11.1031
e2f19-m2	1	1	Naringenin	0.510578	28.1481	3	37.3043	15.4158	4.86533
e2f19-m2	2	1	Naringenin	0.510578	28.6624	3	37.3043	15.4158	4.89057
e2f19-m2	3	1	Naringenin	0.510578	55.1024	3	37.3043	15.4158	5.80999
e2f19-m2	1	1	Naringenin.7.O.glucoside	0.0974925	3.76985	3	3.34079	0.650817	2.25395
e2f19-m2	2	1	Naringenin.7.O.glucoside	0.0974925	3.66058	3	3.34079	0.650817	2.22051
e2f19-m2	3	1	Naringenin.7.O.glucoside	0.0974925	2.59195	3	3.34079	0.650817	1.84477
e2f19-m2	1	1	p.Coumaric_acid	15.4258	908.925	3	868.853	37.9597	9.8296
e2f19-m2	2	1	p.Coumaric_acid	15.4258	864.2	3	868.853	37.9597	9.75689
e2f19-m2	3	1	p.Coumaric_acid	15.4258	833.434	3	868.853	37.9597	9.70465
e2f19-m2	1	1	Quinic_acid	208.187	391.973	3	342.604	43.7126	8.61829
e2f19-m2	2	1	Quinic_acid	208.187	308.82	3	342.604	43.7126	8.27529
e2f19-m2	3	1	Quinic_acid	208.187	327.018	3	342.604	43.7126	8.35763
e2f19-m2	1	1	Rhamnosylisoorientin	1.09102	153.971	3	160.828	8.029	7.27585
e2f19-m2	2	1	Rhamnosylisoorientin	1.09102	169.66	3	160.828	8.029	7.41498
e2f19-m2	3	1	Rhamnosylisoorientin	1.09102	158.852	3	160.828	8.029	7.32059
e2f19-m2	1	1	Sinapic_acid	0.120097	3.07766	3	3.21087	1.25783	2.02774
e2f19-m2	2	1	Sinapic_acid	0.120097	2.02495	3	3.21087	1.25783	1.59691
e2f19-m2	3	1	Sinapic_acid	0.120097	4.53001	3	3.21087	1.25783	2.46728
e2f19-m2	1	1	Syringic_acid	2.32513	69.7079	3	65.771	8.73721	6.1438
e2f19-m2	2	1	Syringic_acid	2.32513	55.758	3	65.771	8.73721	5.82675
e2f19-m2	3	1	Syringic_acid	2.32513	71.847	3	65.771	8.73721	6.1868
e2f19-m2	1	1	Syringol	0.825249	8.5301	3	13.113	4.21745	3.25249
e2f19-m2	2	1	Syringol	0.825249	16.8309	3	13.113	4.21745	4.15631
e2f19-m2	3	1	Syringol	0.825249	13.9779	3	13.113	4.21745	3.90476
e2f19-m2	1	1	Tricin	40.0673	1363.81	3	1298.64	62.7217	10.4145
e2f19-m2	2	1	Tricin	40.0673	1238.69	3	1298.64	62.7217	10.2758
e2f19-m2	3	1	Tricin	40.0673	1293.42	3	1298.64	62.7217	10.3381
e2f19-m2	1	1	Vanillic_acid	14.772	455.003	3	451.735	12.7582	8.8329
e2f19-m2	2	1	Vanillic_acid	14.772	462.542	3	451.735	12.7582	8.85656
e2f19-m2	3	1	Vanillic_acid	14.772	437.661	3	451.735	12.7582	8.77696
e2f19-m2	1	1	Vanillin	15.4551	930.92	3	943.396	21.9429	9.86406
e2f19-m2	2	1	Vanillin	15.4551	968.733	3	943.396	21.9429	9.92144
e2f19-m2	3	1	Vanillin	15.4551	930.536	3	943.396	21.9429	9.86347
e2f19-m2	1	1	Vitexin	1.38833	64.2099	3	67.634	4.51095	6.02702
e2f19-m2	2	1	Vitexin	1.38833	72.7453	3	67.634	4.51095	6.20448
e2f19-m2	3	1	Vitexin	1.38833	65.9466	3	67.634	4.51095	6.06494
gras52-m1	1	1	4.CGA	286.419	3670.13	3	2528.11	1006.51	11.842
gras52-m1	2	1	4.CGA	286.419	1770.26	3	2528.11	1006.51	10.7906
gras52-m1	3	1	4.CGA	286.419	2143.96	3	2528.11	1006.51	11.0667
gras52-m1	1	1	Apigenin	0.112643	6.04397	3	9.12767	4.65631	2.81639
gras52-m1	2	1	Apigenin	0.112643	6.85516	3	9.12767	4.65631	2.97364
gras52-m1	3	1	Apigenin	0.112643	14.4839	3	9.12767	4.65631	3.9527
gras52-m1	1	1	Apigenin.7.O.glu	0.10506	0.446693	3	0.711269	0.243565	0.532759
gras52-m1	2	1	Apigenin.7.O.glu	0.10506	0.760952	3	0.711269	0.243565	0.816356
gras52-m1	3	1	Apigenin.7.O.glu	0.10506	0.926162	3	0.711269	0.243565	0.945729
gras52-m1	1	1	Apimaysin	0.158903	137.075	3	97.2922	35.1696	7.10931
gras52-m1	2	1	Apimaysin	0.158903	70.3356	3	97.2922	35.1696	6.15655
gras52-m1	3	1	Apimaysin	0.158903	84.4665	3	97.2922	35.1696	6.41729
gras52-m1	1	1	Caffeic_acid	3.53988	148.626	3	114.409	29.6654	7.22522
gras52-m1	2	1	Caffeic_acid	3.53988	95.9194	3	114.409	29.6654	6.59871
gras52-m1	3	1	Caffeic_acid	3.53988	98.6806	3	114.409	29.6654	6.63924
gras52-m1	1	1	Chrysoeriol	0.766305	32.0218	3	36.2061	7.9039	5.04535
gras52-m1	2	1	Chrysoeriol	0.766305	31.2739	3	36.2061	7.9039	5.0123
gras52-m1	3	1	Chrysoeriol	0.766305	45.3225	3	36.2061	7.9039	5.53364
gras52-m1	1	1	Dihydrokaempferol	0.11889	1.67513	3	1.56633	0.272143	1.41961
gras52-m1	2	1	Dihydrokaempferol	0.11889	1.76724	3	1.56633	0.272143	1.46845
gras52-m1	3	1	Dihydrokaempferol	0.11889	1.25662	3	1.56633	0.272143	1.17416
gras52-m1	1	1	Dihydroquercetin	0.034425	50.2483	3	33.5223	14.5372	5.67943
gras52-m1	2	1	Dihydroquercetin	0.034425	23.9298	3	33.5223	14.5372	4.6398
gras52-m1	3	1	Dihydroquercetin	0.034425	26.3888	3	33.5223	14.5372	4.77552
gras52-m1	1	1	Eriodictyol	0.487177	106.548	3	98.5901	14.6505	6.74883
gras52-m1	2	1	Eriodictyol	0.487177	81.6828	3	98.5901	14.6505	6.36952
gras52-m1	3	1	Eriodictyol	0.487177	107.54	3	98.5901	14.6505	6.76208
gras52-m1	1	1	Eriodictyol.7.O.glu	0.0876375	3.38787	3	2.69535	0.621646	2.13352
gras52-m1	2	1	Eriodictyol.7.O.glu	0.0876375	2.18552	3	2.69535	0.621646	1.67153
gras52-m1	3	1	Eriodictyol.7.O.glu	0.0876375	2.51266	3	2.69535	0.621646	1.81256
gras52-m1	1	1	Ferulic_acid	3.81713	121.867	3	108.578	11.9339	6.94096
gras52-m1	2	1	Ferulic_acid	3.81713	105.09	3	108.578	11.9339	6.72914
gras52-m1	3	1	Ferulic_acid	3.81713	98.7768	3	108.578	11.9339	6.64063
gras52-m1	1	1	Isoorientin	0.806046	197.196	3	205.555	15.3878	7.63079
gras52-m1	2	1	Isoorientin	0.806046	196.155	3	205.555	15.3878	7.62319
gras52-m1	3	1	Isoorientin	0.806046	223.313	3	205.555	15.3878	7.80937
gras52-m1	1	1	Kaempferol	11.2354	59.1425	3	48.9034	13.5544	5.91031
gras52-m1	2	1	Kaempferol	11.2354	33.5323	3	48.9034	13.5544	5.10988
gras52-m1	3	1	Kaempferol	11.2354	54.0352	3	48.9034	13.5544	5.78228
gras52-m1	1	1	Luteolin	1.27646	51.5283	3	36.1176	14.6031	5.71502
gras52-m1	2	1	Luteolin	1.27646	22.4848	3	36.1176	14.6031	4.55366
gras52-m1	3	1	Luteolin	1.27646	34.3396	3	36.1176	14.6031	5.14321
gras52-m1	1	1	Luteolin.7.O.glu	1.0273	27.9936	3	22.7363	5.70671	4.85766
gras52-m1	2	1	Luteolin.7.O.glu	1.0273	16.6671	3	22.7363	5.70671	4.143
gras52-m1	3	1	Luteolin.7.O.glu	1.0273	23.5481	3	22.7363	5.70671	4.61754
gras52-m1	1	1	Maysin	11.1807	2595.86	3	2175.86	400.929	11.3426
gras52-m1	2	1	Maysin	11.1807	1797.21	3	2175.86	400.929	10.8123
gras52-m1	3	1	Maysin	11.1807	2134.5	3	2175.86	400.929	11.0604
gras52-m1	1	1	Naringenin	0.510578	21.2218	3	22.8997	4.4665	4.47391
gras52-m1	2	1	Naringenin	0.510578	19.515	3	22.8997	4.4665	4.35861
gras52-m1	3	1	Naringenin	0.510578	27.9621	3	22.8997	4.4665	4.8561
gras52-m1	1	1	Naringenin.7.O.glucoside	0.0974925	5.5445	3	5.17322	0.564496	2.71028
gras52-m1	2	1	Naringenin.7.O.glucoside	0.0974925	4.52361	3	5.17322	0.564496	2.46561
gras52-m1	3	1	Naringenin.7.O.glucoside	0.0974925	5.45156	3	5.17322	0.564496	2.68965
gras52-m1	1	1	p.Coumaric_acid	15.4258	1146.53	3	1146.7	54.326	10.1643
gras52-m1	2	1	p.Coumaric_acid	15.4258	1201.12	3	1146.7	54.326	10.2314
gras52-m1	3	1	p.Coumaric_acid	15.4258	1092.47	3	1146.7	54.326	10.0947
gras52-m1	1	1	Quinic_acid	208.187	226.103	3	223.912	16.4661	7.8272
gras52-m1	2	1	Quinic_acid	208.187	206.461	3	223.912	16.4661	7.69669
gras52-m1	3	1	Quinic_acid	208.187	239.174	3	223.912	16.4661	7.90793
gras52-m1	1	1	Rhamnosylisoorientin	1.09102	234.986	3	211.802	23.0535	7.88256
gras52-m1	2	1	Rhamnosylisoorientin	1.09102	188.882	3	211.802	23.0535	7.56896
gras52-m1	3	1	Rhamnosylisoorientin	1.09102	211.538	3	211.802	23.0535	7.73158
gras52-m1	1	1	Sinapic_acid	0.120097	10.8591	3	7.59854	2.90446	3.56792
gras52-m1	2	1	Sinapic_acid	0.120097	5.28821	3	7.59854	2.90446	2.65265
gras52-m1	3	1	Sinapic_acid	0.120097	6.6483	3	7.59854	2.90446	2.93514
gras52-m1	1	1	Syringic_acid	2.32513	189.233	3	188.175	3.00188	7.57162
gras52-m1	2	1	Syringic_acid	2.32513	184.787	3	188.175	3.00188	7.53751
gras52-m1	3	1	Syringic_acid	2.32513	190.504	3	188.175	3.00188	7.58123
gras52-m1	1	1	Syringol	0.825249	0.702857	3	1.20977	0.708882	0.767957
gras52-m1	2	1	Syringol	0.825249	0.906627	3	1.20977	0.708882	0.931023
gras52-m1	3	1	Syringol	0.825249	2.01981	3	1.20977	0.708882	1.59446
gras52-m1	1	1	Tricin	40.0673	1335.78	3	1673.94	382.993	10.3845
gras52-m1	2	1	Tricin	40.0673	2089.84	3	1673.94	382.993	11.0299
gras52-m1	3	1	Tricin	40.0673	1596.21	3	1673.94	382.993	10.6413
gras52-m1	1	1	Vanillic_acid	14.772	566.884	3	586.86	33.8825	9.14945
gras52-m1	2	1	Vanillic_acid	14.772	625.981	3	586.86	33.8825	9.29228
gras52-m1	3	1	Vanillic_acid	14.772	567.714	3	586.86	33.8825	9.15156
gras52-m1	1	1	Vanillin	15.4551	872.968	3	916.836	67.6815	9.77144
gras52-m1	2	1	Vanillin	15.4551	994.783	3	916.836	67.6815	9.95969
gras52-m1	3	1	Vanillin	15.4551	882.756	3	916.836	67.6815	9.7875
gras52-m1	1	1	Vitexin	1.38833	148.555	3	160.237	10.6149	7.22454
gras52-m1	2	1	Vitexin	1.38833	162.863	3	160.237	10.6149	7.35634
gras52-m1	3	1	Vitexin	1.38833	169.292	3	160.237	10.6149	7.41187
gras75-m1	1	1	4.CGA	286.419	1257.71	3	1598.07	918.477	10.2977
gras75-m1	2	1	4.CGA	286.419	2638.14	3	1598.07	918.477	11.3659
gras75-m1	3	1	4.CGA	286.419	898.344	3	1598.07	918.477	9.81273
gras75-m1	1	1	Apigenin	0.112643	5.47665	3	5.89732	0.75346	2.69525
gras75-m1	2	1	Apigenin	0.112643	6.76719	3	5.89732	0.75346	2.95739
gras75-m1	3	1	Apigenin	0.112643	5.44813	3	5.89732	0.75346	2.68888
gras75-m1	1	1	Apigenin.7.O.glu	0.10506	0.23981	3	0.699939	0.509471	0.310118
gras75-m1	2	1	Apigenin.7.O.glu	0.10506	1.24745	3	0.699939	0.509471	1.16829
gras75-m1	3	1	Apigenin.7.O.glu	0.10506	0.612559	3	0.699939	0.509471	0.689352
gras75-m1	1	1	Apimaysin	0.158903	65.2894	3	69.3549	3.83093	6.05071
gras75-m1	2	1	Apimaysin	0.158903	69.8776	3	69.3549	3.83093	6.14726
gras75-m1	3	1	Apimaysin	0.158903	72.8976	3	69.3549	3.83093	6.20746
gras75-m1	1	1	Caffeic_acid	3.53988	99.6241	3	122.687	20.1756	6.65283
gras75-m1	2	1	Caffeic_acid	3.53988	131.365	3	122.687	20.1756	7.04838
gras75-m1	3	1	Caffeic_acid	3.53988	137.071	3	122.687	20.1756	7.10927
gras75-m1	1	1	Chrysoeriol	0.766305	23.6832	3	23.2586	0.679766	4.62546
gras75-m1	2	1	Chrysoeriol	0.766305	22.4746	3	23.2586	0.679766	4.55303
gras75-m1	3	1	Chrysoeriol	0.766305	23.6181	3	23.2586	0.679766	4.62165
gras75-m1	1	1	Dihydrokaempferol	0.11889	0.366171	3	0.690949	0.308835	0.450139
gras75-m1	2	1	Dihydrokaempferol	0.11889	0.725789	3	0.690949	0.308835	0.787256
gras75-m1	3	1	Dihydrokaempferol	0.11889	0.980886	3	0.690949	0.308835	0.986146
gras75-m1	1	1	Dihydroquercetin	0.034425	9.71444	3	11.4445	4.96762	3.42148
gras75-m1	2	1	Dihydroquercetin	0.034425	7.57318	3	11.4445	4.96762	3.09983
gras75-m1	3	1	Dihydroquercetin	0.034425	17.0458	3	11.4445	4.96762	4.17359
gras75-m1	1	1	Eriodictyol	0.487177	44.4118	3	54.7454	12.5486	5.50499
gras75-m1	2	1	Eriodictyol	0.487177	51.1156	3	54.7454	12.5486	5.70364
gras75-m1	3	1	Eriodictyol	0.487177	68.7088	3	54.7454	12.5486	6.12327
gras75-m1	1	1	Eriodictyol.7.O.glu	0.0876375	1.75242	3	1.7005	0.292778	1.4607
gras75-m1	2	1	Eriodictyol.7.O.glu	0.0876375	1.96385	3	1.7005	0.292778	1.56747
gras75-m1	3	1	Eriodictyol.7.O.glu	0.0876375	1.38524	3	1.7005	0.292778	1.25413
gras75-m1	1	1	Ferulic_acid	3.81713	96.705	3	115.167	16.0786	6.61036
gras75-m1	2	1	Ferulic_acid	3.81713	126.096	3	115.167	16.0786	6.98978
gras75-m1	3	1	Ferulic_acid	3.81713	122.7	3	115.167	16.0786	6.9507
gras75-m1	1	1	Isoorientin	0.806046	194.774	3	206.094	26.2899	7.61305
gras75-m1	2	1	Isoorientin	0.806046	187.359	3	206.094	26.2899	7.55734
gras75-m1	3	1	Isoorientin	0.806046	236.147	3	206.094	26.2899	7.88964
gras75-m1	1	1	Kaempferol	11.2354	29.9641	3	35.8039	5.18065	4.95252
gras75-m1	2	1	Kaempferol	11.2354	39.8469	3	35.8039	5.18065	5.35216
gras75-m1	3	1	Kaempferol	11.2354	37.6008	3	35.8039	5.18065	5.27056
gras75-m1	1	1	Luteolin	1.27646	18.14	3	18.1973	1.13005	4.25852
gras75-m1	2	1	Luteolin	1.27646	17.097	3	18.1973	1.13005	4.17768
gras75-m1	3	1	Luteolin	1.27646	19.3549	3	18.1973	1.13005	4.3473
gras75-m1	1	1	Luteolin.7.O.glu	1.0273	10.0725	3	12.1705	3.59236	3.46891
gras75-m1	2	1	Luteolin.7.O.glu	1.0273	16.3185	3	12.1705	3.59236	4.11424
gras75-m1	3	1	Luteolin.7.O.glu	1.0273	10.1205	3	12.1705	3.59236	3.47515
gras75-m1	1	1	Maysin	11.1807	1587.84	3	1729.2	125.587	10.6338
gras75-m1	2	1	Maysin	11.1807	1827.9	3	1729.2	125.587	10.8368
gras75-m1	3	1	Maysin	11.1807	1771.85	3	1729.2	125.587	10.7919
gras75-m1	1	1	Naringenin	0.510578	9.88773	3	11.5667	1.54196	3.44463
gras75-m1	2	1	Naringenin	0.510578	11.8928	3	11.5667	1.54196	3.68849
gras75-m1	3	1	Naringenin	0.510578	12.9195	3	11.5667	1.54196	3.79903
gras75-m1	1	1	Naringenin.7.O.glucoside	0.0974925	2.25029	3	3.04707	1.48916	1.70057
gras75-m1	2	1	Naringenin.7.O.glucoside	0.0974925	2.12583	3	3.04707	1.48916	1.64424
gras75-m1	3	1	Naringenin.7.O.glucoside	0.0974925	4.7651	3	3.04707	1.48916	2.52735
gras75-m1	1	1	p.Coumaric_acid	15.4258	673.197	3	723.945	44.1999	9.39703
gras75-m1	2	1	p.Coumaric_acid	15.4258	744.621	3	723.945	44.1999	9.5423
gras75-m1	3	1	p.Coumaric_acid	15.4258	754.018	3	723.945	44.1999	9.56037
gras75-m1	1	1	Quinic_acid	208.187	174.384	3	226.752	99.339	7.45437
gras75-m1	2	1	Quinic_acid	208.187	341.318	3	226.752	99.339	8.41919
gras75-m1	3	1	Quinic_acid	208.187	164.553	3	226.752	99.339	7.37115
gras75-m1	1	1	Rhamnosylisoorientin	1.09102	169.686	3	189.06	17.7983	7.4152
gras75-m1	2	1	Rhamnosylisoorientin	1.09102	204.686	3	189.06	17.7983	7.6843
gras75-m1	3	1	Rhamnosylisoorientin	1.09102	192.806	3	189.06	17.7983	7.59847
gras75-m1	1	1	Sinapic_acid	0.120097	5.72465	3	5.75636	0.645366	2.74946
gras75-m1	2	1	Sinapic_acid	0.120097	6.417	3	5.75636	0.645366	2.89084
gras75-m1	3	1	Sinapic_acid	0.120097	5.12744	3	5.75636	0.645366	2.61528
gras75-m1	1	1	Syringic_acid	2.32513	163.545	3	186.29	20.0239	7.36234
gras75-m1	2	1	Syringic_acid	2.32513	194.061	3	186.29	20.0239	7.60778
gras75-m1	3	1	Syringic_acid	2.32513	201.263	3	186.29	20.0239	7.66009
gras75-m1	1	1	Syringol	0.825249	12.6767	3	9.17946	6.37176	3.77365
gras75-m1	2	1	Syringol	0.825249	13.0367	3	9.17946	6.37176	3.81114
gras75-m1	3	1	Syringol	0.825249	1.82492	3	9.17946	6.37176	1.49821
gras75-m1	1	1	Tricin	40.0673	1113.65	3	1203.98	141.84	10.1224
gras75-m1	2	1	Tricin	40.0673	1130.83	3	1203.98	141.84	10.1444
gras75-m1	3	1	Tricin	40.0673	1367.47	3	1203.98	141.84	10.4183
gras75-m1	1	1	Vanillic_acid	14.772	495.692	3	566.14	67.3503	8.95621
gras75-m1	2	1	Vanillic_acid	14.772	572.835	3	566.14	67.3503	9.16449
gras75-m1	3	1	Vanillic_acid	14.772	629.892	3	566.14	67.3503	9.30125
gras75-m1	1	1	Vanillin	15.4551	757.497	3	787.711	114.596	9.567
gras75-m1	2	1	Vanillin	15.4551	691.249	3	787.711	114.596	9.43515
gras75-m1	3	1	Vanillin	15.4551	914.387	3	787.711	114.596	9.83824
gras75-m1	1	1	Vitexin	1.38833	180.815	3	183.083	31.9915	7.50633
gras75-m1	2	1	Vitexin	1.38833	152.286	3	183.083	31.9915	7.26008
gras75-m1	3	1	Vitexin	1.38833	216.148	3	183.083	31.9915	7.76254
hsf13-m1	1	1	4.CGA	286.419	1286.62	3	1470.95	223.363	10.3305
hsf13-m1	2	1	4.CGA	286.419	1406.89	3	1470.95	223.363	10.4593
hsf13-m1	3	1	4.CGA	286.419	1719.35	3	1470.95	223.363	10.7485
hsf13-m1	1	1	Apigenin	0.112643	9.03939	3	9.22836	2.39341	3.3276
hsf13-m1	2	1	Apigenin	0.112643	11.7107	3	9.22836	2.39341	3.66797
hsf13-m1	3	1	Apigenin	0.112643	6.93503	3	9.22836	2.39341	2.98824
hsf13-m1	1	1	Apigenin.7.O.glu	0.10506	0.588679	3	0.358935	0.217143	0.667828
hsf13-m1	2	1	Apigenin.7.O.glu	0.10506	0.157091	3	0.358935	0.217143	0.210502
hsf13-m1	3	1	Apigenin.7.O.glu	0.10506	0.331035	3	0.358935	0.217143	0.412549
hsf13-m1	1	1	Apimaysin	0.158903	54.8621	3	56.7843	1.66992	5.8038
hsf13-m1	2	1	Apimaysin	0.158903	57.6133	3	56.7843	1.66992	5.87316
hsf13-m1	3	1	Apimaysin	0.158903	57.8776	3	56.7843	1.66992	5.87965
hsf13-m1	1	1	Caffeic_acid	3.53988	148.793	3	156.965	10.7761	7.22683
hsf13-m1	2	1	Caffeic_acid	3.53988	169.177	3	156.965	10.7761	7.4109
hsf13-m1	3	1	Caffeic_acid	3.53988	152.924	3	156.965	10.7761	7.26607
hsf13-m1	1	1	Chrysoeriol	0.766305	34.0954	3	33.4065	7.43063	5.13321
hsf13-m1	2	1	Chrysoeriol	0.766305	40.4686	3	33.4065	7.43063	5.37395
hsf13-m1	3	1	Chrysoeriol	0.766305	25.6553	3	33.4065	7.43063	4.73635
hsf13-m1	1	1	Dihydrokaempferol	0.11889	0.843138	3	0.84723	0.357889	0.882164
hsf13-m1	2	1	Dihydrokaempferol	0.11889	1.20715	3	0.84723	0.357889	1.14218
hsf13-m1	3	1	Dihydrokaempferol	0.11889	0.491405	3	0.84723	0.357889	0.576672
hsf13-m1	1	1	Dihydroquercetin	0.034425	11.1986	3	9.6817	1.49509	3.60864
hsf13-m1	2	1	Dihydroquercetin	0.034425	9.63709	3	9.6817	1.49509	3.41103
hsf13-m1	3	1	Dihydroquercetin	0.034425	8.20941	3	9.6817	1.49509	3.20311
hsf13-m1	1	1	Eriodictyol	0.487177	82.3721	3	69.2185	16.3299	6.38149
hsf13-m1	2	1	Eriodictyol	0.487177	74.3422	3	69.2185	16.3299	6.23539
hsf13-m1	3	1	Eriodictyol	0.487177	50.9411	3	69.2185	16.3299	5.6988
hsf13-m1	1	1	Eriodictyol.7.O.glu	0.0876375	1.31894	3	1.03627	0.416542	1.21346
hsf13-m1	2	1	Eriodictyol.7.O.glu	0.0876375	0.557919	3	1.03627	0.416542	0.63962
hsf13-m1	3	1	Eriodictyol.7.O.glu	0.0876375	1.23196	3	1.03627	0.416542	1.15831
hsf13-m1	1	1	Ferulic_acid	3.81713	162.019	3	151.895	25.8431	7.3489
hsf13-m1	2	1	Ferulic_acid	3.81713	171.144	3	151.895	25.8431	7.42747
hsf13-m1	3	1	Ferulic_acid	3.81713	122.523	3	151.895	25.8431	6.94864
hsf13-m1	1	1	Isoorientin	0.806046	223.206	3	212.276	9.48053	7.80868
hsf13-m1	2	1	Isoorientin	0.806046	206.278	3	212.276	9.48053	7.69543
hsf13-m1	3	1	Isoorientin	0.806046	207.344	3	212.276	9.48053	7.70282
hsf13-m1	1	1	Kaempferol	11.2354	80.9602	3	67.558	13.7788	6.35685
hsf13-m1	2	1	Kaempferol	11.2354	68.2825	3	67.558	13.7788	6.11442
hsf13-m1	3	1	Kaempferol	11.2354	53.4312	3	67.558	13.7788	5.76636
hsf13-m1	1	1	Luteolin	1.27646	22.545	3	20.8054	7.20149	4.55735
hsf13-m1	2	1	Luteolin	1.27646	26.9777	3	20.8054	7.20149	4.80621
hsf13-m1	3	1	Luteolin	1.27646	12.8934	3	20.8054	7.20149	3.79633
hsf13-m1	1	1	Luteolin.7.O.glu	1.0273	5.56776	3	4.83421	0.714736	2.7154
hsf13-m1	2	1	Luteolin.7.O.glu	1.0273	4.79495	3	4.83421	0.714736	2.5348
hsf13-m1	3	1	Luteolin.7.O.glu	1.0273	4.13991	3	4.83421	0.714736	2.36174
hsf13-m1	1	1	Maysin	11.1807	1600.93	3	1463.69	130.186	10.6456
hsf13-m1	2	1	Maysin	11.1807	1448.2	3	1463.69	130.186	10.501
hsf13-m1	3	1	Maysin	11.1807	1341.95	3	1463.69	130.186	10.3912
hsf13-m1	1	1	Naringenin	0.510578	17.845	3	17.9088	2.44473	4.23611
hsf13-m1	2	1	Naringenin	0.510578	20.3848	3	17.9088	2.44473	4.41851
hsf13-m1	3	1	Naringenin	0.510578	15.4965	3	17.9088	2.44473	4.04409
hsf13-m1	1	1	Naringenin.7.O.glucoside	0.0974925	6.74547	3	4.33646	2.17644	2.95335
hsf13-m1	2	1	Naringenin.7.O.glucoside	0.0974925	3.75195	3	4.33646	2.17644	2.24852
hsf13-m1	3	1	Naringenin.7.O.glucoside	0.0974925	2.51196	3	4.33646	2.17644	1.81228
hsf13-m1	1	1	p.Coumaric_acid	15.4258	803.139	3	929.608	171.701	9.6513
hsf13-m1	2	1	p.Coumaric_acid	15.4258	1125.07	3	929.608	171.701	10.1371
hsf13-m1	3	1	p.Coumaric_acid	15.4258	860.611	3	929.608	171.701	9.75089
hsf13-m1	1	1	Quinic_acid	208.187	230.567	3	230.027	8.25438	7.85529
hsf13-m1	2	1	Quinic_acid	208.187	237.998	3	230.027	8.25438	7.90086
hsf13-m1	3	1	Quinic_acid	208.187	221.516	3	230.027	8.25438	7.79777
hsf13-m1	1	1	Rhamnosylisoorientin	1.09102	155.615	3	148.455	10.2924	7.29108
hsf13-m1	2	1	Rhamnosylisoorientin	1.09102	153.09	3	148.455	10.2924	7.26763
hsf13-m1	3	1	Rhamnosylisoorientin	1.09102	136.66	3	148.455	10.2924	7.10497
hsf13-m1	1	1	Sinapic_acid	0.120097	4.226	3	5.39609	1.80475	2.38571
hsf13-m1	2	1	Sinapic_acid	0.120097	4.48773	3	5.39609	1.80475	2.45621
hsf13-m1	3	1	Sinapic_acid	0.120097	7.47455	3	5.39609	1.80475	3.08314
hsf13-m1	1	1	Syringic_acid	2.32513	191.218	3	200.864	20.8695	7.5866
hsf13-m1	2	1	Syringic_acid	2.32513	224.811	3	200.864	20.8695	7.81897
hsf13-m1	3	1	Syringic_acid	2.32513	186.562	3	200.864	20.8695	7.55122
hsf13-m1	1	1	Syringol	0.825249	0.494459	3	0.941505	0.47096	0.579623
hsf13-m1	2	1	Syringol	0.825249	1.4332	3	0.941505	0.47096	1.28285
hsf13-m1	3	1	Syringol	0.825249	0.896858	3	0.941505	0.47096	0.923611
hsf13-m1	1	1	Tricin	40.0673	1398.09	3	1358.46	190.86	10.4503
hsf13-m1	2	1	Tricin	40.0673	1526.39	3	1358.46	190.86	10.5769
hsf13-m1	3	1	Tricin	40.0673	1150.9	3	1358.46	190.86	10.1698
hsf13-m1	1	1	Vanillic_acid	14.772	574.866	3	614.673	52.1754	9.16959
hsf13-m1	2	1	Vanillic_acid	14.772	673.741	3	614.673	52.1754	9.39819
hsf13-m1	3	1	Vanillic_acid	14.772	595.413	3	614.673	52.1754	9.22017
hsf13-m1	1	1	Vanillin	15.4551	653.346	3	700.769	43.0013	9.35391
hsf13-m1	2	1	Vanillin	15.4551	711.735	3	700.769	43.0013	9.47722
hsf13-m1	3	1	Vanillin	15.4551	737.225	3	700.769	43.0013	9.52792
hsf13-m1	1	1	Vitexin	1.38833	203.05	3	191.657	10.0447	7.67278
hsf13-m1	2	1	Vitexin	1.38833	187.842	3	191.657	10.0447	7.56103
hsf13-m1	3	1	Vitexin	1.38833	184.078	3	191.657	10.0447	7.53199
hsf18-m1	1	1	4.CGA	286.419	2089.22	3	1445.29	557.666	11.0294
hsf18-m1	2	1	4.CGA	286.419	1126.91	3	1445.29	557.666	10.1394
hsf18-m1	3	1	4.CGA	286.419	1119.75	3	1445.29	557.666	10.1302
hsf18-m1	1	1	Apigenin	0.112643	7.66798	3	8.8277	1.03296	3.1157
hsf18-m1	2	1	Apigenin	0.112643	9.64899	3	8.8277	1.03296	3.41264
hsf18-m1	3	1	Apigenin	0.112643	9.16615	3	8.8277	1.03296	3.3457
hsf18-m1	1	1	Apigenin.7.O.glu	0.10506	1.35587	3	1.03607	0.395843	1.23626
hsf18-m1	2	1	Apigenin.7.O.glu	0.10506	0.593347	3	1.03607	0.395843	0.67206
hsf18-m1	3	1	Apigenin.7.O.glu	0.10506	1.15898	3	1.03607	0.395843	1.11035
hsf18-m1	1	1	Apimaysin	0.158903	90.8821	3	94.628	3.27849	6.52171
hsf18-m1	2	1	Apimaysin	0.158903	96.0275	3	94.628	3.27849	6.60032
hsf18-m1	3	1	Apimaysin	0.158903	96.9746	3	94.628	3.27849	6.61434
hsf18-m1	1	1	Caffeic_acid	3.53988	141.726	3	124.373	15.0293	7.1571
hsf18-m1	2	1	Caffeic_acid	3.53988	115.492	3	124.373	15.0293	6.86409
hsf18-m1	3	1	Caffeic_acid	3.53988	115.901	3	124.373	15.0293	6.86914
hsf18-m1	1	1	Chrysoeriol	0.766305	31.4982	3	37.8386	5.84158	5.02229
hsf18-m1	2	1	Chrysoeriol	0.766305	43.0022	3	37.8386	5.84158	5.4595
hsf18-m1	3	1	Chrysoeriol	0.766305	39.0153	3	37.8386	5.84158	5.32248
hsf18-m1	1	1	Dihydrokaempferol	0.11889	0.962579	3	1.20378	0.211092	0.972751
hsf18-m1	2	1	Dihydrokaempferol	0.11889	1.35483	3	1.20378	0.211092	1.23562
hsf18-m1	3	1	Dihydrokaempferol	0.11889	1.29393	3	1.20378	0.211092	1.19782
hsf18-m1	1	1	Dihydroquercetin	0.034425	16.4488	3	16.8689	1.61847	4.12506
hsf18-m1	2	1	Dihydroquercetin	0.034425	15.5018	3	16.8689	1.61847	4.04455
hsf18-m1	3	1	Dihydroquercetin	0.034425	18.656	3	16.8689	1.61847	4.29689
hsf18-m1	1	1	Eriodictyol	0.487177	55.2295	3	65.3277	9.51588	5.81325
hsf18-m1	2	1	Eriodictyol	0.487177	74.128	3	65.3277	9.51588	6.23128
hsf18-m1	3	1	Eriodictyol	0.487177	66.6257	3	65.3277	9.51588	6.0795
hsf18-m1	1	1	Eriodictyol.7.O.glu	0.0876375	4.68095	3	3.15733	1.34329	2.50613
hsf18-m1	2	1	Eriodictyol.7.O.glu	0.0876375	2.14381	3	3.15733	1.34329	1.65252
hsf18-m1	3	1	Eriodictyol.7.O.glu	0.0876375	2.64723	3	3.15733	1.34329	1.8668
hsf18-m1	1	1	Ferulic_acid	3.81713	113.019	3	102.811	11.8734	6.83313
hsf18-m1	2	1	Ferulic_acid	3.81713	105.633	3	102.811	11.8734	6.73651
hsf18-m1	3	1	Ferulic_acid	3.81713	89.7806	3	102.811	11.8734	6.50431
hsf18-m1	1	1	Isoorientin	0.806046	223.925	3	235.252	10.9536	7.8133
hsf18-m1	2	1	Isoorientin	0.806046	245.79	3	235.252	10.9536	7.94714
hsf18-m1	3	1	Isoorientin	0.806046	236.042	3	235.252	10.9536	7.889
hsf18-m1	1	1	Kaempferol	11.2354	46.163	3	47.0369	7.14586	5.55958
hsf18-m1	2	1	Kaempferol	11.2354	54.5796	3	47.0369	7.14586	5.79648
hsf18-m1	3	1	Kaempferol	11.2354	40.3682	3	47.0369	7.14586	5.37045
hsf18-m1	1	1	Luteolin	1.27646	22.0836	3	29.1758	7.61713	4.5288
hsf18-m1	2	1	Luteolin	1.27646	37.227	3	29.1758	7.61713	5.25652
hsf18-m1	3	1	Luteolin	1.27646	28.2167	3	29.1758	7.61713	4.86872
hsf18-m1	1	1	Luteolin.7.O.glu	1.0273	29.2927	3	29.0099	2.69571	4.9209
hsf18-m1	2	1	Luteolin.7.O.glu	1.0273	26.1839	3	29.0099	2.69571	4.76468
hsf18-m1	3	1	Luteolin.7.O.glu	1.0273	31.553	3	29.0099	2.69571	5.02472
hsf18-m1	1	1	Maysin	11.1807	2173.95	3	2164.46	48.5382	11.0868
hsf18-m1	2	1	Maysin	11.1807	2207.55	3	2164.46	48.5382	11.1089
hsf18-m1	3	1	Maysin	11.1807	2111.87	3	2164.46	48.5382	11.045
hsf18-m1	1	1	Naringenin	0.510578	16.5797	3	16.1977	1.79172	4.13584
hsf18-m1	2	1	Naringenin	0.510578	17.7676	3	16.1977	1.79172	4.23017
hsf18-m1	3	1	Naringenin	0.510578	14.2458	3	16.1977	1.79172	3.93034
hsf18-m1	1	1	Naringenin.7.O.glucoside	0.0974925	7.34794	3	5.84976	1.34386	3.06142
hsf18-m1	2	1	Naringenin.7.O.glucoside	0.0974925	4.75059	3	5.84976	1.34386	2.52371
hsf18-m1	3	1	Naringenin.7.O.glucoside	0.0974925	5.45076	3	5.84976	1.34386	2.68947
hsf18-m1	1	1	p.Coumaric_acid	15.4258	986.018	3	926.603	63.9552	9.94693
hsf18-m1	2	1	p.Coumaric_acid	15.4258	934.877	3	926.603	63.9552	9.87017
hsf18-m1	3	1	p.Coumaric_acid	15.4258	858.913	3	926.603	63.9552	9.74805
hsf18-m1	1	1	Quinic_acid	208.187	330.197	3	244.323	75.9089	8.37155
hsf18-m1	2	1	Quinic_acid	208.187	216.598	3	244.323	75.9089	7.76552
hsf18-m1	3	1	Quinic_acid	208.187	186.175	3	244.323	75.9089	7.54824
hsf18-m1	1	1	Rhamnosylisoorientin	1.09102	241.061	3	234.653	10.0792	7.91923
hsf18-m1	2	1	Rhamnosylisoorientin	1.09102	223.035	3	234.653	10.0792	7.80758
hsf18-m1	3	1	Rhamnosylisoorientin	1.09102	239.863	3	234.653	10.0792	7.91207
hsf18-m1	1	1	Sinapic_acid	0.120097	5.832	3	5.71782	0.195686	2.77231
hsf18-m1	2	1	Sinapic_acid	0.120097	5.49187	3	5.71782	0.195686	2.69863
hsf18-m1	3	1	Sinapic_acid	0.120097	5.82959	3	5.71782	0.195686	2.7718
hsf18-m1	1	1	Syringic_acid	2.32513	201.758	3	206.747	13.0455	7.66362
hsf18-m1	2	1	Syringic_acid	2.32513	221.55	3	206.747	13.0455	7.79799
hsf18-m1	3	1	Syringic_acid	2.32513	196.932	3	206.747	13.0455	7.62886
hsf18-m1	1	1	Syringol	0.825249	1.61343	3	1.34589	0.459971	1.38595
hsf18-m1	2	1	Syringol	0.825249	1.60947	3	1.34589	0.459971	1.38376
hsf18-m1	3	1	Syringol	0.825249	0.814767	3	1.34589	0.459971	0.859785
hsf18-m1	1	1	Tricin	40.0673	1274.48	3	1350.6	76.4283	10.3168
hsf18-m1	2	1	Tricin	40.0673	1427.34	3	1350.6	76.4283	10.4801
hsf18-m1	3	1	Tricin	40.0673	1349.99	3	1350.6	76.4283	10.3998
hsf18-m1	1	1	Vanillic_acid	14.772	657.609	3	693.896	52.3615	9.36328
hsf18-m1	2	1	Vanillic_acid	14.772	753.922	3	693.896	52.3615	9.56018
hsf18-m1	3	1	Vanillic_acid	14.772	670.157	3	693.896	52.3615	9.39051
hsf18-m1	1	1	Vanillin	15.4551	791.935	3	851.387	77.927	9.63106
hsf18-m1	2	1	Vanillin	15.4551	822.619	3	851.387	77.927	9.68583
hsf18-m1	3	1	Vanillin	15.4551	939.609	3	851.387	77.927	9.87745
hsf18-m1	1	1	Vitexin	1.38833	130.782	3	163.335	28.1922	7.042
hsf18-m1	2	1	Vitexin	1.38833	179.588	3	163.335	28.1922	7.49656
hsf18-m1	3	1	Vitexin	1.38833	179.636	3	163.335	28.1922	7.49694
hsf20-m1	1	1	4.CGA	286.419	3787.6	3	3624.24	145.479	11.8874
hsf20-m1	2	1	4.CGA	286.419	3508.65	3	3624.24	145.479	11.7771
hsf20-m1	3	1	4.CGA	286.419	3576.48	3	3624.24	145.479	11.8047
hsf20-m1	1	1	Apigenin	0.112643	9.46151	3	10.764	1.18022	3.38702
hsf20-m1	2	1	Apigenin	0.112643	11.0679	3	10.764	1.18022	3.5931
hsf20-m1	3	1	Apigenin	0.112643	11.7625	3	10.764	1.18022	3.67384
hsf20-m1	1	1	Apigenin.7.O.glu	0.10506	1.40432	3	1.37003	0.288264	1.26563
hsf20-m1	2	1	Apigenin.7.O.glu	0.10506	1.06616	3	1.37003	0.288264	1.04695
hsf20-m1	3	1	Apigenin.7.O.glu	0.10506	1.63962	3	1.37003	0.288264	1.40033
hsf20-m1	1	1	Apimaysin	0.158903	109.259	3	95.7704	11.8944	6.78476
hsf20-m1	2	1	Apimaysin	0.158903	86.7865	3	95.7704	11.8944	6.45593
hsf20-m1	3	1	Apimaysin	0.158903	91.2654	3	95.7704	11.8944	6.52772
hsf20-m1	1	1	Caffeic_acid	3.53988	206.587	3	168.327	34.3003	7.69757
hsf20-m1	2	1	Caffeic_acid	3.53988	158.065	3	168.327	34.3003	7.31348
hsf20-m1	3	1	Caffeic_acid	3.53988	140.329	3	168.327	34.3003	7.14291
hsf20-m1	1	1	Chrysoeriol	0.766305	31.8227	3	37.8227	5.33471	5.03662
hsf20-m1	2	1	Chrysoeriol	0.766305	42.0306	3	37.8227	5.33471	5.42729
hsf20-m1	3	1	Chrysoeriol	0.766305	39.6147	3	37.8227	5.33471	5.34393
hsf20-m1	1	1	Dihydrokaempferol	0.11889	1.87145	3	1.93363	0.603943	1.52178
hsf20-m1	2	1	Dihydrokaempferol	0.11889	2.56626	3	1.93363	0.603943	1.83441
hsf20-m1	3	1	Dihydrokaempferol	0.11889	1.36319	3	1.93363	0.603943	1.24073
hsf20-m1	1	1	Dihydroquercetin	0.034425	68.9491	3	66.8324	10.5525	6.12823
hsf20-m1	2	1	Dihydroquercetin	0.034425	76.1661	3	66.8324	10.5525	6.2699
hsf20-m1	3	1	Dihydroquercetin	0.034425	55.382	3	66.8324	10.5525	5.81716
hsf20-m1	1	1	Eriodictyol	0.487177	80.3352	3	83.4671	16.5912	6.34581
hsf20-m1	2	1	Eriodictyol	0.487177	101.401	3	83.4671	16.5912	6.67809
hsf20-m1	3	1	Eriodictyol	0.487177	68.6651	3	83.4671	16.5912	6.12236
hsf20-m1	1	1	Eriodictyol.7.O.glu	0.0876375	2.47136	3	2.85415	0.417999	1.7955
hsf20-m1	2	1	Eriodictyol.7.O.glu	0.0876375	2.79093	3	2.85415	0.417999	1.92255
hsf20-m1	3	1	Eriodictyol.7.O.glu	0.0876375	3.30016	3	2.85415	0.417999	2.10439
hsf20-m1	1	1	Ferulic_acid	3.81713	111.054	3	112.749	2.38512	6.80805
hsf20-m1	2	1	Ferulic_acid	3.81713	115.477	3	112.749	2.38512	6.8639
hsf20-m1	3	1	Ferulic_acid	3.81713	111.717	3	112.749	2.38512	6.81657
hsf20-m1	1	1	Isoorientin	0.806046	238.301	3	215.021	20.469	7.90268
hsf20-m1	2	1	Isoorientin	0.806046	199.843	3	215.021	20.469	7.64992
hsf20-m1	3	1	Isoorientin	0.806046	206.919	3	215.021	20.469	7.69988
hsf20-m1	1	1	Kaempferol	11.2354	90.774	3	85.7247	5.7056	6.52001
hsf20-m1	2	1	Kaempferol	11.2354	86.8651	3	85.7247	5.7056	6.45722
hsf20-m1	3	1	Kaempferol	11.2354	79.535	3	85.7247	5.7056	6.33154
hsf20-m1	1	1	Luteolin	1.27646	43.2609	3	37.2409	5.26318	5.46796
hsf20-m1	2	1	Luteolin	1.27646	34.9524	3	37.2409	5.26318	5.16802
hsf20-m1	3	1	Luteolin	1.27646	33.5094	3	37.2409	5.26318	5.10892
hsf20-m1	1	1	Luteolin.7.O.glu	1.0273	34.5713	3	28.5998	6.06	5.15264
hsf20-m1	2	1	Luteolin.7.O.glu	1.0273	22.4551	3	28.5998	6.06	4.55183
hsf20-m1	3	1	Luteolin.7.O.glu	1.0273	28.7731	3	28.5998	6.06	4.89594
hsf20-m1	1	1	Maysin	11.1807	2589.76	3	2299.2	262.6	11.3392
hsf20-m1	2	1	Maysin	11.1807	2078.82	3	2299.2	262.6	11.0222
hsf20-m1	3	1	Maysin	11.1807	2229.01	3	2299.2	262.6	11.1228
hsf20-m1	1	1	Naringenin	0.510578	20.134	3	20.8006	0.626845	4.40149
hsf20-m1	2	1	Naringenin	0.510578	21.3781	3	20.8006	0.626845	4.48402
hsf20-m1	3	1	Naringenin	0.510578	20.8896	3	20.8006	0.626845	4.45217
hsf20-m1	1	1	Naringenin.7.O.glucoside	0.0974925	5.55255	3	5.74484	0.42403	2.71206
hsf20-m1	2	1	Naringenin.7.O.glucoside	0.0974925	5.45103	3	5.74484	0.42403	2.68953
hsf20-m1	3	1	Naringenin.7.O.glucoside	0.0974925	6.23095	3	5.74484	0.42403	2.85419
hsf20-m1	1	1	p.Coumaric_acid	15.4258	712.652	3	788.751	67.3005	9.47908
hsf20-m1	2	1	p.Coumaric_acid	15.4258	813.162	3	788.751	67.3005	9.66917
hsf20-m1	3	1	p.Coumaric_acid	15.4258	840.44	3	788.751	67.3005	9.71672
hsf20-m1	1	1	Quinic_acid	208.187	198.745	3	281.634	79.7343	7.64202
hsf20-m1	2	1	Quinic_acid	208.187	288.369	3	281.634	79.7343	8.17677
hsf20-m1	3	1	Quinic_acid	208.187	357.787	3	281.634	79.7343	8.48698
hsf20-m1	1	1	Rhamnosylisoorientin	1.09102	248.551	3	235.69	13.3333	7.96319
hsf20-m1	2	1	Rhamnosylisoorientin	1.09102	236.589	3	235.69	13.3333	7.89232
hsf20-m1	3	1	Rhamnosylisoorientin	1.09102	221.93	3	235.69	13.3333	7.80045
hsf20-m1	1	1	Sinapic_acid	0.120097	9.60775	3	8.59122	1.38278	3.40705
hsf20-m1	2	1	Sinapic_acid	0.120097	9.1493	3	8.59122	1.38278	3.34331
hsf20-m1	3	1	Sinapic_acid	0.120097	7.01662	3	8.59122	1.38278	3.00299
hsf20-m1	1	1	Syringic_acid	2.32513	173.081	3	173.789	6.41523	7.44361
hsf20-m1	2	1	Syringic_acid	2.32513	167.756	3	173.789	6.41523	7.3988
hsf20-m1	3	1	Syringic_acid	2.32513	180.528	3	173.789	6.41523	7.50405
hsf20-m1	1	1	Syringol	0.825249	1.09486	3	0.918438	0.297729	1.06685
hsf20-m1	2	1	Syringol	0.825249	0.57469	3	0.918438	0.297729	0.655068
hsf20-m1	3	1	Syringol	0.825249	1.08576	3	0.918438	0.297729	1.06058
hsf20-m1	1	1	Tricin	40.0673	1062.45	3	1161.6	110.553	10.0545
hsf20-m1	2	1	Tricin	40.0673	1280.81	3	1161.6	110.553	10.324
hsf20-m1	3	1	Tricin	40.0673	1141.55	3	1161.6	110.553	10.158
hsf20-m1	1	1	Vanillic_acid	14.772	629.678	3	647.044	38.4669	9.30076
hsf20-m1	2	1	Vanillic_acid	14.772	691.132	3	647.044	38.4669	9.4349
hsf20-m1	3	1	Vanillic_acid	14.772	620.321	3	647.044	38.4669	9.27919
hsf20-m1	1	1	Vanillin	15.4551	815.192	3	824.6	33.3897	9.67277
hsf20-m1	2	1	Vanillin	15.4551	861.684	3	824.6	33.3897	9.75269
hsf20-m1	3	1	Vanillin	15.4551	796.923	3	824.6	33.3897	9.64011
hsf20-m1	1	1	Vitexin	1.38833	171.794	3	153.16	17.8008	7.43291
hsf20-m1	2	1	Vitexin	1.38833	151.357	3	153.16	17.8008	7.25131
hsf20-m1	3	1	Vitexin	1.38833	136.329	3	153.16	17.8008	7.1015
hsf24-m3	1	1	4.CGA	286.419	555.388	3	638.057	137.539	9.11995
hsf24-m3	2	1	4.CGA	286.419	561.955	3	638.057	137.539	9.13688
hsf24-m3	3	1	4.CGA	286.419	796.828	3	638.057	137.539	9.63993
hsf24-m3	1	1	Apigenin	0.112643	3.69026	3	4.13653	1.26339	2.22967
hsf24-m3	2	1	Apigenin	0.112643	3.15683	3	4.13653	1.26339	2.05548
hsf24-m3	3	1	Apigenin	0.112643	5.56249	3	4.13653	1.26339	2.71424
hsf24-m3	1	1	Apigenin.7.O.glu	0.10506	0.2546	3	0.396834	0.201035	0.327227
hsf24-m3	2	1	Apigenin.7.O.glu	0.10506	0.626829	3	0.396834	0.201035	0.702063
hsf24-m3	3	1	Apigenin.7.O.glu	0.10506	0.309073	3	0.396834	0.201035	0.388546
hsf24-m3	1	1	Apimaysin	0.158903	141.115	3	128.218	23.2299	7.15091
hsf24-m3	2	1	Apimaysin	0.158903	142.138	3	128.218	23.2299	7.16126
hsf24-m3	3	1	Apimaysin	0.158903	101.401	3	128.218	23.2299	6.67808
hsf24-m3	1	1	Caffeic_acid	3.53988	102.243	3	82.9764	16.8841	6.6899
hsf24-m3	2	1	Caffeic_acid	3.53988	70.7615	3	82.9764	16.8841	6.16514
hsf24-m3	3	1	Caffeic_acid	3.53988	75.9245	3	82.9764	16.8841	6.26537
hsf24-m3	1	1	Chrysoeriol	0.766305	20.6754	3	19.3163	1.31783	4.43799
hsf24-m3	2	1	Chrysoeriol	0.766305	18.0441	3	19.3163	1.31783	4.25127
hsf24-m3	3	1	Chrysoeriol	0.766305	19.2294	3	19.3163	1.31783	4.33838
hsf24-m3	1	1	Dihydrokaempferol	0.11889	0.194991	3	0.271918	0.0749449	0.256999
hsf24-m3	2	1	Dihydrokaempferol	0.11889	0.344709	3	0.271918	0.0749449	0.427294
hsf24-m3	3	1	Dihydrokaempferol	0.11889	0.276055	3	0.271918	0.0749449	0.351691
hsf24-m3	1	1	Dihydroquercetin	0.034425	0.972346	3	0.991665	0.172644	0.979913
hsf24-m3	2	1	Dihydroquercetin	0.034425	0.829493	3	0.991665	0.172644	0.871444
hsf24-m3	3	1	Dihydroquercetin	0.034425	1.17316	3	0.991665	0.172644	1.11979
hsf24-m3	1	1	Eriodictyol	0.487177	54.848	3	39.9053	12.9595	5.80343
hsf24-m3	2	1	Eriodictyol	0.487177	33.1303	3	39.9053	12.9595	5.09298
hsf24-m3	3	1	Eriodictyol	0.487177	31.7375	3	39.9053	12.9595	5.03287
hsf24-m3	1	1	Eriodictyol.7.O.glu	0.0876375	0.86121	3	0.767222	0.106785	0.896241
hsf24-m3	2	1	Eriodictyol.7.O.glu	0.0876375	0.651107	3	0.767222	0.106785	0.723434
hsf24-m3	3	1	Eriodictyol.7.O.glu	0.0876375	0.789349	3	0.767222	0.106785	0.839435
hsf24-m3	1	1	Ferulic_acid	3.81713	93.7101	3	77.7909	16.4408	6.56545
hsf24-m3	2	1	Ferulic_acid	3.81713	60.8739	3	77.7909	16.4408	5.95126
hsf24-m3	3	1	Ferulic_acid	3.81713	78.7886	3	77.7909	16.4408	6.31811
hsf24-m3	1	1	Isoorientin	0.806046	171.812	3	164.753	19.2784	7.43306
hsf24-m3	2	1	Isoorientin	0.806046	179.506	3	164.753	19.2784	7.4959
hsf24-m3	3	1	Isoorientin	0.806046	142.939	3	164.753	19.2784	7.16932
hsf24-m3	1	1	Kaempferol	11.2354	334.251	3	273.995	53.8319	8.3891
hsf24-m3	2	1	Kaempferol	11.2354	257.087	3	273.995	53.8319	8.01171
hsf24-m3	3	1	Kaempferol	11.2354	230.647	3	273.995	53.8319	7.85578
hsf24-m3	1	1	Luteolin	1.27646	28.6684	3	22.5343	5.31226	4.89085
hsf24-m3	2	1	Luteolin	1.27646	19.4578	3	22.5343	5.31226	4.35458
hsf24-m3	3	1	Luteolin	1.27646	19.4767	3	22.5343	5.31226	4.35591
hsf24-m3	1	1	Luteolin.7.O.glu	1.0273	14.0012	3	17.6709	3.42695	3.90701
hsf24-m3	2	1	Luteolin.7.O.glu	1.0273	20.788	3	17.6709	3.42695	4.44546
hsf24-m3	3	1	Luteolin.7.O.glu	1.0273	18.2236	3	17.6709	3.42695	4.2648
hsf24-m3	1	1	Maysin	11.1807	2903.94	3	2760.14	183.291	11.5043
hsf24-m3	2	1	Maysin	11.1807	2822.72	3	2760.14	183.291	11.4634
hsf24-m3	3	1	Maysin	11.1807	2553.75	3	2760.14	183.291	11.319
hsf24-m3	1	1	Naringenin	0.510578	20.7118	3	18.4562	2.11222	4.4404
hsf24-m3	2	1	Naringenin	0.510578	18.1322	3	18.4562	2.11222	4.25793
hsf24-m3	3	1	Naringenin	0.510578	16.5248	3	18.4562	2.11222	4.13132
hsf24-m3	1	1	Naringenin.7.O.glucoside	0.0974925	4.29616	3	3.42777	0.75854	2.40495
hsf24-m3	2	1	Naringenin.7.O.glucoside	0.0974925	2.89458	3	3.42777	0.75854	1.96147
hsf24-m3	3	1	Naringenin.7.O.glucoside	0.0974925	3.09256	3	3.42777	0.75854	2.03301
hsf24-m3	1	1	p.Coumaric_acid	15.4258	536.268	3	615.377	98.2131	9.0695
hsf24-m3	2	1	p.Coumaric_acid	15.4258	584.56	3	615.377	98.2131	9.19367
hsf24-m3	3	1	p.Coumaric_acid	15.4258	725.303	3	615.377	98.2131	9.50443
hsf24-m3	1	1	Quinic_acid	208.187	144.561	3	166.137	24.6094	7.18548
hsf24-m3	2	1	Quinic_acid	208.187	160.911	3	166.137	24.6094	7.33905
hsf24-m3	3	1	Quinic_acid	208.187	192.94	3	166.137	24.6094	7.59947
hsf24-m3	1	1	Rhamnosylisoorientin	1.09102	205.878	3	199.425	28.73	7.69264
hsf24-m3	2	1	Rhamnosylisoorientin	1.09102	224.379	3	199.425	28.73	7.81621
hsf24-m3	3	1	Rhamnosylisoorientin	1.09102	168.017	3	199.425	28.73	7.40102
hsf24-m3	1	1	Sinapic_acid	0.120097	1.87678	3	2.03322	0.317002	1.52445
hsf24-m3	2	1	Sinapic_acid	0.120097	1.82484	3	2.03322	0.317002	1.49817
hsf24-m3	3	1	Sinapic_acid	0.120097	2.39803	3	2.03322	0.317002	1.7647
hsf24-m3	1	1	Syringic_acid	2.32513	59.0639	3	55.8026	3.58644	5.90843
hsf24-m3	2	1	Syringic_acid	2.32513	51.9617	3	55.8026	3.58644	5.72688
hsf24-m3	3	1	Syringic_acid	2.32513	56.3822	3	55.8026	3.58644	5.84253
hsf24-m3	1	1	Syringol	0.825249	6.30966	3	14.0106	14.5956	2.86981
hsf24-m3	2	1	Syringol	0.825249	30.8439	3	14.0106	14.5956	4.99294
hsf24-m3	3	1	Syringol	0.825249	4.87828	3	14.0106	14.5956	2.5554
hsf24-m3	1	1	Tricin	40.0673	1103.02	3	1048.41	48.5147	10.1086
hsf24-m3	2	1	Tricin	40.0673	1010.3	3	1048.41	48.5147	9.98199
hsf24-m3	3	1	Tricin	40.0673	1031.9	3	1048.41	48.5147	10.0125
hsf24-m3	1	1	Vanillic_acid	14.772	336.896	3	351.766	13.1523	8.40044
hsf24-m3	2	1	Vanillic_acid	14.772	361.875	3	351.766	13.1523	8.50333
hsf24-m3	3	1	Vanillic_acid	14.772	356.527	3	351.766	13.1523	8.48191
hsf24-m3	1	1	Vanillin	15.4551	841.883	3	854.452	29.9202	9.71919
hsf24-m3	2	1	Vanillin	15.4551	888.606	3	854.452	29.9202	9.79702
hsf24-m3	3	1	Vanillin	15.4551	832.866	3	854.452	29.9202	9.70367
hsf24-m3	1	1	Vitexin	1.38833	100.701	3	87.714	11.5278	6.66819
hsf24-m3	2	1	Vitexin	1.38833	83.7481	3	87.714	11.5278	6.40511
hsf24-m3	3	1	Vitexin	1.38833	78.6926	3	87.714	11.5278	6.31637
hsf24-m4	1	1	4.CGA	286.419	966.988	3	857.169	130.257	9.91885
hsf24-m4	2	1	4.CGA	286.419	891.264	3	857.169	130.257	9.80133
hsf24-m4	3	1	4.CGA	286.419	713.256	3	857.169	130.257	9.4803
hsf24-m4	1	1	Apigenin	0.112643	5.60357	3	7.57568	2.7212	2.72325
hsf24-m4	2	1	Apigenin	0.112643	10.6802	3	7.57568	2.7212	3.546
hsf24-m4	3	1	Apigenin	0.112643	6.44323	3	7.57568	2.7212	2.89593
hsf24-m4	1	1	Apigenin.7.O.glu	0.10506	0.711992	3	0.931328	0.194515	0.775676
hsf24-m4	2	1	Apigenin.7.O.glu	0.10506	1.08289	3	0.931328	0.194515	1.05859
hsf24-m4	3	1	Apigenin.7.O.glu	0.10506	0.999103	3	0.931328	0.194515	0.999353
hsf24-m4	1	1	Apimaysin	0.158903	92.317	3	103.648	9.93914	6.54407
hsf24-m4	2	1	Apimaysin	0.158903	107.732	3	103.648	9.93914	6.76463
hsf24-m4	3	1	Apimaysin	0.158903	110.894	3	103.648	9.93914	6.80599
hsf24-m4	1	1	Caffeic_acid	3.53988	71.3251	3	79.9572	7.79366	6.17643
hsf24-m4	2	1	Caffeic_acid	3.53988	86.477	3	79.9572	7.79366	6.45083
hsf24-m4	3	1	Caffeic_acid	3.53988	82.0694	3	79.9572	7.79366	6.37624
hsf24-m4	1	1	Chrysoeriol	0.766305	23.4606	3	28.0382	10.496	4.61239
hsf24-m4	2	1	Chrysoeriol	0.766305	40.0455	3	28.0382	10.496	5.35915
hsf24-m4	3	1	Chrysoeriol	0.766305	20.6085	3	28.0382	10.496	4.43353
hsf24-m4	1	1	Dihydrokaempferol	0.11889	0.382444	3	0.28111	0.123969	0.467221
hsf24-m4	2	1	Dihydrokaempferol	0.11889	0.318004	3	0.28111	0.123969	0.398355
hsf24-m4	3	1	Dihydrokaempferol	0.11889	0.142882	3	0.28111	0.123969	0.192676
hsf24-m4	1	1	Dihydroquercetin	0.034425	1.21865	3	1.1609	0.20489	1.14968
hsf24-m4	2	1	Dihydroquercetin	0.034425	1.33073	3	1.1609	0.20489	1.22078
hsf24-m4	3	1	Dihydroquercetin	0.034425	0.93334	3	1.1609	0.20489	0.951095
hsf24-m4	1	1	Eriodictyol	0.487177	59.35	3	59.7053	5.18008	5.91528
hsf24-m4	2	1	Eriodictyol	0.487177	65.0538	3	59.7053	5.18008	6.04557
hsf24-m4	3	1	Eriodictyol	0.487177	54.712	3	59.7053	5.18008	5.79992
hsf24-m4	1	1	Eriodictyol.7.O.glu	0.0876375	1.12919	3	0.973493	0.172301	1.09031
hsf24-m4	2	1	Eriodictyol.7.O.glu	0.0876375	1.00291	3	0.973493	0.172301	1.0021
hsf24-m4	3	1	Eriodictyol.7.O.glu	0.0876375	0.788378	3	0.973493	0.172301	0.838652
hsf24-m4	1	1	Ferulic_acid	3.81713	84.1926	3	93.3438	15.5395	6.41266
hsf24-m4	2	1	Ferulic_acid	3.81713	111.286	3	93.3438	15.5395	6.81103
hsf24-m4	3	1	Ferulic_acid	3.81713	84.5527	3	93.3438	15.5395	6.41874
hsf24-m4	1	1	Isoorientin	0.806046	128.042	3	133.339	16.3568	7.01169
hsf24-m4	2	1	Isoorientin	0.806046	151.688	3	133.339	16.3568	7.25445
hsf24-m4	3	1	Isoorientin	0.806046	120.288	3	133.339	16.3568	6.92229
hsf24-m4	1	1	Kaempferol	11.2354	31.1194	3	32.7205	3.52672	5.00537
hsf24-m4	2	1	Kaempferol	11.2354	36.7638	3	32.7205	3.52672	5.23893
hsf24-m4	3	1	Kaempferol	11.2354	30.2784	3	32.7205	3.52672	4.96709
hsf24-m4	1	1	Luteolin	1.27646	29.9993	3	29.3416	0.898262	4.95417
hsf24-m4	2	1	Luteolin	1.27646	29.7073	3	29.3416	0.898262	4.94051
hsf24-m4	3	1	Luteolin	1.27646	28.3182	3	29.3416	0.898262	4.87372
hsf24-m4	1	1	Luteolin.7.O.glu	1.0273	17.3086	3	16.4472	0.80907	4.19445
hsf24-m4	2	1	Luteolin.7.O.glu	1.0273	16.3295	3	16.4472	0.80907	4.11516
hsf24-m4	3	1	Luteolin.7.O.glu	1.0273	15.7034	3	16.4472	0.80907	4.06207
hsf24-m4	1	1	Maysin	11.1807	2220.81	3	2296.07	68.5166	11.1175
hsf24-m4	2	1	Maysin	11.1807	2354.83	3	2296.07	68.5166	11.202
hsf24-m4	3	1	Maysin	11.1807	2312.57	3	2296.07	68.5166	11.1759
hsf24-m4	1	1	Naringenin	0.510578	19.0961	3	20.5414	2.39368	4.32885
hsf24-m4	2	1	Naringenin	0.510578	23.3044	3	20.5414	2.39368	4.60315
hsf24-m4	3	1	Naringenin	0.510578	19.2237	3	20.5414	2.39368	4.33798
hsf24-m4	1	1	Naringenin.7.O.glucoside	0.0974925	3.50983	3	4.62433	0.973531	2.17307
hsf24-m4	2	1	Naringenin.7.O.glucoside	0.0974925	5.05439	3	4.62433	0.973531	2.59798
hsf24-m4	3	1	Naringenin.7.O.glucoside	0.0974925	5.30878	3	4.62433	0.973531	2.65736
hsf24-m4	1	1	p.Coumaric_acid	15.4258	753.376	3	772.729	142.582	9.55914
hsf24-m4	2	1	p.Coumaric_acid	15.4258	923.998	3	772.729	142.582	9.85331
hsf24-m4	3	1	p.Coumaric_acid	15.4258	640.811	3	772.729	142.582	9.32601
hsf24-m4	1	1	Quinic_acid	208.187	319.965	3	277.632	58.35	8.32627
hsf24-m4	2	1	Quinic_acid	208.187	301.86	3	277.632	58.35	8.24251
hsf24-m4	3	1	Quinic_acid	208.187	211.071	3	277.632	58.35	7.7284
hsf24-m4	1	1	Rhamnosylisoorientin	1.09102	183.898	3	197.064	14.88	7.53059
hsf24-m4	2	1	Rhamnosylisoorientin	1.09102	213.208	3	197.064	14.88	7.74287
hsf24-m4	3	1	Rhamnosylisoorientin	1.09102	194.086	3	197.064	14.88	7.60797
hsf24-m4	1	1	Sinapic_acid	0.120097	2.03242	3	2.30519	0.389269	1.60047
hsf24-m4	2	1	Sinapic_acid	0.120097	2.75098	3	2.30519	0.389269	1.90727
hsf24-m4	3	1	Sinapic_acid	0.120097	2.13218	3	2.30519	0.389269	1.64717
hsf24-m4	1	1	Syringic_acid	2.32513	93.4389	3	88.8542	13.1131	6.56131
hsf24-m4	2	1	Syringic_acid	2.32513	99.0593	3	88.8542	13.1131	6.64471
hsf24-m4	3	1	Syringic_acid	2.32513	74.0643	3	88.8542	13.1131	6.23006
hsf24-m4	1	1	Syringol	0.825249	1.72746	3	8.65851	7.58659	1.44756
hsf24-m4	2	1	Syringol	0.825249	16.7637	3	8.65851	7.58659	4.15086
hsf24-m4	3	1	Syringol	0.825249	7.48433	3	8.65851	7.58659	3.0848
hsf24-m4	1	1	Tricin	40.0673	1162.27	3	1291.87	364.334	10.184
hsf24-m4	2	1	Tricin	40.0673	1703.29	3	1291.87	364.334	10.735
hsf24-m4	3	1	Tricin	40.0673	1010.06	3	1291.87	364.334	9.98166
hsf24-m4	1	1	Vanillic_acid	14.772	801.606	3	661.465	129.793	9.64855
hsf24-m4	2	1	Vanillic_acid	14.772	637.4	3	661.465	129.793	9.31832
hsf24-m4	3	1	Vanillic_acid	14.772	545.388	3	661.465	129.793	9.09378
hsf24-m4	1	1	Vanillin	15.4551	1101.42	3	1081.11	30.6485	10.1065
hsf24-m4	2	1	Vanillin	15.4551	1096.06	3	1081.11	30.6485	10.0994
hsf24-m4	3	1	Vanillin	15.4551	1045.86	3	1081.11	30.6485	10.0319
hsf24-m4	1	1	Vitexin	1.38833	64.6276	3	74.1525	11.7781	6.03623
hsf24-m4	2	1	Vitexin	1.38833	87.3222	3	74.1525	11.7781	6.4647
hsf24-m4	3	1	Vitexin	1.38833	70.5077	3	74.1525	11.7781	6.16003
hsf29-m1	1	1	4.CGA	286.419	2708.18	3	2341.53	349.176	11.4036
hsf29-m1	2	1	4.CGA	286.419	2012.95	3	2341.53	349.176	10.9758
hsf29-m1	3	1	4.CGA	286.419	2303.46	3	2341.53	349.176	11.1702
hsf29-m1	1	1	Apigenin	0.112643	11.4725	3	9.95868	2.87947	3.64068
hsf29-m1	2	1	Apigenin	0.112643	6.63805	3	9.95868	2.87947	2.93321
hsf29-m1	3	1	Apigenin	0.112643	11.7655	3	9.95868	2.87947	3.67417
hsf29-m1	1	1	Apigenin.7.O.glu	0.10506	0.522125	3	0.603122	0.0712843	0.606087
hsf29-m1	2	1	Apigenin.7.O.glu	0.10506	0.630925	3	0.603122	0.0712843	0.70569
hsf29-m1	3	1	Apigenin.7.O.glu	0.10506	0.656315	3	0.603122	0.0712843	0.727977
hsf29-m1	1	1	Apimaysin	0.158903	66.4275	3	64.1245	4.43029	6.07527
hsf29-m1	2	1	Apimaysin	0.158903	59.017	3	64.1245	4.43029	5.9073
hsf29-m1	3	1	Apimaysin	0.158903	66.9289	3	64.1245	4.43029	6.08595
hsf29-m1	1	1	Caffeic_acid	3.53988	139.649	3	148.263	15.4134	7.13595
hsf29-m1	2	1	Caffeic_acid	3.53988	139.082	3	148.263	15.4134	7.13012
hsf29-m1	3	1	Caffeic_acid	3.53988	166.057	3	148.263	15.4134	7.3842
hsf29-m1	1	1	Chrysoeriol	0.766305	36.5288	3	34.9605	8.43712	5.22993
hsf29-m1	2	1	Chrysoeriol	0.766305	25.8492	3	34.9605	8.43712	4.74681
hsf29-m1	3	1	Chrysoeriol	0.766305	42.5034	3	34.9605	8.43712	5.44305
hsf29-m1	1	1	Dihydrokaempferol	0.11889	0.960131	3	1.11985	0.488803	0.97095
hsf29-m1	2	1	Dihydrokaempferol	0.11889	0.730886	3	1.11985	0.488803	0.791511
hsf29-m1	3	1	Dihydrokaempferol	0.11889	1.66853	3	1.11985	0.488803	1.41605
hsf29-m1	1	1	Dihydroquercetin	0.034425	35.119	3	33.0645	16.5444	5.17469
hsf29-m1	2	1	Dihydroquercetin	0.034425	15.5889	3	33.0645	16.5444	4.05215
hsf29-m1	3	1	Dihydroquercetin	0.034425	48.4857	3	33.0645	16.5444	5.62894
hsf29-m1	1	1	Eriodictyol	0.487177	77.3275	3	44.3585	39.9056	6.29145
hsf29-m1	2	1	Eriodictyol	0.487177	55.753	3	44.3585	39.9056	5.82662
hsf29-m1	3	1	Eriodictyol	0.487177	-0.00510776	3	44.3585	39.9056	-0.00738782
hsf29-m1	1	1	Eriodictyol.7.O.glu	0.0876375	1.32894	3	2.09278	0.6864	1.21967
hsf29-m1	2	1	Eriodictyol.7.O.glu	0.0876375	2.65788	3	2.09278	0.6864	1.87101
hsf29-m1	3	1	Eriodictyol.7.O.glu	0.0876375	2.29153	3	2.09278	0.6864	1.71876
hsf29-m1	1	1	Ferulic_acid	3.81713	163.731	3	147.109	17.8879	7.36397
hsf29-m1	2	1	Ferulic_acid	3.81713	128.179	3	147.109	17.8879	7.01323
hsf29-m1	3	1	Ferulic_acid	3.81713	149.416	3	147.109	17.8879	7.23282
hsf29-m1	1	1	Isoorientin	0.806046	212.229	3	238.063	22.382	7.73626
hsf29-m1	2	1	Isoorientin	0.806046	250.36	3	238.063	22.382	7.97361
hsf29-m1	3	1	Isoorientin	0.806046	251.601	3	238.063	22.382	7.98072
hsf29-m1	1	1	Kaempferol	11.2354	65.532	3	59.0302	7.51405	6.05598
hsf29-m1	2	1	Kaempferol	11.2354	50.8038	3	59.0302	7.51405	5.69499
hsf29-m1	3	1	Kaempferol	11.2354	60.7547	3	59.0302	7.51405	5.94848
hsf29-m1	1	1	Luteolin	1.27646	41.7252	3	34.3262	15.3911	5.41702
hsf29-m1	2	1	Luteolin	1.27646	16.6329	3	34.3262	15.3911	4.1402
hsf29-m1	3	1	Luteolin	1.27646	44.6206	3	34.3262	15.3911	5.51161
hsf29-m1	1	1	Luteolin.7.O.glu	1.0273	10.9063	3	15.8055	4.38258	3.57365
hsf29-m1	2	1	Luteolin.7.O.glu	1.0273	19.3529	3	15.8055	4.38258	4.34716
hsf29-m1	3	1	Luteolin.7.O.glu	1.0273	17.1575	3	15.8055	4.38258	4.18249
hsf29-m1	1	1	Maysin	11.1807	1755.44	3	1932.78	204.761	10.7784
hsf29-m1	2	1	Maysin	11.1807	1886.03	3	1932.78	204.761	10.8819
hsf29-m1	3	1	Maysin	11.1807	2156.87	3	1932.78	204.761	11.0754
hsf29-m1	1	1	Naringenin	0.510578	24.8638	3	20.8384	6.24536	4.69286
hsf29-m1	2	1	Naringenin	0.510578	13.6438	3	20.8384	6.24536	3.87222
hsf29-m1	3	1	Naringenin	0.510578	24.0075	3	20.8384	6.24536	4.64429
hsf29-m1	1	1	Naringenin.7.O.glucoside	0.0974925	4.62714	3	4.23826	0.675567	2.4924
hsf29-m1	2	1	Naringenin.7.O.glucoside	0.0974925	3.45819	3	4.23826	0.675567	2.15646
hsf29-m1	3	1	Naringenin.7.O.glucoside	0.0974925	4.62946	3	4.23826	0.675567	2.493
hsf29-m1	1	1	p.Coumaric_acid	15.4258	968.448	3	979.218	119.43	9.92102
hsf29-m1	2	1	p.Coumaric_acid	15.4258	865.539	3	979.218	119.43	9.75912
hsf29-m1	3	1	p.Coumaric_acid	15.4258	1103.67	3	979.218	119.43	10.1094
hsf29-m1	1	1	Quinic_acid	208.187	346.159	3	286.807	55.4787	8.43945
hsf29-m1	2	1	Quinic_acid	208.187	236.254	3	286.807	55.4787	7.89029
hsf29-m1	3	1	Quinic_acid	208.187	278.008	3	286.807	55.4787	8.12416
hsf29-m1	1	1	Rhamnosylisoorientin	1.09102	196.959	3	209.948	11.4694	7.62906
hsf29-m1	2	1	Rhamnosylisoorientin	1.09102	218.68	3	209.948	11.4694	7.77926
hsf29-m1	3	1	Rhamnosylisoorientin	1.09102	214.206	3	209.948	11.4694	7.74958
hsf29-m1	1	1	Sinapic_acid	0.120097	7.18842	3	8.37346	1.94606	3.03358
hsf29-m1	2	1	Sinapic_acid	0.120097	7.31252	3	8.37346	1.94606	3.05529
hsf29-m1	3	1	Sinapic_acid	0.120097	10.6194	3	8.37346	1.94606	3.53847
hsf29-m1	1	1	Syringic_acid	2.32513	238.706	3	211.329	24.3681	7.90512
hsf29-m1	2	1	Syringic_acid	2.32513	192.014	3	211.329	24.3681	7.59256
hsf29-m1	3	1	Syringic_acid	2.32513	203.267	3	211.329	24.3681	7.67431
hsf29-m1	1	1	Syringol	0.825249	1.57533	3	1.06584	0.444296	1.36476
hsf29-m1	2	1	Syringol	0.825249	0.863237	3	1.06584	0.444296	0.897811
hsf29-m1	3	1	Syringol	0.825249	0.758966	3	1.06584	0.444296	0.814727
hsf29-m1	1	1	Tricin	40.0673	1405.47	3	1393.79	167.297	10.4579
hsf29-m1	2	1	Tricin	40.0673	1220.96	3	1393.79	167.297	10.255
hsf29-m1	3	1	Tricin	40.0673	1554.94	3	1393.79	167.297	10.6036
hsf29-m1	1	1	Vanillic_acid	14.772	820.22	3	711.089	127.324	9.68162
hsf29-m1	2	1	Vanillic_acid	14.772	571.205	3	711.089	127.324	9.16039
hsf29-m1	3	1	Vanillic_acid	14.772	741.841	3	711.089	127.324	9.53691
hsf29-m1	1	1	Vanillin	15.4551	763.057	3	790.39	28.5774	9.57754
hsf29-m1	2	1	Vanillin	15.4551	788.046	3	790.39	28.5774	9.62397
hsf29-m1	3	1	Vanillin	15.4551	820.067	3	790.39	28.5774	9.68136
hsf29-m1	1	1	Vitexin	1.38833	124.161	3	142.292	16.8895	6.96764
hsf29-m1	2	1	Vitexin	1.38833	157.578	3	142.292	16.8895	7.30905
hsf29-m1	3	1	Vitexin	1.38833	145.139	3	142.292	16.8895	7.1912
hsf29-m2	1	1	4.CGA	286.419	1845.18	3	2103.36	494.263	10.8503
hsf29-m2	2	1	4.CGA	286.419	1791.66	3	2103.36	494.263	10.8079
hsf29-m2	3	1	4.CGA	286.419	2673.25	3	2103.36	494.263	11.3849
hsf29-m2	1	1	Apigenin	0.112643	13.1863	3	11.6645	3.29243	3.82642
hsf29-m2	2	1	Apigenin	0.112643	7.88646	3	11.6645	3.29243	3.15161
hsf29-m2	3	1	Apigenin	0.112643	13.9208	3	11.6645	3.29243	3.89925
hsf29-m2	1	1	Apigenin.7.O.glu	0.10506	0.0533592	3	0.552085	0.442264	0.0749975
hsf29-m2	2	1	Apigenin.7.O.glu	0.10506	0.896588	3	0.552085	0.442264	0.923406
hsf29-m2	3	1	Apigenin.7.O.glu	0.10506	0.706308	3	0.552085	0.442264	0.770878
hsf29-m2	1	1	Apimaysin	0.158903	94.9346	3	96.5637	7.10796	6.58398
hsf29-m2	2	1	Apimaysin	0.158903	90.4118	3	96.5637	7.10796	6.51431
hsf29-m2	3	1	Apimaysin	0.158903	104.345	3	96.5637	7.10796	6.71898
hsf29-m2	1	1	Caffeic_acid	3.53988	183.426	3	173.444	29.2065	7.5269
hsf29-m2	2	1	Caffeic_acid	3.53988	140.555	3	173.444	29.2065	7.14521
hsf29-m2	3	1	Caffeic_acid	3.53988	196.35	3	173.444	29.2065	7.62461
hsf29-m2	1	1	Chrysoeriol	0.766305	44.2434	3	39.457	6.73943	5.49964
hsf29-m2	2	1	Chrysoeriol	0.766305	31.7499	3	39.457	6.73943	5.03342
hsf29-m2	3	1	Chrysoeriol	0.766305	42.3777	3	39.457	6.73943	5.43888
hsf29-m2	1	1	Dihydrokaempferol	0.11889	2.86258	3	1.53484	1.18713	1.94957
hsf29-m2	2	1	Dihydrokaempferol	0.11889	0.575837	3	1.53484	1.18713	0.656118
hsf29-m2	3	1	Dihydrokaempferol	0.11889	1.16612	3	1.53484	1.18713	1.11511
hsf29-m2	1	1	Dihydroquercetin	0.034425	48.7173	3	31.7368	16.8254	5.63568
hsf29-m2	2	1	Dihydroquercetin	0.034425	15.0709	3	31.7368	16.8254	4.00638
hsf29-m2	3	1	Dihydroquercetin	0.034425	31.4222	3	31.7368	16.8254	5.01891
hsf29-m2	1	1	Eriodictyol	0.487177	154.149	3	115.522	40.1376	7.27751
hsf29-m2	2	1	Eriodictyol	0.487177	74.0274	3	115.522	40.1376	6.22935
hsf29-m2	3	1	Eriodictyol	0.487177	118.39	3	115.522	40.1376	6.89954
hsf29-m2	1	1	Eriodictyol.7.O.glu	0.0876375	1.71146	3	2.12665	0.445024	1.43907
hsf29-m2	2	1	Eriodictyol.7.O.glu	0.0876375	2.07202	3	2.12665	0.445024	1.61919
hsf29-m2	3	1	Eriodictyol.7.O.glu	0.0876375	2.59646	3	2.12665	0.445024	1.84658
hsf29-m2	1	1	Ferulic_acid	3.81713	213.252	3	167.405	43.3484	7.74317
hsf29-m2	2	1	Ferulic_acid	3.81713	127.086	3	167.405	43.3484	7.00097
hsf29-m2	3	1	Ferulic_acid	3.81713	161.877	3	167.405	43.3484	7.34764
hsf29-m2	1	1	Isoorientin	0.806046	235.53	3	238.775	12.1881	7.88588
hsf29-m2	2	1	Isoorientin	0.806046	252.257	3	238.775	12.1881	7.98446
hsf29-m2	3	1	Isoorientin	0.806046	228.537	3	238.775	12.1881	7.84259
hsf29-m2	1	1	Kaempferol	11.2354	84.1788	3	68.7275	13.7651	6.41242
hsf29-m2	2	1	Kaempferol	11.2354	57.7737	3	68.7275	13.7651	5.8771
hsf29-m2	3	1	Kaempferol	11.2354	64.2299	3	68.7275	13.7651	6.02746
hsf29-m2	1	1	Luteolin	1.27646	66.5605	3	49.2682	20.9355	6.07811
hsf29-m2	2	1	Luteolin	1.27646	25.9924	3	49.2682	20.9355	4.75448
hsf29-m2	3	1	Luteolin	1.27646	55.2519	3	49.2682	20.9355	5.81383
hsf29-m2	1	1	Luteolin.7.O.glu	1.0273	13.9504	3	22.6374	7.7721	3.90211
hsf29-m2	2	1	Luteolin.7.O.glu	1.0273	28.9322	3	22.6374	7.7721	4.90362
hsf29-m2	3	1	Luteolin.7.O.glu	1.0273	25.0296	3	22.6374	7.7721	4.70208
hsf29-m2	1	1	Maysin	11.1807	2400.57	3	2373.92	121.493	11.2298
hsf29-m2	2	1	Maysin	11.1807	2241.32	3	2373.92	121.493	11.1308
hsf29-m2	3	1	Maysin	11.1807	2479.88	3	2373.92	121.493	11.2766
hsf29-m2	1	1	Naringenin	0.510578	32.1103	3	25.2904	8.75144	5.04921
hsf29-m2	2	1	Naringenin	0.510578	15.4226	3	25.2904	8.75144	4.03761
hsf29-m2	3	1	Naringenin	0.510578	28.3383	3	25.2904	8.75144	4.87472
hsf29-m2	1	1	Naringenin.7.O.glucoside	0.0974925	4.59944	3	5.82049	1.08173	2.48528
hsf29-m2	2	1	Naringenin.7.O.glucoside	0.0974925	6.20315	3	5.82049	1.08173	2.84863
hsf29-m2	3	1	Naringenin.7.O.glucoside	0.0974925	6.65887	3	5.82049	1.08173	2.93713
hsf29-m2	1	1	p.Coumaric_acid	15.4258	1202.33	3	1102.14	130.123	10.2328
hsf29-m2	2	1	p.Coumaric_acid	15.4258	1149.02	3	1102.14	130.123	10.1674
hsf29-m2	3	1	p.Coumaric_acid	15.4258	955.071	3	1102.14	130.123	9.90097
hsf29-m2	1	1	Quinic_acid	208.187	239.116	3	241.916	26.1141	7.90759
hsf29-m2	2	1	Quinic_acid	208.187	269.318	3	241.916	26.1141	8.07851
hsf29-m2	3	1	Quinic_acid	208.187	217.315	3	241.916	26.1141	7.77027
hsf29-m2	1	1	Rhamnosylisoorientin	1.09102	209.707	3	219.992	8.92338	7.7191
hsf29-m2	2	1	Rhamnosylisoorientin	1.09102	224.585	3	219.992	8.92338	7.81753
hsf29-m2	3	1	Rhamnosylisoorientin	1.09102	225.683	3	219.992	8.92338	7.82453
hsf29-m2	1	1	Sinapic_acid	0.120097	9.73369	3	7.80648	2.679	3.42407
hsf29-m2	2	1	Sinapic_acid	0.120097	4.7473	3	7.80648	2.679	2.52288
hsf29-m2	3	1	Sinapic_acid	0.120097	8.93844	3	7.80648	2.679	3.31302
hsf29-m2	1	1	Syringic_acid	2.32513	255.044	3	230.087	23.1163	8.00025
hsf29-m2	2	1	Syringic_acid	2.32513	225.809	3	230.087	23.1163	7.82534
hsf29-m2	3	1	Syringic_acid	2.32513	209.409	3	230.087	23.1163	7.71705
hsf29-m2	1	1	Syringol	0.825249	1.65214	3	1.27002	0.386671	1.40715
hsf29-m2	2	1	Syringol	0.825249	0.878949	3	1.27002	0.386671	0.909926
hsf29-m2	3	1	Syringol	0.825249	1.27896	3	1.27002	0.386671	1.18838
hsf29-m2	1	1	Tricin	40.0673	1731.94	3	1532.88	189.401	10.759
hsf29-m2	2	1	Tricin	40.0673	1354.9	3	1532.88	189.401	10.405
hsf29-m2	3	1	Tricin	40.0673	1511.78	3	1532.88	189.401	10.563
hsf29-m2	1	1	Vanillic_acid	14.772	718.178	3	695.855	78.0066	9.4902
hsf29-m2	2	1	Vanillic_acid	14.772	760.266	3	695.855	78.0066	9.57226
hsf29-m2	3	1	Vanillic_acid	14.772	609.12	3	695.855	78.0066	9.25295
hsf29-m2	1	1	Vanillin	15.4551	824.514	3	860.114	127.729	9.68915
hsf29-m2	2	1	Vanillin	15.4551	1001.87	3	860.114	127.729	9.96991
hsf29-m2	3	1	Vanillin	15.4551	753.961	3	860.114	127.729	9.56026
hsf29-m2	1	1	Vitexin	1.38833	212.927	3	204.805	12.0659	7.74097
hsf29-m2	2	1	Vitexin	1.38833	210.548	3	204.805	12.0659	7.72484
hsf29-m2	3	1	Vitexin	1.38833	190.94	3	204.805	12.0659	7.58451
hsf6-m1	1	1	4.CGA	286.419	1359.34	3	2444.83	1512.16	10.4097
hsf6-m1	2	2	4.CGA	4.69533	4172.02	3	2444.83	1512.16	12.0269
hsf6-m1	3	1	4.CGA	286.419	1803.13	3	2444.83	1512.16	10.8171
hsf6-m1	1	1	Apigenin	0.112643	11.7703	3	11.1826	1.5698	3.67472
hsf6-m1	2	2	Apigenin	0.31431	9.40372	3	11.1826	1.5698	3.37903
hsf6-m1	3	1	Apigenin	0.112643	12.3737	3	11.1826	1.5698	3.74133
hsf6-m1	1	1	Apigenin.7.O.glu	0.10506	0.188893	3	1.12725	0.812758	0.249619
hsf6-m1	2	2	Apigenin.7.O.glu	1.2699	1.58279	3	1.12725	0.812758	1.36893
hsf6-m1	3	1	Apigenin.7.O.glu	0.10506	1.61008	3	1.12725	0.812758	1.38409
hsf6-m1	1	1	Apimaysin	0.158903	80.9814	3	84.0673	21.7845	6.35722
hsf6-m1	2	2	Apimaysin	0.25716	107.23	3	84.0673	21.7845	6.75796
hsf6-m1	3	1	Apimaysin	0.158903	63.9903	3	84.0673	21.7845	6.02215
hsf6-m1	1	1	Caffeic_acid	3.53988	153.506	3	167.382	21.0768	7.27152
hsf6-m1	2	2	Caffeic_acid	0.40281	191.635	3	167.382	21.0768	7.58973
hsf6-m1	3	1	Caffeic_acid	3.53988	157.004	3	167.382	21.0768	7.30382
hsf6-m1	1	1	Chrysoeriol	0.766305	35.6725	3	39.5502	3.46384	5.19663
hsf6-m1	2	2	Chrysoeriol	2.13345	40.64	3	39.5502	3.46384	5.3799
hsf6-m1	3	1	Chrysoeriol	0.766305	42.3381	3	39.5502	3.46384	5.43756
hsf6-m1	1	1	Dihydrokaempferol	0.11889	1.05994	3	1.31365	0.247875	1.0426
hsf6-m1	2	2	Dihydrokaempferol	0.11133	1.55525	3	1.31365	0.247875	1.35346
hsf6-m1	3	1	Dihydrokaempferol	0.11889	1.32577	3	1.31365	0.247875	1.21771
hsf6-m1	1	1	Dihydroquercetin	0.034425	17.4425	3	36.8881	19.3538	4.20496
hsf6-m1	2	2	Dihydroquercetin	0.0879	56.1487	3	36.8881	19.3538	5.83665
hsf6-m1	3	1	Dihydroquercetin	0.034425	37.0732	3	36.8881	19.3538	5.2507
hsf6-m1	1	1	Eriodictyol	0.487177	0.0484078	3	36.1529	33.5957	0.0682
hsf6-m1	2	2	Eriodictyol	0.26844	41.916	3	36.1529	33.5957	5.42345
hsf6-m1	3	1	Eriodictyol	0.487177	66.4942	3	36.1529	33.5957	6.07669
hsf6-m1	1	1	Eriodictyol.7.O.glu	0.0876375	2.1266	3	1.9249	0.182414	1.6446
hsf6-m1	2	2	Eriodictyol.7.O.glu	0.04707	1.87658	3	1.9249	0.182414	1.52436
hsf6-m1	3	1	Eriodictyol.7.O.glu	0.0876375	1.7715	3	1.9249	0.182414	1.47067
hsf6-m1	1	1	Ferulic_acid	3.81713	108.155	3	108.765	26.9897	6.77024
hsf6-m1	2	2	Ferulic_acid	3.62244	82.085	3	108.765	26.9897	6.37652
hsf6-m1	3	1	Ferulic_acid	3.81713	136.054	3	108.765	26.9897	7.0986
hsf6-m1	1	1	Isoorientin	0.806046	239.001	3	236.313	28.2377	7.9069
hsf6-m1	2	2	Isoorientin	0.54786	263.11	3	236.313	28.2377	8.045
hsf6-m1	3	1	Isoorientin	0.806046	206.827	3	236.313	28.2377	7.69924
hsf6-m1	1	1	Kaempferol	11.2354	23.4495	3	44.9823	19.5365	4.61173
hsf6-m1	2	2	Kaempferol	8.78331	61.5735	3	44.9823	19.5365	5.96748
hsf6-m1	3	1	Kaempferol	11.2354	49.9241	3	44.9823	19.5365	5.67028
hsf6-m1	1	1	Luteolin	1.27646	14.5557	3	15.7169	4.54655	3.95937
hsf6-m1	2	2	Luteolin	4.01577	11.8636	3	15.7169	4.54655	3.68522
hsf6-m1	3	1	Luteolin	1.27646	20.7314	3	15.7169	4.54655	4.44171
hsf6-m1	1	1	Luteolin.7.O.glu	1.0273	13.9675	3	11.9011	3.49231	3.90376
hsf6-m1	2	2	Luteolin.7.O.glu	3.11478	13.8668	3	11.9011	3.49231	3.89402
hsf6-m1	3	1	Luteolin.7.O.glu	1.0273	7.86891	3	11.9011	3.49231	3.14876
hsf6-m1	1	1	Maysin	11.1807	1672.21	3	1824.48	445.529	10.7084
hsf6-m1	2	2	Maysin	0.12813	2326.18	3	1824.48	445.529	11.1844
hsf6-m1	3	1	Maysin	11.1807	1475.04	3	1824.48	445.529	10.5275
hsf6-m1	1	1	Naringenin	0.510578	17.9855	3	19.3259	1.98386	4.24683
hsf6-m1	2	2	Naringenin	0.97395	18.3874	3	19.3259	1.98386	4.27704
hsf6-m1	3	1	Naringenin	0.510578	21.6049	3	19.3259	1.98386	4.49856
hsf6-m1	1	1	Naringenin.7.O.glucoside	0.0974925	4.94627	3	7.97009	3.09344	2.57199
hsf6-m1	2	2	Naringenin.7.O.glucoside	1.29231	11.1287	3	7.97009	3.09344	3.60036
hsf6-m1	3	1	Naringenin.7.O.glucoside	0.0974925	7.83524	3	7.97009	3.09344	3.14327
hsf6-m1	1	1	p.Coumaric_acid	15.4258	968.318	3	921.995	40.2642	9.92083
hsf6-m1	2	2	p.Coumaric_acid	2.23932	902.278	3	921.995	40.2642	9.81903
hsf6-m1	3	1	p.Coumaric_acid	15.4258	895.39	3	921.995	40.2642	9.80798
hsf6-m1	1	1	Quinic_acid	208.187	158.224	3	188.267	48.4905	7.31491
hsf6-m1	2	2	Quinic_acid	3.71424	162.37	3	188.267	48.4905	7.352
hsf6-m1	3	1	Quinic_acid	208.187	244.208	3	188.267	48.4905	7.93786
hsf6-m1	1	1	Rhamnosylisoorientin	1.09102	171.18	3	188.253	58.7654	7.42778
hsf6-m1	2	2	Rhamnosylisoorientin	0.28437	253.664	3	188.253	58.7654	7.99245
hsf6-m1	3	1	Rhamnosylisoorientin	1.09102	139.915	3	188.253	58.7654	7.13868
hsf6-m1	1	1	Sinapic_acid	0.120097	7.82056	3	10.8977	3.75765	3.14087
hsf6-m1	2	2	Sinapic_acid	0.62736	15.0855	3	10.8977	3.75765	4.00769
hsf6-m1	3	1	Sinapic_acid	0.120097	9.78702	3	10.8977	3.75765	3.43122
hsf6-m1	1	1	Syringic_acid	2.32513	155.835	3	195.699	34.693	7.2931
hsf6-m1	2	2	Syringic_acid	5.75271	219.052	3	195.699	34.693	7.7817
hsf6-m1	3	1	Syringic_acid	2.32513	212.211	3	195.699	34.693	7.73614
hsf6-m1	1	1	Syringol	0.825249	1.11691	3	1.04743	0.0716787	1.08196
hsf6-m1	2	2	Syringol	0.62493	0.97374	3	1.04743	0.0716787	0.980932
hsf6-m1	3	1	Syringol	0.825249	1.05164	3	1.04743	0.0716787	1.03678
hsf6-m1	1	1	Tricin	40.0673	1793.22	3	1743.12	70.1116	10.8091
hsf6-m1	2	2	Tricin	2.30409	1773.13	3	1743.12	70.1116	10.7929
hsf6-m1	3	1	Tricin	40.0673	1662.99	3	1743.12	70.1116	10.7004
hsf6-m1	1	1	Vanillic_acid	14.772	434.711	3	625.602	173.686	8.76723
hsf6-m1	2	2	Vanillic_acid	2.7237	774.313	3	625.602	173.686	9.59864
hsf6-m1	3	1	Vanillic_acid	14.772	667.781	3	625.602	173.686	9.38539
hsf6-m1	1	1	Vanillin	15.4551	909.819	3	872.735	49.7104	9.83102
hsf6-m1	2	2	Vanillin	25.9657	892.136	3	872.735	49.7104	9.80274
hsf6-m1	3	1	Vanillin	15.4551	816.249	3	872.735	49.7104	9.67463
hsf6-m1	1	1	Vitexin	1.38833	196.115	3	198.29	44.5035	7.62289
hsf6-m1	2	2	Vitexin	0.42255	243.841	3	198.29	44.5035	7.9357
hsf6-m1	3	1	Vitexin	1.38833	154.914	3	198.29	44.5035	7.28461
hsf6-m2	1	1	4.CGA	286.419	5580.6	3	4408.12	1015.51	12.4465
hsf6-m2	2	2	4.CGA	4.69533	3806.68	3	4408.12	1015.51	11.8947
hsf6-m2	3	2	4.CGA	4.69533	3837.09	3	4408.12	1015.51	11.9062
hsf6-m2	1	1	Apigenin	0.112643	8.60361	3	12.5069	3.42759	3.26358
hsf6-m2	2	2	Apigenin	0.31431	15.0258	3	12.5069	3.42759	4.00232
hsf6-m2	3	2	Apigenin	0.31431	13.8912	3	12.5069	3.42759	3.89639
hsf6-m2	1	1	Apigenin.7.O.glu	0.10506	0.640918	3	0.99552	0.32907	0.714503
hsf6-m2	2	2	Apigenin.7.O.glu	1.2699	1.05458	3	0.99552	0.32907	1.03885
hsf6-m2	3	2	Apigenin.7.O.glu	1.2699	1.29106	3	0.99552	0.32907	1.19601
hsf6-m2	1	1	Apimaysin	0.158903	89.0332	3	103.127	12.4267	6.49238
hsf6-m2	2	2	Apimaysin	0.25716	107.843	3	103.127	12.4267	6.7661
hsf6-m2	3	2	Apimaysin	0.25716	112.506	3	103.127	12.4267	6.82663
hsf6-m2	1	1	Caffeic_acid	3.53988	162.258	3	142.4	17.38	7.35101
hsf6-m2	2	2	Caffeic_acid	0.40281	129.96	3	142.4	17.38	7.03298
hsf6-m2	3	2	Caffeic_acid	0.40281	134.981	3	142.4	17.38	7.08726
hsf6-m2	1	1	Chrysoeriol	0.766305	35.995	3	48.9373	11.2187	5.20926
hsf6-m2	2	2	Chrysoeriol	2.13345	55.8897	3	48.9373	11.2187	5.8301
hsf6-m2	3	2	Chrysoeriol	2.13345	54.9272	3	48.9373	11.2187	5.80548
hsf6-m2	1	1	Dihydrokaempferol	0.11889	1.52084	3	1.21983	0.311967	1.33391
hsf6-m2	2	2	Dihydrokaempferol	0.11133	0.897955	3	1.21983	0.311967	0.924445
hsf6-m2	3	2	Dihydrokaempferol	0.11133	1.2407	3	1.21983	0.311967	1.16395
hsf6-m2	1	1	Dihydroquercetin	0.034425	37.4656	3	26.1391	9.82574	5.2655
hsf6-m2	2	2	Dihydroquercetin	0.0879	21.0472	3	26.1391	9.82574	4.46252
hsf6-m2	3	2	Dihydroquercetin	0.0879	19.9044	3	26.1391	9.82574	4.38573
hsf6-m2	1	1	Eriodictyol	0.487177	75.9978	3	67.2547	9.57669	6.26674
hsf6-m2	2	2	Eriodictyol	0.26844	57.0196	3	67.2547	9.57669	5.85847
hsf6-m2	3	2	Eriodictyol	0.26844	68.7468	3	67.2547	9.57669	6.12406
hsf6-m2	1	1	Eriodictyol.7.O.glu	0.0876375	4.45233	3	3.83506	0.883626	2.44687
hsf6-m2	2	2	Eriodictyol.7.O.glu	0.04707	2.82284	3	3.83506	0.883626	1.93465
hsf6-m2	3	2	Eriodictyol.7.O.glu	0.04707	4.23	3	3.83506	0.883626	2.38681
hsf6-m2	1	1	Ferulic_acid	3.81713	127.368	3	111.771	18.8556	7.00415
hsf6-m2	2	2	Ferulic_acid	3.62244	90.8167	3	111.771	18.8556	6.52068
hsf6-m2	3	2	Ferulic_acid	3.62244	117.129	3	111.771	18.8556	6.88422
hsf6-m2	1	1	Isoorientin	0.806046	181.358	3	194.157	23.1873	7.51063
hsf6-m2	2	2	Isoorientin	0.54786	180.192	3	194.157	23.1873	7.50137
hsf6-m2	3	2	Isoorientin	0.54786	220.923	3	194.157	23.1873	7.79392
hsf6-m2	1	1	Kaempferol	11.2354	79.7073	3	98.047	16.5164	6.33463
hsf6-m2	2	2	Kaempferol	8.78331	111.748	3	98.047	16.5164	6.81696
hsf6-m2	3	2	Kaempferol	8.78331	102.685	3	98.047	16.5164	6.69607
hsf6-m2	1	1	Luteolin	1.27646	38.6134	3	31.5753	6.1069	5.30792
hsf6-m2	2	2	Luteolin	4.01577	27.6783	3	31.5753	6.1069	4.84189
hsf6-m2	3	2	Luteolin	4.01577	28.4341	3	31.5753	6.1069	4.87942
hsf6-m2	1	1	Luteolin.7.O.glu	1.0273	40.3875	3	37.2426	3.32196	5.37112
hsf6-m2	2	2	Luteolin.7.O.glu	3.11478	33.7681	3	37.2426	3.32196	5.11969
hsf6-m2	3	2	Luteolin.7.O.glu	3.11478	37.572	3	37.2426	3.32196	5.26948
hsf6-m2	1	1	Maysin	11.1807	2401.64	3	2834.05	378.516	11.2304
hsf6-m2	2	2	Maysin	0.12813	2995.09	3	2834.05	378.516	11.5489
hsf6-m2	3	2	Maysin	0.12813	3105.41	3	2834.05	378.516	11.601
hsf6-m2	1	1	Naringenin	0.510578	19.3647	3	22.0517	2.46904	4.348
hsf6-m2	2	2	Naringenin	0.97395	22.5701	3	22.0517	2.46904	4.55888
hsf6-m2	3	2	Naringenin	0.97395	24.2205	3	22.0517	2.46904	4.65652
hsf6-m2	1	1	Naringenin.7.O.glucoside	0.0974925	6.60788	3	7.57334	1.33301	2.92749
hsf6-m2	2	2	Naringenin.7.O.glucoside	1.29231	7.01788	3	7.57334	1.33301	3.00322
hsf6-m2	3	2	Naringenin.7.O.glucoside	1.29231	9.09425	3	7.57334	1.33301	3.33546
hsf6-m2	1	1	p.Coumaric_acid	15.4258	785.025	3	927.909	130.383	9.61843
hsf6-m2	2	2	p.Coumaric_acid	2.23932	958.264	3	927.909	130.383	9.90578
hsf6-m2	3	2	p.Coumaric_acid	2.23932	1040.44	3	927.909	130.383	10.0244
hsf6-m2	1	1	Quinic_acid	208.187	572.857	3	380.867	170.402	9.16455
hsf6-m2	2	2	Quinic_acid	3.71424	247.564	3	380.867	170.402	7.95748
hsf6-m2	3	2	Quinic_acid	3.71424	322.181	3	380.867	170.402	8.3362
hsf6-m2	1	1	Rhamnosylisoorientin	1.09102	246.278	3	307.139	53.3877	7.94999
hsf6-m2	2	2	Rhamnosylisoorientin	0.28437	329.073	3	307.139	53.3877	8.36664
hsf6-m2	3	2	Rhamnosylisoorientin	0.28437	346.065	3	307.139	53.3877	8.43906
hsf6-m2	1	1	Sinapic_acid	0.120097	6.55639	3	6.44622	0.390834	2.9177
hsf6-m2	2	2	Sinapic_acid	0.62736	6.01212	3	6.44622	0.390834	2.80985
hsf6-m2	3	2	Sinapic_acid	0.62736	6.77014	3	6.44622	0.390834	2.95794
hsf6-m2	1	1	Syringic_acid	2.32513	225.966	3	239.467	14.6449	7.82633
hsf6-m2	2	2	Syringic_acid	5.75271	237.4	3	239.467	14.6449	7.89724
hsf6-m2	3	2	Syringic_acid	5.75271	255.036	3	239.467	14.6449	8.0002
hsf6-m2	1	1	Syringol	0.825249	1.2	3	2.03619	0.72455	1.1375
hsf6-m2	2	2	Syringol	0.62493	2.47799	3	2.03619	0.72455	1.79825
hsf6-m2	3	2	Syringol	0.62493	2.43058	3	2.03619	0.72455	1.77845
hsf6-m2	1	1	Tricin	40.0673	1170.12	3	1632.58	411.15	10.1937
hsf6-m2	2	2	Tricin	2.30409	1770.81	3	1632.58	411.15	10.791
hsf6-m2	3	2	Tricin	2.30409	1956.79	3	1632.58	411.15	10.935
hsf6-m2	1	1	Vanillic_acid	14.772	838.318	3	997.491	146.397	9.71307
hsf6-m2	2	2	Vanillic_acid	2.7237	1027.78	3	997.491	146.397	10.0067
hsf6-m2	3	2	Vanillic_acid	2.7237	1126.37	3	997.491	146.397	10.1388
hsf6-m2	1	1	Vanillin	15.4551	688.342	3	777.884	102.73	9.42908
hsf6-m2	2	2	Vanillin	25.9657	755.274	3	777.884	102.73	9.56276
hsf6-m2	3	2	Vanillin	25.9657	890.035	3	777.884	102.73	9.79934
hsf6-m2	1	1	Vitexin	1.38833	107.237	3	136.329	32.659	6.75805
hsf6-m2	2	2	Vitexin	0.42255	130.094	3	136.329	32.659	7.03446
hsf6-m2	3	2	Vitexin	0.42255	171.656	3	136.329	32.659	7.43176
jmj13-m4	1	1	4.CGA	286.419	782.527	3	746.103	183.667	9.61384
jmj13-m4	2	1	4.CGA	286.419	908.829	3	746.103	183.667	9.82945
jmj13-m4	3	1	4.CGA	286.419	546.954	3	746.103	183.667	9.09791
jmj13-m4	1	1	Apigenin	0.112643	4.88544	3	5.76552	0.764965	2.55715
jmj13-m4	2	1	Apigenin	0.112643	6.14021	3	5.76552	0.764965	2.83597
jmj13-m4	3	1	Apigenin	0.112643	6.2709	3	5.76552	0.764965	2.86213
jmj13-m4	1	1	Apigenin.7.O.glu	0.10506	0.830589	3	0.756878	0.0696266	0.872308
jmj13-m4	2	1	Apigenin.7.O.glu	0.10506	0.747823	3	0.756878	0.0696266	0.805559
jmj13-m4	3	1	Apigenin.7.O.glu	0.10506	0.692222	3	0.756878	0.0696266	0.758919
jmj13-m4	1	1	Apimaysin	0.158903	100.707	3	69.5615	28.5586	6.66828
jmj13-m4	2	1	Apimaysin	0.158903	63.3721	3	69.5615	28.5586	6.00836
jmj13-m4	3	1	Apimaysin	0.158903	44.6051	3	69.5615	28.5586	5.51112
jmj13-m4	1	1	Caffeic_acid	3.53988	85.4961	3	76.2386	16.019	6.43456
jmj13-m4	2	1	Caffeic_acid	3.53988	85.4784	3	76.2386	16.019	6.43427
jmj13-m4	3	1	Caffeic_acid	3.53988	57.7414	3	76.2386	16.019	5.87631
jmj13-m4	1	1	Chrysoeriol	0.766305	22.1875	3	23.1364	2.19713	4.53528
jmj13-m4	2	1	Chrysoeriol	0.766305	21.5732	3	23.1364	2.19713	4.49654
jmj13-m4	3	1	Chrysoeriol	0.766305	25.6485	3	23.1364	2.19713	4.73598
jmj13-m4	1	1	Dihydrokaempferol	0.11889	0.365147	3	0.554372	0.305522	0.449057
jmj13-m4	2	1	Dihydrokaempferol	0.11889	0.90684	3	0.554372	0.305522	0.931184
jmj13-m4	3	1	Dihydrokaempferol	0.11889	0.39113	3	0.554372	0.305522	0.476257
jmj13-m4	1	1	Dihydroquercetin	0.034425	0.657957	3	0.679191	0.114738	0.729406
jmj13-m4	2	1	Dihydroquercetin	0.034425	0.803064	3	0.679191	0.114738	0.85045
jmj13-m4	3	1	Dihydroquercetin	0.034425	0.576554	3	0.679191	0.114738	0.656774
jmj13-m4	1	1	Eriodictyol	0.487177	81.6013	3	63.9524	15.2952	6.36809
jmj13-m4	2	1	Eriodictyol	0.487177	55.7016	3	63.9524	15.2952	5.82532
jmj13-m4	3	1	Eriodictyol	0.487177	54.5542	3	63.9524	15.2952	5.79582
jmj13-m4	1	1	Eriodictyol.7.O.glu	0.0876375	1.26336	3	0.804439	0.474808	1.17847
jmj13-m4	2	1	Eriodictyol.7.O.glu	0.0876375	0.834759	3	0.804439	0.474808	0.875591
jmj13-m4	3	1	Eriodictyol.7.O.glu	0.0876375	0.315198	3	0.804439	0.474808	0.39528
jmj13-m4	1	1	Ferulic_acid	3.81713	66.6191	3	60.7001	8.01771	6.07936
jmj13-m4	2	1	Ferulic_acid	3.81713	63.9056	3	60.7001	8.01771	6.02027
jmj13-m4	3	1	Ferulic_acid	3.81713	51.5755	3	60.7001	8.01771	5.71632
jmj13-m4	1	1	Isoorientin	0.806046	155.277	3	117.412	36.1095	7.28796
jmj13-m4	2	1	Isoorientin	0.806046	113.601	3	117.412	36.1095	6.84047
jmj13-m4	3	1	Isoorientin	0.806046	83.3601	3	117.412	36.1095	6.39849
jmj13-m4	1	1	Kaempferol	11.2354	326.443	3	264.798	57.5485	8.3551
jmj13-m4	2	1	Kaempferol	11.2354	255.466	3	264.798	57.5485	8.00262
jmj13-m4	3	1	Kaempferol	11.2354	212.486	3	264.798	57.5485	7.738
jmj13-m4	1	1	Luteolin	1.27646	24.6809	3	17.6382	6.17313	4.68263
jmj13-m4	2	1	Luteolin	1.27646	15.0693	3	17.6382	6.17313	4.00624
jmj13-m4	3	1	Luteolin	1.27646	13.1643	3	17.6382	6.17313	3.82418
jmj13-m4	1	1	Luteolin.7.O.glu	1.0273	15.5416	3	12.1606	4.22196	4.04802
jmj13-m4	2	1	Luteolin.7.O.glu	1.0273	13.5117	3	12.1606	4.22196	3.85915
jmj13-m4	3	1	Luteolin.7.O.glu	1.0273	7.42842	3	12.1606	4.22196	3.07526
jmj13-m4	1	1	Maysin	11.1807	2486.83	3	1910.19	607.514	11.2807
jmj13-m4	2	1	Maysin	11.1807	1967.82	3	1910.19	607.514	10.9431
jmj13-m4	3	1	Maysin	11.1807	1275.91	3	1910.19	607.514	10.3184
jmj13-m4	1	1	Naringenin	0.510578	18.32	3	17.2682	3.80454	4.27202
jmj13-m4	2	1	Naringenin	0.510578	20.4362	3	17.2682	3.80454	4.42198
jmj13-m4	3	1	Naringenin	0.510578	13.0484	3	17.2682	3.80454	3.81234
jmj13-m4	1	1	Naringenin.7.O.glucoside	0.0974925	3.15369	3	2.24762	0.828547	2.05439
jmj13-m4	2	1	Naringenin.7.O.glucoside	0.0974925	1.52857	3	2.24762	0.828547	1.33832
jmj13-m4	3	1	Naringenin.7.O.glucoside	0.0974925	2.06058	3	2.24762	0.828547	1.61381
jmj13-m4	1	1	p.Coumaric_acid	15.4258	535.099	3	537.763	78.7157	9.06636
jmj13-m4	2	1	p.Coumaric_acid	15.4258	617.777	3	537.763	78.7157	9.27328
jmj13-m4	3	1	p.Coumaric_acid	15.4258	460.413	3	537.763	78.7157	8.84992
jmj13-m4	1	1	Quinic_acid	208.187	226.434	3	252.617	40.8954	7.8293
jmj13-m4	2	1	Quinic_acid	208.187	231.676	3	252.617	40.8954	7.86218
jmj13-m4	3	1	Quinic_acid	208.187	299.742	3	252.617	40.8954	8.23238
jmj13-m4	1	1	Rhamnosylisoorientin	1.09102	190.005	3	147.674	39.7517	7.57747
jmj13-m4	2	1	Rhamnosylisoorientin	1.09102	141.878	3	147.674	39.7517	7.15864
jmj13-m4	3	1	Rhamnosylisoorientin	1.09102	111.138	3	147.674	39.7517	6.80913
jmj13-m4	1	1	Sinapic_acid	0.120097	2.19519	3	2.19282	0.49989	1.6759
jmj13-m4	2	1	Sinapic_acid	0.120097	2.69152	3	2.19282	0.49989	1.88422
jmj13-m4	3	1	Sinapic_acid	0.120097	1.69175	3	2.19282	0.49989	1.42855
jmj13-m4	1	1	Syringic_acid	2.32513	56.7205	3	53.4128	7.94659	5.85101
jmj13-m4	2	1	Syringic_acid	2.32513	59.1713	3	53.4128	7.94659	5.911
jmj13-m4	3	1	Syringic_acid	2.32513	44.3466	3	53.4128	7.94659	5.50292
jmj13-m4	1	1	Syringol	0.825249	7.55198	3	8.98856	4.33503	3.09626
jmj13-m4	2	1	Syringol	0.825249	5.55418	3	8.98856	4.33503	2.71242
jmj13-m4	3	1	Syringol	0.825249	13.8595	3	8.98856	4.33503	3.89332
jmj13-m4	1	1	Tricin	40.0673	926.459	3	911.448	65.5613	9.85714
jmj13-m4	2	1	Tricin	40.0673	968.202	3	911.448	65.5613	9.92065
jmj13-m4	3	1	Tricin	40.0673	839.683	3	911.448	65.5613	9.71542
jmj13-m4	1	1	Vanillic_acid	14.772	333.25	3	367.312	71.0768	8.38478
jmj13-m4	2	1	Vanillic_acid	14.772	449.01	3	367.312	71.0768	8.81381
jmj13-m4	3	1	Vanillic_acid	14.772	319.677	3	367.312	71.0768	8.32498
jmj13-m4	1	1	Vanillin	15.4551	908.043	3	815.269	194.356	9.8282
jmj13-m4	2	1	Vanillin	15.4551	945.854	3	815.269	194.356	9.887
jmj13-m4	3	1	Vanillin	15.4551	591.91	3	815.269	194.356	9.21167
jmj13-m4	1	1	Vitexin	1.38833	84.5572	3	65.9355	19.8402	6.41882
jmj13-m4	2	1	Vitexin	1.38833	68.1814	3	65.9355	19.8402	6.11231
jmj13-m4	3	1	Vitexin	1.38833	45.0679	3	65.9355	19.8402	5.52569
myb40-m1	1	1	4.CGA	286.419	1219.33	3	1359.4	205.759	10.2531
myb40-m1	2	1	4.CGA	286.419	1263.24	3	1359.4	205.759	10.3041
myb40-m1	3	1	4.CGA	286.419	1595.63	3	1359.4	205.759	10.6408
myb40-m1	1	1	Apigenin	0.112643	9.63118	3	8.07348	2.16367	3.41023
myb40-m1	2	1	Apigenin	0.112643	5.60298	3	8.07348	2.16367	2.72312
myb40-m1	3	1	Apigenin	0.112643	8.98626	3	8.07348	2.16367	3.31995
myb40-m1	1	1	Apigenin.7.O.glu	0.10506	0.552495	3	0.820129	0.233352	0.634589
myb40-m1	2	1	Apigenin.7.O.glu	0.10506	0.981013	3	0.820129	0.233352	0.986239
myb40-m1	3	1	Apigenin.7.O.glu	0.10506	0.926877	3	0.820129	0.233352	0.946265
myb40-m1	1	1	Apimaysin	0.158903	56.9048	3	60.9237	3.9652	5.85561
myb40-m1	2	1	Apimaysin	0.158903	61.0333	3	60.9237	3.9652	5.95497
myb40-m1	3	1	Apimaysin	0.158903	64.833	3	60.9237	3.9652	6.04074
myb40-m1	1	1	Caffeic_acid	3.53988	78.2411	3	77.4471	1.90674	6.30818
myb40-m1	2	1	Caffeic_acid	3.53988	75.2716	3	77.4471	1.90674	6.25307
myb40-m1	3	1	Caffeic_acid	3.53988	78.8285	3	77.4471	1.90674	6.31883
myb40-m1	1	1	Chrysoeriol	0.766305	33.7977	3	30.2299	4.23975	5.12092
myb40-m1	2	1	Chrysoeriol	0.766305	25.5428	3	30.2299	4.23975	4.73025
myb40-m1	3	1	Chrysoeriol	0.766305	31.3493	3	30.2299	4.23975	5.01566
myb40-m1	1	1	Dihydrokaempferol	0.11889	0.80512	3	0.728299	0.479327	0.852095
myb40-m1	2	1	Dihydrokaempferol	0.11889	0.215201	3	0.728299	0.479327	0.281195
myb40-m1	3	1	Dihydrokaempferol	0.11889	1.16458	3	0.728299	0.479327	1.11408
myb40-m1	1	1	Dihydroquercetin	0.034425	2.2222	3	2.07242	0.55794	1.68805
myb40-m1	2	1	Dihydroquercetin	0.034425	1.45488	3	2.07242	0.55794	1.29565
myb40-m1	3	1	Dihydroquercetin	0.034425	2.54018	3	2.07242	0.55794	1.82382
myb40-m1	1	1	Eriodictyol	0.487177	68.0042	3	57.0156	10.2175	6.10861
myb40-m1	2	1	Eriodictyol	0.487177	47.8018	3	57.0156	10.2175	5.60886
myb40-m1	3	1	Eriodictyol	0.487177	55.2409	3	57.0156	10.2175	5.81355
myb40-m1	1	1	Eriodictyol.7.O.glu	0.0876375	0.97902	3	1.20739	0.263177	0.984786
myb40-m1	2	1	Eriodictyol.7.O.glu	0.0876375	1.14795	3	1.20739	0.263177	1.10296
myb40-m1	3	1	Eriodictyol.7.O.glu	0.0876375	1.49521	3	1.20739	0.263177	1.31916
myb40-m1	1	1	Ferulic_acid	3.81713	87.8114	3	107.33	24.826	6.47267
myb40-m1	2	1	Ferulic_acid	3.81713	98.906	3	107.33	24.826	6.6425
myb40-m1	3	1	Ferulic_acid	3.81713	135.271	3	107.33	24.826	7.09034
myb40-m1	1	1	Isoorientin	0.806046	132.723	3	134.065	5.63747	7.0631
myb40-m1	2	1	Isoorientin	0.806046	129.219	3	134.065	5.63747	7.0248
myb40-m1	3	1	Isoorientin	0.806046	140.252	3	134.065	5.63747	7.14213
myb40-m1	1	1	Kaempferol	11.2354	253.137	3	254.16	30.9049	7.98947
myb40-m1	2	1	Kaempferol	11.2354	223.779	3	254.16	30.9049	7.81236
myb40-m1	3	1	Kaempferol	11.2354	285.563	3	254.16	30.9049	8.16271
myb40-m1	1	1	Luteolin	1.27646	33.786	3	30.6719	2.78169	5.12043
myb40-m1	2	1	Luteolin	1.27646	29.7967	3	30.6719	2.78169	4.9447
myb40-m1	3	1	Luteolin	1.27646	28.4331	3	30.6719	2.78169	4.87937
myb40-m1	1	1	Luteolin.7.O.glu	1.0273	15.407	3	16.6277	1.23256	4.03624
myb40-m1	2	1	Luteolin.7.O.glu	1.0273	17.8718	3	16.6277	1.23256	4.23816
myb40-m1	3	1	Luteolin.7.O.glu	1.0273	16.6043	3	16.6277	1.23256	4.13786
myb40-m1	1	1	Maysin	11.1807	1768.34	3	1774.18	49.7048	10.789
myb40-m1	2	1	Maysin	11.1807	1727.65	3	1774.18	49.7048	10.7554
myb40-m1	3	1	Maysin	11.1807	1826.55	3	1774.18	49.7048	10.8357
myb40-m1	1	1	Naringenin	0.510578	26.5142	3	22.3867	4.05456	4.78211
myb40-m1	2	1	Naringenin	0.510578	18.4093	3	22.3867	4.05456	4.27867
myb40-m1	3	1	Naringenin	0.510578	22.2366	3	22.3867	4.05456	4.53833
myb40-m1	1	1	Naringenin.7.O.glucoside	0.0974925	3.88987	3	3.77681	0.569418	2.2898
myb40-m1	2	1	Naringenin.7.O.glucoside	0.0974925	4.28122	3	3.77681	0.569418	2.40087
myb40-m1	3	1	Naringenin.7.O.glucoside	0.0974925	3.15935	3	3.77681	0.569418	2.05636
myb40-m1	1	1	p.Coumaric_acid	15.4258	601.173	3	626.227	21.9278	9.23404
myb40-m1	2	1	p.Coumaric_acid	15.4258	641.927	3	626.227	21.9278	9.32851
myb40-m1	3	1	p.Coumaric_acid	15.4258	635.58	3	626.227	21.9278	9.3142
myb40-m1	1	1	Quinic_acid	208.187	276.792	3	272.315	9.99401	8.11786
myb40-m1	2	1	Quinic_acid	208.187	260.866	3	272.315	9.99401	8.03268
myb40-m1	3	1	Quinic_acid	208.187	279.288	3	272.315	9.99401	8.13077
myb40-m1	1	1	Rhamnosylisoorientin	1.09102	416.343	3	443.296	36.2235	8.70509
myb40-m1	2	1	Rhamnosylisoorientin	1.09102	429.072	3	443.296	36.2235	8.74843
myb40-m1	3	1	Rhamnosylisoorientin	1.09102	484.472	3	443.296	36.2235	8.92324
myb40-m1	1	1	Sinapic_acid	0.120097	3.61976	3	4.23856	0.801499	2.20782
myb40-m1	2	1	Sinapic_acid	0.120097	3.95197	3	4.23856	0.801499	2.308
myb40-m1	3	1	Sinapic_acid	0.120097	5.14396	3	4.23856	0.801499	2.61917
myb40-m1	1	1	Syringic_acid	2.32513	51.1708	3	78.0894	49.2683	5.70517
myb40-m1	2	1	Syringic_acid	2.32513	48.1447	3	78.0894	49.2683	5.61896
myb40-m1	3	1	Syringic_acid	2.32513	134.953	3	78.0894	49.2683	7.08696
myb40-m1	1	1	Syringol	0.825249	27.6141	3	15.3607	13.2076	4.83865
myb40-m1	2	1	Syringol	0.825249	17.0973	3	15.3607	13.2076	4.17771
myb40-m1	3	1	Syringol	0.825249	1.37069	3	15.3607	13.2076	1.24531
myb40-m1	1	1	Tricin	40.0673	1433.16	3	1433.99	15.7094	10.486
myb40-m1	2	1	Tricin	40.0673	1418.7	3	1433.99	15.7094	10.4714
myb40-m1	3	1	Tricin	40.0673	1450.09	3	1433.99	15.7094	10.5029
myb40-m1	1	1	Vanillic_acid	14.772	374.192	3	359.391	27.8668	8.55148
myb40-m1	2	1	Vanillic_acid	14.772	327.247	3	359.391	27.8668	8.35864
myb40-m1	3	1	Vanillic_acid	14.772	376.734	3	359.391	27.8668	8.56123
myb40-m1	1	1	Vanillin	15.4551	668.097	3	718.607	78.754	9.38607
myb40-m1	2	1	Vanillin	15.4551	678.374	3	718.607	78.754	9.40806
myb40-m1	3	1	Vanillin	15.4551	809.351	3	718.607	78.754	9.6624
myb40-m1	1	1	Vitexin	1.38833	65.3006	3	77.763	15.4242	6.05095
myb40-m1	2	1	Vitexin	1.38833	72.9751	3	77.763	15.4242	6.20897
myb40-m1	3	1	Vitexin	1.38833	95.0134	3	77.763	15.4242	6.58516
myb40-m2	1	1	4.CGA	286.419	733.494	3	855.417	105.903	9.52061
myb40-m2	2	1	4.CGA	286.419	924.541	3	855.417	105.903	9.85415
myb40-m2	3	1	4.CGA	286.419	908.216	3	855.417	105.903	9.82848
myb40-m2	1	1	Apigenin	0.112643	8.33811	3	7.34675	1.11495	3.22313
myb40-m2	2	1	Apigenin	0.112643	6.13971	3	7.34675	1.11495	2.83587
myb40-m2	3	1	Apigenin	0.112643	7.56242	3	7.34675	1.11495	3.09802
myb40-m2	1	1	Apigenin.7.O.glu	0.10506	0.158349	3	0.411361	0.243651	0.21207
myb40-m2	2	1	Apigenin.7.O.glu	0.10506	0.431311	3	0.411361	0.243651	0.517338
myb40-m2	3	1	Apigenin.7.O.glu	0.10506	0.644424	3	0.411361	0.243651	0.717582
myb40-m2	1	1	Apimaysin	0.158903	134.675	3	125.571	7.90735	7.08401
myb40-m2	2	1	Apimaysin	0.158903	121.62	3	125.571	7.90735	6.93806
myb40-m2	3	1	Apimaysin	0.158903	120.417	3	125.571	7.90735	6.92382
myb40-m2	1	1	Caffeic_acid	3.53988	110.565	3	92.2705	20.5936	6.80174
myb40-m2	2	1	Caffeic_acid	3.53988	69.967	3	92.2705	20.5936	6.14908
myb40-m2	3	1	Caffeic_acid	3.53988	96.2798	3	92.2705	20.5936	6.60407
myb40-m2	1	1	Chrysoeriol	0.766305	34.2706	3	32.8386	2.51437	5.14039
myb40-m2	2	1	Chrysoeriol	0.766305	34.3098	3	32.8386	2.51437	5.142
myb40-m2	3	1	Chrysoeriol	0.766305	29.9353	3	32.8386	2.51437	4.95118
myb40-m2	1	1	Dihydrokaempferol	0.11889	0.51291	3	0.574332	0.104123	0.597327
myb40-m2	2	1	Dihydrokaempferol	0.11889	0.515533	3	0.574332	0.104123	0.599825
myb40-m2	3	1	Dihydrokaempferol	0.11889	0.694554	3	0.574332	0.104123	0.760906
myb40-m2	1	1	Dihydroquercetin	0.034425	5.37271	3	4.00652	1.22077	2.67191
myb40-m2	2	1	Dihydroquercetin	0.034425	3.0227	3	4.00652	1.22077	2.00817
myb40-m2	3	1	Dihydroquercetin	0.034425	3.62414	3	4.00652	1.22077	2.20919
myb40-m2	1	1	Eriodictyol	0.487177	138.869	3	93.7719	39.0565	7.12794
myb40-m2	2	1	Eriodictyol	0.487177	71.5029	3	93.7719	39.0565	6.17997
myb40-m2	3	1	Eriodictyol	0.487177	70.9436	3	93.7719	39.0565	6.16879
myb40-m2	1	1	Eriodictyol.7.O.glu	0.0876375	0.963302	3	1.25015	0.293367	0.973282
myb40-m2	2	1	Eriodictyol.7.O.glu	0.0876375	1.23752	3	1.25015	0.293367	1.1619
myb40-m2	3	1	Eriodictyol.7.O.glu	0.0876375	1.54963	3	1.25015	0.293367	1.35029
myb40-m2	1	1	Ferulic_acid	3.81713	97.1274	3	83.5711	12.0618	6.61658
myb40-m2	2	1	Ferulic_acid	3.81713	79.5602	3	83.5711	12.0618	6.332
myb40-m2	3	1	Ferulic_acid	3.81713	74.0258	3	83.5711	12.0618	6.22931
myb40-m2	1	1	Isoorientin	0.806046	193.494	3	200.497	6.90003	7.60358
myb40-m2	2	1	Isoorientin	0.806046	200.709	3	200.497	6.90003	7.65613
myb40-m2	3	1	Isoorientin	0.806046	207.289	3	200.497	6.90003	7.70244
myb40-m2	1	1	Kaempferol	11.2354	328.862	3	284.628	38.4056	8.36572
myb40-m2	2	1	Kaempferol	11.2354	265.252	3	284.628	38.4056	8.05665
myb40-m2	3	1	Kaempferol	11.2354	259.77	3	284.628	38.4056	8.02663
myb40-m2	1	1	Luteolin	1.27646	48.5799	3	36.0234	11.2298	5.63168
myb40-m2	2	1	Luteolin	1.27646	32.5485	3	36.0234	11.2298	5.06818
myb40-m2	3	1	Luteolin	1.27646	26.9417	3	36.0234	11.2298	4.80435
myb40-m2	1	1	Luteolin.7.O.glu	1.0273	5.37697	3	13.1809	6.75981	2.67287
myb40-m2	2	1	Luteolin.7.O.glu	1.0273	16.9455	3	13.1809	6.75981	4.16555
myb40-m2	3	1	Luteolin.7.O.glu	1.0273	17.2203	3	13.1809	6.75981	4.18748
myb40-m2	1	1	Maysin	11.1807	2310.22	3	2253.76	125.582	11.1744
myb40-m2	2	1	Maysin	11.1807	2109.85	3	2253.76	125.582	11.0436
myb40-m2	3	1	Maysin	11.1807	2341.19	3	2253.76	125.582	11.1936
myb40-m2	1	1	Naringenin	0.510578	24.9225	3	19.5522	4.84311	4.69614
myb40-m2	2	1	Naringenin	0.510578	18.2179	3	19.5522	4.84311	4.26438
myb40-m2	3	1	Naringenin	0.510578	15.5161	3	19.5522	4.84311	4.0458
myb40-m2	1	1	Naringenin.7.O.glucoside	0.0974925	0.983937	3	2.26191	1.10751	0.988366
myb40-m2	2	1	Naringenin.7.O.glucoside	0.0974925	2.86023	3	2.26191	1.10751	1.94869
myb40-m2	3	1	Naringenin.7.O.glucoside	0.0974925	2.94158	3	2.26191	1.10751	1.97877
myb40-m2	1	1	p.Coumaric_acid	15.4258	877.536	3	833.361	46.0093	9.77896
myb40-m2	2	1	p.Coumaric_acid	15.4258	836.834	3	833.361	46.0093	9.71052
myb40-m2	3	1	p.Coumaric_acid	15.4258	785.714	3	833.361	46.0093	9.6197
myb40-m2	1	1	Quinic_acid	208.187	110.888	3	141.549	37.2866	6.80592
myb40-m2	2	1	Quinic_acid	208.187	183.057	3	141.549	37.2866	7.52401
myb40-m2	3	1	Quinic_acid	208.187	130.703	3	141.549	37.2866	7.04115
myb40-m2	1	1	Rhamnosylisoorientin	1.09102	184.826	3	184.553	1.57988	7.53781
myb40-m2	2	1	Rhamnosylisoorientin	1.09102	182.854	3	184.553	1.57988	7.52242
myb40-m2	3	1	Rhamnosylisoorientin	1.09102	185.978	3	184.553	1.57988	7.54672
myb40-m2	1	1	Sinapic_acid	0.120097	4.83715	3	6.21799	2.59602	2.54526
myb40-m2	2	1	Sinapic_acid	0.120097	4.60422	3	6.21799	2.59602	2.48651
myb40-m2	3	1	Sinapic_acid	0.120097	9.2126	3	6.21799	2.59602	3.35228
myb40-m2	1	1	Syringic_acid	2.32513	136.527	3	131.346	4.705	7.10358
myb40-m2	2	1	Syringic_acid	2.32513	127.341	3	131.346	4.705	7.00384
myb40-m2	3	1	Syringic_acid	2.32513	130.169	3	131.346	4.705	7.03528
myb40-m2	1	1	Syringol	0.825249	0.625457	3	0.71506	0.077918	0.700845
myb40-m2	2	1	Syringol	0.825249	0.752807	3	0.71506	0.077918	0.809667
myb40-m2	3	1	Syringol	0.825249	0.766915	3	0.71506	0.077918	0.821232
myb40-m2	1	1	Tricin	40.0673	1564.23	3	1383.94	160.642	10.6122
myb40-m2	2	1	Tricin	40.0673	1256	3	1383.94	160.642	10.2958
myb40-m2	3	1	Tricin	40.0673	1331.6	3	1383.94	160.642	10.38
myb40-m2	1	1	Vanillic_acid	14.772	316.807	3	299.651	18.5202	8.31201
myb40-m2	2	1	Vanillic_acid	14.772	302.13	3	299.651	18.5202	8.24379
myb40-m2	3	1	Vanillic_acid	14.772	280.017	3	299.651	18.5202	8.13451
myb40-m2	1	1	Vanillin	15.4551	1032.42	3	951.64	87.4565	10.0132
myb40-m2	2	1	Vanillin	15.4551	858.766	3	951.64	87.4565	9.7478
myb40-m2	3	1	Vanillin	15.4551	963.734	3	951.64	87.4565	9.91399
myb40-m2	1	1	Vitexin	1.38833	451.36	3	423.854	49.8607	8.82133
myb40-m2	2	1	Vitexin	1.38833	366.299	3	423.854	49.8607	8.52081
myb40-m2	3	1	Vitexin	1.38833	453.904	3	423.854	49.8607	8.82942
mybr21-m1	1	1	4.CGA	286.419	1778.82	3	2104.53	282.837	10.7975
mybr21-m1	2	1	4.CGA	286.419	2246.72	3	2104.53	282.837	11.1342
mybr21-m1	3	1	4.CGA	286.419	2288.06	3	2104.53	282.837	11.1605
mybr21-m1	1	1	Apigenin	0.112643	16.518	3	13.3382	4.58296	4.13076
mybr21-m1	2	1	Apigenin	0.112643	15.4116	3	13.3382	4.58296	4.03665
mybr21-m1	3	1	Apigenin	0.112643	8.08493	3	13.3382	4.58296	3.18347
mybr21-m1	1	1	Apigenin.7.O.glu	0.10506	0.925616	3	0.729095	0.329283	0.94532
mybr21-m1	2	1	Apigenin.7.O.glu	0.10506	0.912724	3	0.729095	0.329283	0.935629
mybr21-m1	3	1	Apigenin.7.O.glu	0.10506	0.348944	3	0.729095	0.329283	0.431831
mybr21-m1	1	1	Apimaysin	0.158903	88.8643	3	91.1374	13.3578	6.48968
mybr21-m1	2	1	Apimaysin	0.158903	105.486	3	91.1374	13.3578	6.73452
mybr21-m1	3	1	Apimaysin	0.158903	79.062	3	91.1374	13.3578	6.32305
mybr21-m1	1	1	Caffeic_acid	3.53988	125.255	3	148.164	27.5614	6.9802
mybr21-m1	2	1	Caffeic_acid	3.53988	140.487	3	148.164	27.5614	7.14453
mybr21-m1	3	1	Caffeic_acid	3.53988	178.75	3	148.164	27.5614	7.48985
mybr21-m1	1	1	Chrysoeriol	0.766305	43.205	3	37.7748	9.69167	5.46614
mybr21-m1	2	1	Chrysoeriol	0.766305	43.5339	3	37.7748	9.69167	5.47683
mybr21-m1	3	1	Chrysoeriol	0.766305	26.5854	3	37.7748	9.69167	4.78583
mybr21-m1	1	1	Dihydrokaempferol	0.11889	1.42412	3	1.35409	0.270118	1.27746
mybr21-m1	2	1	Dihydrokaempferol	0.11889	1.05585	3	1.35409	0.270118	1.03974
mybr21-m1	3	1	Dihydrokaempferol	0.11889	1.5823	3	1.35409	0.270118	1.36865
mybr21-m1	1	1	Dihydroquercetin	0.034425	28.229	3	26.6496	8.09753	4.86933
mybr21-m1	2	1	Dihydroquercetin	0.034425	33.8411	3	26.6496	8.09753	5.12272
mybr21-m1	3	1	Dihydroquercetin	0.034425	17.8787	3	26.6496	8.09753	4.23869
mybr21-m1	1	1	Eriodictyol	0.487177	96.8893	3	107.804	10.9208	6.61308
mybr21-m1	2	1	Eriodictyol	0.487177	118.731	3	107.804	10.9208	6.90365
mybr21-m1	3	1	Eriodictyol	0.487177	107.792	3	107.804	10.9208	6.76543
mybr21-m1	1	1	Eriodictyol.7.O.glu	0.0876375	3.26653	3	2.74242	0.455885	2.09306
mybr21-m1	2	1	Eriodictyol.7.O.glu	0.0876375	2.52298	3	2.74242	0.455885	1.8168
mybr21-m1	3	1	Eriodictyol.7.O.glu	0.0876375	2.43776	3	2.74242	0.455885	1.78147
mybr21-m1	1	1	Ferulic_acid	3.81713	212.996	3	247.854	43.8369	7.74144
mybr21-m1	2	1	Ferulic_acid	3.81713	233.497	3	247.854	43.8369	7.87343
mybr21-m1	3	1	Ferulic_acid	3.81713	297.069	3	247.854	43.8369	8.2195
mybr21-m1	1	1	Isoorientin	0.806046	206.926	3	208.596	22.3354	7.69993
mybr21-m1	2	1	Isoorientin	0.806046	231.72	3	208.596	22.3354	7.86245
mybr21-m1	3	1	Isoorientin	0.806046	187.143	3	208.596	22.3354	7.55569
mybr21-m1	1	1	Kaempferol	11.2354	63.5075	3	75.6006	11.0445	6.01139
mybr21-m1	2	1	Kaempferol	11.2354	78.1402	3	75.6006	11.0445	6.30634
mybr21-m1	3	1	Kaempferol	11.2354	85.1541	3	75.6006	11.0445	6.42885
mybr21-m1	1	1	Luteolin	1.27646	41.1426	3	49.7433	8.03558	5.39721
mybr21-m1	2	1	Luteolin	1.27646	57.0589	3	49.7433	8.03558	5.85945
mybr21-m1	3	1	Luteolin	1.27646	51.0283	3	49.7433	8.03558	5.70123
mybr21-m1	1	1	Luteolin.7.O.glu	1.0273	24.8438	3	24.2243	3.76939	4.69175
mybr21-m1	2	1	Luteolin.7.O.glu	1.0273	27.6455	3	24.2243	3.76939	4.84024
mybr21-m1	3	1	Luteolin.7.O.glu	1.0273	20.1835	3	24.2243	3.76939	4.40487
mybr21-m1	1	1	Maysin	11.1807	2135.02	3	2252.8	276.169	11.0607
mybr21-m1	2	1	Maysin	11.1807	2568.33	3	2252.8	276.169	11.3272
mybr21-m1	3	1	Maysin	11.1807	2055.04	3	2252.8	276.169	11.0057
mybr21-m1	1	1	Naringenin	0.510578	33.0441	3	30.9052	3.25983	5.08933
mybr21-m1	2	1	Naringenin	0.510578	32.5181	3	30.9052	3.25983	5.06687
mybr21-m1	3	1	Naringenin	0.510578	27.1533	3	30.9052	3.25983	4.81523
mybr21-m1	1	1	Naringenin.7.O.glucoside	0.0974925	5.79629	3	5.96665	0.828911	2.76475
mybr21-m1	2	1	Naringenin.7.O.glucoside	0.0974925	6.8675	3	5.96665	0.828911	2.97591
mybr21-m1	3	1	Naringenin.7.O.glucoside	0.0974925	5.23615	3	5.96665	0.828911	2.64066
mybr21-m1	1	1	p.Coumaric_acid	15.4258	1022.54	3	1038.34	184.15	9.99935
mybr21-m1	2	1	p.Coumaric_acid	15.4258	1229.88	3	1038.34	184.15	10.2655
mybr21-m1	3	1	p.Coumaric_acid	15.4258	862.602	3	1038.34	184.15	9.75422
mybr21-m1	1	1	Quinic_acid	208.187	401.493	3	472.482	100.724	8.65282
mybr21-m1	2	1	Quinic_acid	208.187	587.762	3	472.482	100.724	9.20154
mybr21-m1	3	1	Quinic_acid	208.187	428.19	3	472.482	100.724	8.74547
mybr21-m1	1	1	Rhamnosylisoorientin	1.09102	208.252	3	223.282	23.5462	7.7091
mybr21-m1	2	1	Rhamnosylisoorientin	1.09102	250.418	3	223.282	23.5462	7.97394
mybr21-m1	3	1	Rhamnosylisoorientin	1.09102	211.175	3	223.282	23.5462	7.72911
mybr21-m1	1	1	Sinapic_acid	0.120097	4.60683	3	4.1659	0.620115	2.48718
mybr21-m1	2	1	Sinapic_acid	0.120097	3.45684	3	4.1659	0.620115	2.15602
mybr21-m1	3	1	Sinapic_acid	0.120097	4.43404	3	4.1659	0.620115	2.44202
mybr21-m1	1	1	Syringic_acid	2.32513	221.038	3	229.237	7.70586	7.79466
mybr21-m1	2	1	Syringic_acid	2.32513	230.343	3	229.237	7.70586	7.85389
mybr21-m1	3	1	Syringic_acid	2.32513	236.33	3	229.237	7.70586	7.89075
mybr21-m1	1	1	Syringol	0.825249	1.71444	3	1.84613	0.123197	1.44065
mybr21-m1	2	1	Syringol	0.825249	1.95857	3	1.84613	0.123197	1.5649
mybr21-m1	3	1	Syringol	0.825249	1.86537	3	1.84613	0.123197	1.51872
mybr21-m1	1	1	Tricin	40.0673	1734.17	3	1662.45	231.198	10.7609
mybr21-m1	2	1	Tricin	40.0673	1849.28	3	1662.45	231.198	10.8535
mybr21-m1	3	1	Tricin	40.0673	1403.89	3	1662.45	231.198	10.4562
mybr21-m1	1	1	Vanillic_acid	14.772	853.466	3	848.042	5.41506	9.73888
mybr21-m1	2	1	Vanillic_acid	14.772	848.025	3	848.042	5.41506	9.72966
mybr21-m1	3	1	Vanillic_acid	14.772	842.636	3	848.042	5.41506	9.72048
mybr21-m1	1	1	Vanillin	15.4551	810.597	3	820.666	78.5695	9.66462
mybr21-m1	2	1	Vanillin	15.4551	903.785	3	820.666	78.5695	9.82143
mybr21-m1	3	1	Vanillin	15.4551	747.617	3	820.666	78.5695	9.54808
mybr21-m1	1	1	Vitexin	1.38833	124.574	3	125.941	14.2249	6.97239
mybr21-m1	2	1	Vitexin	1.38833	140.8	3	125.941	14.2249	7.14771
mybr21-m1	3	1	Vitexin	1.38833	112.449	3	125.941	14.2249	6.8259
mybr32-m1	1	1	4.CGA	286.419	1727.7	3	1397.47	362.629	10.7555
mybr32-m1	2	1	4.CGA	286.419	1455.32	3	1397.47	362.629	10.5081
mybr32-m1	3	1	4.CGA	286.419	1009.4	3	1397.47	362.629	9.98071
mybr32-m1	1	1	Apigenin	0.112643	12.003	3	14.3433	2.26755	3.70077
mybr32-m1	2	1	Apigenin	0.112643	14.4966	3	14.3433	2.26755	3.95388
mybr32-m1	3	1	Apigenin	0.112643	16.5303	3	14.3433	2.26755	4.13178
mybr32-m1	1	1	Apigenin.7.O.glu	0.10506	0.727135	3	0.640527	0.136626	0.78838
mybr32-m1	2	1	Apigenin.7.O.glu	0.10506	0.483026	3	0.640527	0.136626	0.568544
mybr32-m1	3	1	Apigenin.7.O.glu	0.10506	0.71142	3	0.640527	0.136626	0.775194
mybr32-m1	1	1	Apimaysin	0.158903	92.1755	3	74.0153	15.7386	6.54188
mybr32-m1	2	1	Apimaysin	0.158903	64.3362	3	74.0153	15.7386	6.02981
mybr32-m1	3	1	Apimaysin	0.158903	65.5342	3	74.0153	15.7386	6.05602
mybr32-m1	1	1	Caffeic_acid	3.53988	120.827	3	130.179	8.39716	6.92869
mybr32-m1	2	1	Caffeic_acid	3.53988	132.637	3	130.179	8.39716	7.06217
mybr32-m1	3	1	Caffeic_acid	3.53988	137.073	3	130.179	8.39716	7.10928
mybr32-m1	1	1	Chrysoeriol	0.766305	44.9165	3	48.9284	8.29947	5.52094
mybr32-m1	2	1	Chrysoeriol	0.766305	43.3972	3	48.9284	8.29947	5.4724
mybr32-m1	3	1	Chrysoeriol	0.766305	58.4716	3	48.9284	8.29947	5.89413
mybr32-m1	1	1	Dihydrokaempferol	0.11889	1.11404	3	1.20142	0.0772031	1.08
mybr32-m1	2	1	Dihydrokaempferol	0.11889	1.22982	3	1.20142	0.0772031	1.15693
mybr32-m1	3	1	Dihydrokaempferol	0.11889	1.26039	3	1.20142	0.0772031	1.17657
mybr32-m1	1	1	Dihydroquercetin	0.034425	28.7851	3	27.814	1.54447	4.89652
mybr32-m1	2	1	Dihydroquercetin	0.034425	28.6238	3	27.814	1.54447	4.88869
mybr32-m1	3	1	Dihydroquercetin	0.034425	26.033	3	27.814	1.54447	4.75665
mybr32-m1	1	1	Eriodictyol	0.487177	67.9171	3	86.8468	21.2848	6.10679
mybr32-m1	2	1	Eriodictyol	0.487177	82.7362	3	86.8468	21.2848	6.38778
mybr32-m1	3	1	Eriodictyol	0.487177	109.887	3	86.8468	21.2848	6.79295
mybr32-m1	1	1	Eriodictyol.7.O.glu	0.0876375	3.46298	3	2.08658	1.22718	2.15801
mybr32-m1	2	1	Eriodictyol.7.O.glu	0.0876375	1.10665	3	2.08658	1.22718	1.07495
mybr32-m1	3	1	Eriodictyol.7.O.glu	0.0876375	1.6901	3	2.08658	1.22718	1.42766
mybr32-m1	1	1	Ferulic_acid	3.81713	144.483	3	207.207	55.6902	7.1847
mybr32-m1	2	1	Ferulic_acid	3.81713	250.842	3	207.207	55.6902	7.97638
mybr32-m1	3	1	Ferulic_acid	3.81713	226.297	3	207.207	55.6902	7.82843
mybr32-m1	1	1	Isoorientin	0.806046	203.392	3	189.707	30.4132	7.67519
mybr32-m1	2	1	Isoorientin	0.806046	154.856	3	189.707	30.4132	7.28407
mybr32-m1	3	1	Isoorientin	0.806046	210.874	3	189.707	30.4132	7.72707
mybr32-m1	1	1	Kaempferol	11.2354	51.7933	3	63.4969	20.5256	5.72228
mybr32-m1	2	1	Kaempferol	11.2354	51.5002	3	63.4969	20.5256	5.71425
mybr32-m1	3	1	Kaempferol	11.2354	87.1973	3	63.4969	20.5256	6.46266
mybr32-m1	1	1	Luteolin	1.27646	33.498	3	36.1708	4.05474	5.10844
mybr32-m1	2	1	Luteolin	1.27646	40.8363	3	36.1708	4.05474	5.38668
mybr32-m1	3	1	Luteolin	1.27646	34.1781	3	36.1708	4.05474	5.1366
mybr32-m1	1	1	Luteolin.7.O.glu	1.0273	25.925	3	14.5623	9.89577	4.75087
mybr32-m1	2	1	Luteolin.7.O.glu	1.0273	7.83531	3	14.5623	9.89577	3.14328
mybr32-m1	3	1	Luteolin.7.O.glu	1.0273	9.92669	3	14.5623	9.89577	3.44978
mybr32-m1	1	1	Maysin	11.1807	2186.88	3	1886.06	276.195	11.0953
mybr32-m1	2	1	Maysin	11.1807	1643.92	3	1886.06	276.195	10.6838
mybr32-m1	3	1	Maysin	11.1807	1827.38	3	1886.06	276.195	10.8364
mybr32-m1	1	1	Naringenin	0.510578	22.3367	3	26.1963	3.35659	4.54453
mybr32-m1	2	1	Naringenin	0.510578	27.8187	3	26.1963	3.35659	4.84894
mybr32-m1	3	1	Naringenin	0.510578	28.4334	3	26.1963	3.35659	4.87938
mybr32-m1	1	1	Naringenin.7.O.glucoside	0.0974925	5.06359	3	5.22017	0.76726	2.60017
mybr32-m1	2	1	Naringenin.7.O.glucoside	0.0974925	4.54329	3	5.22017	0.76726	2.47074
mybr32-m1	3	1	Naringenin.7.O.glucoside	0.0974925	6.05365	3	5.22017	0.76726	2.81837
mybr32-m1	1	1	p.Coumaric_acid	15.4258	709.015	3	861.062	158.711	9.4717
mybr32-m1	2	1	p.Coumaric_acid	15.4258	848.483	3	861.062	158.711	9.73044
mybr32-m1	3	1	p.Coumaric_acid	15.4258	1025.69	3	861.062	158.711	10.0038
mybr32-m1	1	1	Quinic_acid	208.187	324.649	3	348.596	29.5559	8.34717
mybr32-m1	2	1	Quinic_acid	208.187	339.512	3	348.596	29.5559	8.41156
mybr32-m1	3	1	Quinic_acid	208.187	381.628	3	348.596	29.5559	8.5798
mybr32-m1	1	1	Rhamnosylisoorientin	1.09102	207.967	3	167.487	35.057	7.70713
mybr32-m1	2	1	Rhamnosylisoorientin	1.09102	147.362	3	167.487	35.057	7.21298
mybr32-m1	3	1	Rhamnosylisoorientin	1.09102	147.132	3	167.487	35.057	7.21074
mybr32-m1	1	1	Sinapic_acid	0.120097	6.89844	3	5.2401	1.78308	2.98157
mybr32-m1	2	1	Sinapic_acid	0.120097	5.46772	3	5.2401	1.78308	2.69326
mybr32-m1	3	1	Sinapic_acid	0.120097	3.35414	3	5.2401	1.78308	2.12239
mybr32-m1	1	1	Syringic_acid	2.32513	229.393	3	252.237	24.314	7.84795
[truncated: 857 more rows]

## Sheet: log2-AUA_t-test
Compound	Genotype	statistic_W22_rg	statistic_W22_ufmu	df_W22_rg	df_W22_ufmu	p_W22_rg	p_W22_ufmu	p.adj_W22_rg	p.adj_W22_ufmu	p.adj.signif_W22_rg	p.adj.signif_W22_ufmu
4.CGA	baf60.21-m1	-1.01273	2.74254	3.86553	3.86177	0.37	0.054	0.52678	0.154477	ns	ns
4.CGA	baf60.21-m2	1.52407	5.0509	3.99998	3.53024	0.202	0.01	0.352166	0.0721875	ns	ns
4.CGA	bzip76-m2	-3.08642	2.35234	2.45235	2.21362	0.07	0.131	0.189677	0.263139	ns	ns
4.CGA	bzip76-m3	-1.40189	3.07724	3.68714	2.96285	0.239	0.055	0.399342	0.156369	ns	ns
4.CGA	c3h42-m1	-4.53575	1.26214	2.61076	2.29093	0.027	0.32	0.10847	0.463448	ns	ns
4.CGA	e2f13-m1	-4.08235	0.559013	3.99974	3.55046	0.015	0.61	0.0792	0.736784	ns	ns
4.CGA	e2f19-m1	0.141024	4.14158	3.87543	3.17674	0.895	0.023	0.922969	0.103165	ns	ns
4.CGA	e2f19-m2	-2.94854	-0.178057	2.75853	3.43144	0.067	0.869	0.183703	0.90423	ns	ns
4.CGA	gras52-m1	-3.55003	0.201012	3.49789	3.99863	0.03	0.851	0.114074	0.890514	ns	ns
4.CGA	gras75-m1	-1.19706	1.50002	2.81152	3.5046	0.322	0.218	0.481437	0.368923	ns	ns
4.CGA	hsf13-m1	-2.55485	2.43123	3.22569	2.62412	0.078	0.105	0.194264	0.223548	ns	ns
4.CGA	hsf18-m1	-1.49277	2.0697	3.60329	3.99501	0.217	0.107	0.370625	0.226243	ns	ns
4.CGA	hsf20-m1	-9.05263	-1.61351	2.09846	2.04605	0.01	0.245	0.0641667	0.396462	ns	ns
4.CGA	hsf24-m3	2.16796	5.7319	3.8302	3.1157	0.099	0.01	0.225366	0.0721875	ns	ns
4.CGA	hsf24-m4	0.619654	4.73266	3.3412	2.69729	0.575	0.023	0.697244	0.103165	ns	ns
4.CGA	hsf29-m1	-5.29352	0.416269	3.22706	2.62496	0.011	0.709	0.0682148	0.79408	ns	ns
4.CGA	hsf29-m2	-4.00681	0.852753	3.9353	3.27806	0.017	0.452	0.0849081	0.595789	ns	ns
4.CGA	hsf6-m1	-2.26047	0.412088	2.73067	3.39113	0.118	0.705	0.250648	0.792482	ns	ns
4.CGA	hsf6-m2	-7.87142	-2.12136	3.91469	3.23937	0.002	0.117	0.0275821	0.241852	*	ns
4.CGA	jmj13-m4	1.23425	4.78874	3.99707	3.58736	0.285	0.011	0.44862	0.0726	ns	ns
4.CGA	myb40-m1	-2.09959	2.77817	3.19523	2.60562	0.121	0.081	0.252753	0.199053	ns	ns
4.CGA	myb40-m2	0.646444	4.85422	2.96553	2.47437	0.565	0.026	0.689643	0.106773	ns	ns
4.CGA	mybr21-m1	-4.73577	0.88093	3.11967	2.56096	0.016	0.453	0.0816796	0.596256	ns	ns
4.CGA	mybr32-m1	-1.69445	2.36041	3.97561	3.68394	0.166	0.083	0.307383	0.202354	ns	ns
4.CGA	sbp20-m2	-7.27513	-0.485297	2.26197	2.12287	0.013	0.673	0.0728	0.776345	ns	ns
4.CGA	sbp20-m3	-2.35705	1.75998	3.9473	3.75003	0.079	0.158	0.194656	0.297336	ns	ns
4.CGA	W22_ufmu	-3.83225	NA	3.53451	NA	0.023	NA	0.0997746	NA	ns	NA
4.CGA	wrky2-m2	-2.40358	1.50827	3.79874	3.91783	0.078	0.207	0.194264	0.359526	ns	ns
4.CGA	wrky8-m1	1.51569	5.15234	3.94542	3.29928	0.205	0.011	0.354056	0.0726	ns	ns
4.CGA	wrky8-m2	-6.15021	0.313353	2.23047	2.10801	0.019	0.782	0.0895714	0.845109	ns	ns
4.CGA	wrky82-m1	-8.54849	-3.40222	3.90413	3.81752	0.001	0.029	0.0225366	0.11165	*	ns
4.CGA	wrky87-m1	-9.28159	-2.3313	2.95712	2.4698	0.003	0.121	0.0315	0.249007	*	ns
4.CGA	wrky87-m2	-4.93136	0.958103	2.66078	2.31581	0.021	0.427	0.0941942	0.577669	ns	ns
Apigenin	baf60.21-m1	1.06544	1.11156	2.15647	3.9707	0.391	0.329	0.540844	0.474253	ns	ns
Apigenin	baf60.21-m2	7.42769	3.10822	3.58318	2.37551	0.003	0.072	0.0315	0.184288	*	ns
Apigenin	bzip76-m2	6.84086	2.65557	3.89815	2.25688	0.003	0.103	0.0315	0.22133	*	ns
Apigenin	bzip76-m3	6.58098	2.64687	3.80551	2.29333	0.003	0.102	0.0315	0.22133	*	ns
Apigenin	c3h42-m1	5.18668	1.82699	3.67578	2.10084	0.008	0.203	0.0568615	0.353243	ns	ns
Apigenin	e2f13-m1	0.38876	0.593909	2.97971	2.68956	0.724	0.599	0.803092	0.729217	ns	ns
Apigenin	e2f19-m1	4.33203	2.35063	2.9283	2.73024	0.024	0.109	0.10126	0.229945	ns	ns
Apigenin	e2f19-m2	2.09578	1.22025	3.45307	2.42731	0.115	0.328	0.248271	0.47355	ns	ns
Apigenin	gras52-m1	1.28235	1.223	2.23124	3.95247	0.317	0.289	0.474729	0.440653	ns	ns
Apigenin	gras75-m1	7.60272	2.75133	3.99572	2.19827	0.002	0.1	0.0275821	0.221053	*	ns
Apigenin	hsf13-m1	1.81475	1.2903	2.73483	2.92278	0.176	0.29	0.320126	0.440724	ns	ns
Apigenin	hsf18-m1	3.42372	1.49373	3.99037	2.20486	0.027	0.263	0.10847	0.413286	ns	ns
Apigenin	hsf20-m1	1.36559	0.856892	3.99997	2.18481	0.244	0.475	0.4026	0.614706	ns	ns
Apigenin	hsf24-m3	6.4379	3.53436	2.72889	2.92994	0.01	0.04	0.0641667	0.13153	ns	ns
Apigenin	hsf24-m4	2.49857	1.7987	2.461	3.37528	0.106	0.16	0.234316	0.298667	ns	ns
Apigenin	hsf29-m1	1.17207	1.03989	2.49448	3.3035	0.341	0.368	0.499341	0.516766	ns	ns
Apigenin	hsf29-m2	0.358526	0.590811	2.50904	3.27396	0.748	0.593	0.820846	0.725738	ns	ns
Apigenin	hsf6-m1	0.840795	0.729798	3.75244	2.31291	0.451	0.532	0.593624	0.667891	ns	ns
Apigenin	hsf6-m2	-0.017548	0.388662	2.54093	3.21265	0.987	0.722	0.991291	0.801837	ns	ns
Apigenin	jmj13-m4	7.43087	2.80767	3.9333	2.24103	0.002	0.094	0.0275821	0.214459	*	ns
Apigenin	myb40-m1	2.43738	1.65641	2.61558	3.08578	0.105	0.194	0.232662	0.342092	ns	ns
Apigenin	myb40-m2	4.65551	2.05079	3.70994	2.32844	0.012	0.158	0.0715355	0.297336	ns	ns
Apigenin	mybr21-m1	-0.214484	0.231858	2.32085	3.73072	0.848	0.829	0.888381	0.880455	ns	ns
Apigenin	mybr32-m1	-1.40129	-0.0712719	3.53714	2.39331	0.242	0.949	0.402387	0.960434	ns	ns
Apigenin	sbp20-m2	-0.00830893	0.388514	2.49305	3.30646	0.994	0.721	0.994	0.80169	ns	ns
Apigenin	sbp20-m3	-0.152852	0.371273	3.23781	2.52755	0.888	0.739	0.921924	0.813164	ns	ns
Apigenin	W22_ufmu	-0.450054	NA	2.18576	NA	0.693	NA	0.779942	NA	ns	NA
Apigenin	wrky2-m2	1.89989	1.31164	2.79008	2.86022	0.161	0.285	0.302982	0.436716	ns	ns
Apigenin	wrky8-m1	2.76232	1.08933	2.49246	2.02328	0.086	0.389	0.203754	0.53625	ns	ns
Apigenin	wrky8-m2	0.798483	0.752865	3.21475	2.5398	0.479	0.515	0.619882	0.651863	ns	ns
Apigenin	wrky82-m1	3.45522	1.41766	3.9071	2.13626	0.027	0.285	0.10847	0.436716	ns	ns
Apigenin	wrky87-m1	-0.468361	0.263215	3.46377	2.42286	0.667	0.813	0.764296	0.870466	ns	ns
Apigenin	wrky87-m2	2.69418	1.65642	2.85067	2.7991	0.078	0.203	0.194264	0.353243	ns	ns
Apigenin.7.O.glu	baf60.21-m1	0.306653	3.05483	3.37478	3.65651	0.777	0.043	0.837746	0.135143	ns	ns
Apigenin.7.O.glu	baf60.21-m2	0.89338	3.62281	3.5272	3.78951	0.428	0.024	0.578175	0.103626	ns	ns
Apigenin.7.O.glu	bzip76-m2	1.269	4.08606	3.43356	3.70992	0.284	0.018	0.448574	0.0903913	ns	ns
Apigenin.7.O.glu	bzip76-m3	0.602486	3.81224	2.45675	2.60268	0.598	0.041	0.71297	0.132926	ns	ns
Apigenin.7.O.glu	c3h42-m1	-0.866654	1.80384	3.2741	3.55958	0.445	0.154	0.58824	0.293394	ns	ns
Apigenin.7.O.glu	e2f13-m1	-0.0496998	2.19952	3.99298	3.95926	0.963	0.093	0.974602	0.214459	ns	ns
Apigenin.7.O.glu	e2f19-m1	0.692964	3.35276	3.61709	3.8585	0.53	0.03	0.659112	0.113607	ns	ns
Apigenin.7.O.glu	e2f19-m2	0.738246	3.47029	3.49374	3.76191	0.507	0.028	0.641737	0.108706	ns	ns
Apigenin.7.O.glu	gras52-m1	0.499492	3.45001	2.98328	3.24812	0.652	0.036	0.756844	0.124584	ns	ns
Apigenin.7.O.glu	gras75-m1	0.511518	2.69147	3.99271	3.8685	0.636	0.056	0.742	0.158724	ns	ns
Apigenin.7.O.glu	hsf13-m1	1.71991	4.74001	3.12934	3.4098	0.18	0.013	0.324844	0.0774968	ns	ns
Apigenin.7.O.glu	hsf18-m1	-0.367768	2.18396	3.63113	3.86852	0.733	0.097	0.810158	0.218605	ns	ns
Apigenin.7.O.glu	hsf20-m1	-1.30837	1.53403	2.72395	2.9403	0.29	0.224	0.451148	0.375271	ns	ns
Apigenin.7.O.glu	hsf24-m3	1.60883	4.72897	2.90132	3.15343	0.209	0.016	0.35962	0.08448	ns	ns
Apigenin.7.O.glu	hsf24-m4	-0.182049	2.89461	2.51564	2.67847	0.869	0.072	0.907295	0.184288	ns	ns
Apigenin.7.O.glu	hsf29-m1	0.907537	4.35035	2.09918	2.13215	0.456	0.044	0.597651	0.13552	ns	ns
Apigenin.7.O.glu	hsf29-m2	0.873962	3.01008	3.96578	3.79476	0.432	0.042	0.580186	0.13475	ns	ns
Apigenin.7.O.glu	hsf6-m1	-0.230299	1.37729	3.38191	3.10349	0.831	0.259	0.876534	0.410491	ns	ns
Apigenin.7.O.glu	hsf6-m2	-0.305645	2.43045	3.26139	3.54691	0.778	0.08	0.837846	0.198177	ns	ns
Apigenin.7.O.glu	jmj13-m4	0.358995	3.73211	2.07649	2.10194	0.753	0.06	0.822426	0.165493	ns	ns
Apigenin.7.O.glu	myb40-m1	0.162923	3.14071	2.83354	3.07322	0.881	0.05	0.916716	0.145741	ns	ns
Apigenin.7.O.glu	myb40-m2	1.48819	4.38043	3.33263	3.61672	0.225	0.015	0.381762	0.083494	ns	ns
Apigenin.7.O.glu	mybr21-m1	0.436605	3.07311	3.61533	3.85723	0.687	0.039	0.776974	0.130565	ns	ns
Apigenin.7.O.glu	mybr32-m1	0.756182	4.03809	2.35528	2.47071	0.518	0.039	0.650687	0.130565	ns	ns
Apigenin.7.O.glu	sbp20-m2	-0.331351	2.31353	3.45436	3.72822	0.759	0.086	0.827024	0.206937	ns	ns
Apigenin.7.O.glu	sbp20-m3	-0.527045	2.68713	2.12581	2.16759	0.648	0.106	0.755047	0.225159	ns	ns
Apigenin.7.O.glu	W22_ufmu	-2.20039	NA	3.92011	NA	0.094	NA	0.21606	NA	ns	NA
Apigenin.7.O.glu	wrky2-m2	0.780885	4.1139	2.26426	2.35108	0.508	0.041	0.642123	0.132926	ns	ns
Apigenin.7.O.glu	wrky8-m1	-1.15105	0.776779	3.89956	3.67685	0.315	0.484	0.473268	0.621133	ns	ns
Apigenin.7.O.glu	wrky8-m2	-1.69907	0.715627	3.65448	3.88469	0.171	0.515	0.314123	0.651863	ns	ns
Apigenin.7.O.glu	wrky82-m1	-2.66604	0.127042	2.38928	2.51511	0.097	0.908	0.221851	0.928088	ns	ns
Apigenin.7.O.glu	wrky87-m1	0.54706	3.7681	2.4187	2.55339	0.631	0.043	0.740844	0.135143	ns	ns
Apigenin.7.O.glu	wrky87-m2	-0.622739	2.39959	2.506	2.66611	0.585	0.107	0.704746	0.226243	ns	ns
Apimaysin	baf60.21-m1	4.08385	7.86271	2.29664	2.34843	0.043	0.01	0.134685	0.0721875	ns	ns
Apimaysin	baf60.21-m2	-1.06732	1.94292	3.15607	3.31419	0.361	0.139	0.522009	0.275614	ns	ns
Apimaysin	bzip76-m2	1.01765	3.85189	3.73458	3.86154	0.37	0.02	0.52678	0.0957513	ns	ns
Apimaysin	bzip76-m3	1.38994	3.41755	3.6287	3.46946	0.244	0.034	0.4026	0.119908	ns	ns
Apimaysin	c3h42-m1	-1.81347	1.54155	2.21075	2.2478	0.199	0.25	0.350908	0.399654	ns	ns
Apimaysin	e2f13-m1	-1.12556	2.12995	2.56004	2.65417	0.355	0.135	0.516567	0.268836	ns	ns
Apimaysin	e2f19-m1	1.22017	4.51451	2.84785	2.98017	0.314	0.021	0.472534	0.0984975	ns	ns
Apimaysin	e2f19-m2	2.31295	5.7793	2.64339	2.74964	0.116	0.013	0.248687	0.0774968	ns	ns
Apimaysin	gras52-m1	0.589642	2.37059	3.3081	3.15028	0.593	0.094	0.710034	0.214459	ns	ns
Apimaysin	gras75-m1	3.46906	7.21124	2.27572	2.32396	0.061	0.012	0.171841	0.0759452	ns	ns
Apimaysin	hsf13-m1	5.16789	9.16404	2.07829	2.09214	0.033	0.01	0.121	0.0721875	ns	ns
Apimaysin	hsf18-m1	1.01577	4.64977	2.11036	2.12986	0.412	0.038	0.564819	0.129565	ns	ns
Apimaysin	hsf20-m1	0.839134	3.95117	3.1936	3.35342	0.46	0.024	0.601188	0.103626	ns	ns
Apimaysin	hsf24-m3	-1.01606	1.49492	3.97156	3.99996	0.367	0.209	0.524935	0.360291	ns	ns
Apimaysin	hsf24-m4	0.274124	3.50855	2.83807	2.96929	0.803	0.04	0.855949	0.13153	ns	ns
Apimaysin	hsf29-m1	4.01705	7.71248	2.43945	2.51485	0.04	0.008	0.13153	0.0648421	ns	ns
Apimaysin	hsf29-m2	0.826112	4.26495	2.47296	2.55369	0.481	0.032	0.620732	0.11687	ns	ns
Apimaysin	hsf6-m1	1.37833	3.58948	3.84459	3.71332	0.243	0.026	0.402387	0.106773	ns	ns
Apimaysin	hsf6-m2	0.309305	3.36241	3.25094	3.41263	0.776	0.036	0.837645	0.124584	ns	ns
Apimaysin	jmj13-m4	1.8412	3.42457	2.99989	2.86559	0.163	0.045	0.304267	0.137228	ns	ns
Apimaysin	myb40-m1	4.44539	8.20752	2.37691	2.44213	0.034	0.008	0.121767	0.0648421	ns	ns
Apimaysin	myb40-m2	-1.24153	2.09825	2.34568	2.40572	0.324	0.149	0.482865	0.288629	ns	ns
Apimaysin	mybr21-m1	1.14726	4.1004	3.54923	3.70292	0.323	0.017	0.482152	0.0882472	ns	ns
Apimaysin	mybr32-m1	2.27987	4.87357	3.99328	3.99347	0.085	0.008	0.202946	0.0648421	ns	ns
Apimaysin	sbp20-m2	1.153	4.43112	2.87353	3.00869	0.336	0.021	0.495158	0.0984975	ns	ns
Apimaysin	sbp20-m3	3.78975	6.68513	3.83389	3.93454	0.021	0.003	0.0941942	0.0374595	ns	*
Apimaysin	W22_ufmu	-2.44499	NA	3.97371	NA	0.071	NA	0.190709	NA	ns	NA
Apimaysin	wrky2-m2	-0.762732	0.522504	2.67469	2.5779	0.507	0.643	0.641737	0.757821	ns	ns
Apimaysin	wrky8-m1	-1.33889	1.65263	3.16027	3.3186	0.269	0.188	0.432271	0.332782	ns	ns
Apimaysin	wrky8-m2	-2.13519	0.806224	3.16131	3.31969	0.118	0.474	0.250648	0.614272	ns	ns
Apimaysin	wrky82-m1	-2.83579	0.521092	2.02131	2.02509	0.104	0.654	0.231	0.764932	ns	ns
Apimaysin	wrky87-m1	-6.77318	-3.87269	2.38076	2.44661	0.013	0.044	0.0728	0.13552	ns	ns
Apimaysin	wrky87-m2	-1.31469	1.89179	2.644	2.75035	0.291	0.163	0.451148	0.301828	ns	ns
Caffeic_acid	baf60.21-m1	3.16948	7.57403	3.76624	3.98126	0.037	0.002	0.127093	0.0342222	ns	*
Caffeic_acid	baf60.21-m2	3.36856	7.6839	3.84017	3.9471	0.03	0.002	0.114074	0.0342222	ns	*
Caffeic_acid	bzip76-m2	0.0768438	2.02382	2.99261	2.54618	0.944	0.152	0.962755	0.291992	ns	ns
Caffeic_acid	bzip76-m3	0.827178	2.95075	3.12633	2.62979	0.467	0.071	0.609059	0.184288	ns	ns
Caffeic_acid	c3h42-m1	6.6443	14.3771	2.16132	2.30658	0.018	0.003	0.0884681	0.0374595	ns	*
Caffeic_acid	e2f13-m1	2.4464	7.95886	2.70049	3.23372	0.101	0.003	0.226515	0.0374595	ns	*
Caffeic_acid	e2f19-m1	6.58225	11.4994	3.83548	3.94994	0.003	0.00035	0.0315	0.0179667	*	*
Caffeic_acid	e2f19-m2	1.38806	2.85806	2.53063	2.28168	0.275	0.089	0.43886	0.210862	ns	ns
Caffeic_acid	gras52-m1	0.72842	2.43573	2.73836	2.39702	0.524	0.114	0.654292	0.237779	ns	ns
Caffeic_acid	gras75-m1	0.268436	2.56024	3.33594	2.77153	0.804	0.09	0.855949	0.211603	ns	ns
Caffeic_acid	hsf13-m1	-3.04786	0.43429	3.37832	3.9288	0.048	0.687	0.142611	0.783689	ns	ns
Caffeic_acid	hsf18-m1	0.141374	3.2273	3.96835	3.47004	0.894	0.039	0.922969	0.130565	ns	ns
Caffeic_acid	hsf20-m1	-2.16021	-0.263669	3.07442	2.59681	0.117	0.812	0.25025	0.870466	ns	ns
Caffeic_acid	hsf24-m3	3.31436	5.57209	3.11029	2.61952	0.043	0.016	0.134685	0.08448	ns	ns
Caffeic_acid	hsf24-m4	5.36774	9.65013	3.97604	3.78112	0.006	0.000845	0.0482087	0.0243158	*	*
Caffeic_acid	hsf29-m1	-1.92636	1.15184	3.9876	3.74455	0.127	0.318	0.257908	0.463448	ns	ns
Caffeic_acid	hsf29-m2	-2.63344	-0.588799	3.29241	2.74077	0.071	0.601	0.190709	0.729729	ns	ns
Caffeic_acid	hsf6-m1	-3.02341	-0.418783	3.93151	3.38366	0.04	0.701	0.13153	0.791839	ns	ns
Caffeic_acid	hsf6-m2	-1.32404	1.54446	3.95774	3.44178	0.257	0.209	0.419555	0.360291	ns	ns
Caffeic_acid	jmj13-m4	3.56066	5.53874	2.8619	2.46815	0.041	0.019	0.132926	0.0938824	ns	ns
Caffeic_acid	myb40-m1	7.57911	15.5363	2.21124	2.40023	0.013	0.002	0.0728	0.0342222	ns	*
Caffeic_acid	myb40-m2	2.18163	4.02759	2.80448	2.43481	0.123	0.04	0.254049	0.13153	ns	ns
Caffeic_acid	mybr21-m1	-1.27833	0.816712	3.24052	2.70509	0.285	0.48	0.44862	0.620308	ns	ns
Caffeic_acid	mybr32-m1	-0.495275	3.63501	3.31001	3.89001	0.651	0.023	0.756634	0.103165	ns	ns
Caffeic_acid	sbp20-m2	-1.73557	1.10206	3.96666	3.46528	0.158	0.341	0.300395	0.487746	ns	ns
Caffeic_acid	sbp20-m3	0.122113	4.02014	3.69688	3.99673	0.909	0.016	0.934278	0.08448	ns	ns
Caffeic_acid	W22_ufmu	-3.25897	NA	3.64434	NA	0.036	NA	0.125053	NA	ns	NA
Caffeic_acid	wrky2-m2	-1.62777	0.176257	2.93688	2.51251	0.204	0.873	0.353651	0.90737	ns	ns
Caffeic_acid	wrky8-m1	-2.84514	-0.219347	3.93108	3.38281	0.048	0.839	0.142611	0.883964	ns	ns
Caffeic_acid	wrky8-m2	-0.905876	4.13494	2.15248	2.28992	0.455	0.043	0.597651	0.135143	ns	ns
Caffeic_acid	wrky82-m1	-3.74197	-1.3585	3.81937	3.20982	0.022	0.262	0.0972632	0.412416	ns	ns
Caffeic_acid	wrky87-m1	-4.78056	-1.28965	2.46985	2.86479	0.027	0.291	0.10847	0.440863	ns	ns
Caffeic_acid	wrky87-m2	-1.87515	1.01481	3.98877	3.54223	0.134	0.374	0.268	0.5236	ns	ns
Chrysoeriol	baf60.21-m1	6.54692	3.81166	3.83448	2.32755	0.003	0.049	0.0315	0.144652	*	ns
Chrysoeriol	baf60.21-m2	5.50384	4.10535	3.27853	3.24107	0.009	0.022	0.0602609	0.10164	ns	ns
Chrysoeriol	bzip76-m2	7.30417	4.25595	3.95964	2.40625	0.002	0.036	0.0275821	0.124584	*	ns
Chrysoeriol	bzip76-m3	5.00368	3.52709	3.75991	2.80692	0.009	0.043	0.0602609	0.135143	ns	ns
Chrysoeriol	c3h42-m1	4.45632	2.57219	2.08603	2.01082	0.043	0.123	0.134685	0.251442	ns	ns
Chrysoeriol	e2f13-m1	0.402766	1.107	3.9001	2.67401	0.708	0.358	0.792	0.505798	ns	ns
Chrysoeriol	e2f19-m1	4.39707	3.13912	3.87762	2.69736	0.013	0.06	0.0728	0.165493	ns	ns
Chrysoeriol	e2f19-m2	2.23934	1.94557	3.94186	2.39007	0.09	0.17	0.208945	0.310435	ns	ns
Chrysoeriol	gras52-m1	1.34468	1.63417	3.35149	3.17022	0.263	0.196	0.427838	0.344304	ns	ns
Chrysoeriol	gras75-m1	8.02207	3.88108	2.19997	2.0252	0.011	0.059	0.0682148	0.164701	ns	ns
Chrysoeriol	hsf13-m1	1.79361	1.92388	3.16049	3.36173	0.166	0.14	0.307383	0.277002	ns	ns
Chrysoeriol	hsf18-m1	1.17788	1.5039	3.84212	2.73206	0.307	0.238	0.465793	0.388537	ns	ns
Chrysoeriol	hsf20-m1	1.2288	1.51891	3.94165	2.6259	0.287	0.239	0.450234	0.388796	ns	ns
Chrysoeriol	hsf24-m3	9.49329	4.68481	2.98496	2.13223	0.003	0.038	0.0315	0.129565	*	ns
Chrysoeriol	hsf24-m4	2.1913	2.3226	2.53985	3.99194	0.132	0.081	0.265148	0.199053	ns	ns
Chrysoeriol	hsf29-m1	1.40231	1.70216	2.97574	3.56553	0.256	0.173	0.419404	0.314669	ns	ns
Chrysoeriol	hsf29-m2	0.778231	1.30189	3.63006	2.91968	0.484	0.286	0.623732	0.437523	ns	ns
Chrysoeriol	hsf6-m1	0.987452	1.36409	3.55523	2.23916	0.386	0.293	0.539582	0.440932	ns	ns
Chrysoeriol	hsf6-m2	-0.6595	0.388266	3.00093	3.53682	0.557	0.72	0.681679	0.80169	ns	ns
Chrysoeriol	jmj13-m4	6.79966	3.81207	3.59676	2.24954	0.004	0.052	0.0381031	0.15015	*	ns
Chrysoeriol	myb40-m1	3.23801	2.50694	3.95706	2.60513	0.032	0.1	0.118272	0.221053	ns	ns
Chrysoeriol	myb40-m2	3.14796	2.23151	3.2831	2.18214	0.045	0.145	0.13814	0.283256	ns	ns
Chrysoeriol	mybr21-m1	0.879482	1.3663	2.80981	3.75663	0.448	0.248	0.59136	0.398525	ns	ns
Chrysoeriol	mybr32-m1	-0.972024	0.385467	3.79469	2.77588	0.389	0.728	0.539694	0.806561	ns	ns
Chrysoeriol	sbp20-m2	-1.13164	0.230223	3.50281	3.03107	0.329	0.833	0.486394	0.883688	ns	ns
Chrysoeriol	sbp20-m3	-0.601583	0.590588	3.85617	2.71858	0.581	0.6	0.701757	0.729474	ns	ns
Chrysoeriol	W22_ufmu	-0.922641	NA	2.49492	NA	0.436	NA	0.582173	NA	ns	NA
Chrysoeriol	wrky2-m2	-0.229556	0.825089	3.97467	2.42355	0.83	0.483	0.87648	0.621133	ns	ns
Chrysoeriol	wrky8-m1	1.48756	1.51021	2.09401	2.01182	0.27	0.269	0.433125	0.41915	ns	ns
Chrysoeriol	wrky8-m2	0.144902	0.987784	3.99299	2.53668	0.892	0.408	0.922969	0.556035	ns	ns
Chrysoeriol	wrky82-m1	1.08192	1.37031	2.30492	2.03854	0.379	0.302	0.533617	0.450805	ns	ns
Chrysoeriol	wrky87-m1	-3.40132	-0.485597	3.61106	2.25327	0.032	0.67	0.118272	0.776345	ns	ns
Chrysoeriol	wrky87-m2	1.99887	1.94168	3.7681	2.79966	0.121	0.154	0.252753	0.293394	ns	ns
Dihydrokaempferol	baf60.21-m1	0.150729	1.72597	3.32621	3.60746	0.889	0.167	0.921926	0.307386	ns	ns
Dihydrokaempferol	baf60.21-m2	1.27309	3.14446	2.71656	2.92853	0.301	0.053	0.45895	0.152561	ns	ns
Dihydrokaempferol	bzip76-m2	-2.67742	-1.44289	3.57786	3.82697	0.062	0.226	0.174128	0.375583	ns	ns
Dihydrokaempferol	bzip76-m3	0.318283	1.60097	3.99957	3.93253	0.766	0.186	0.830732	0.330508	ns	ns
Dihydrokaempferol	c3h42-m1	0.597281	2.34284	2.87099	3.11473	0.594	0.098	0.710034	0.219786	ns	ns
Dihydrokaempferol	e2f13-m1	-0.15422	0.925672	3.81075	3.55698	0.885	0.413	0.919843	0.562021	ns	ns
Dihydrokaempferol	e2f19-m1	1.49953	3.6105	2.08033	2.10671	0.268	0.064	0.431415	0.173419	ns	ns
Dihydrokaempferol	e2f19-m2	-1.09663	0.609433	2.15199	2.20173	0.38	0.599	0.533617	0.729217	ns	ns
Dihydrokaempferol	gras52-m1	-2.85821	-1.47232	2.53888	2.70604	0.079	0.247	0.194656	0.398525	ns	ns
Dihydrokaempferol	gras75-m1	-0.467591	1.02688	3.39213	3.66955	0.669	0.367	0.764296	0.516146	ns	ns
Dihydrokaempferol	hsf13-m1	-0.887875	0.542468	3.47942	3.74704	0.432	0.618	0.580186	0.7416	ns	ns
Dihydrokaempferol	hsf18-m1	-2.04722	-0.536936	2.44038	2.5797	0.154	0.634	0.294609	0.749349	ns	ns
Dihydrokaempferol	hsf20-m1	-3.0946	-1.89903	3.57401	3.82401	0.042	0.134	0.133821	0.268	ns	ns
Dihydrokaempferol	hsf24-m3	1.03579	3.04993	2.16045	2.21294	0.402	0.082	0.553574	0.200976	ns	ns
Dihydrokaempferol	hsf24-m4	0.97288	2.88703	2.44475	2.58535	0.417	0.076	0.568301	0.191869	ns	ns
Dihydrokaempferol	hsf29-m1	-1.47578	-0.165436	3.72178	3.92572	0.219	0.877	0.373351	0.909481	ns	ns
Dihydrokaempferol	hsf29-m2	-1.40751	-0.523661	3.43144	3.15266	0.243	0.635	0.402387	0.749349	ns	ns
Dihydrokaempferol	hsf6-m1	-2.29113	-0.829059	2.52667	2.69048	0.122	0.474	0.252753	0.614272	ns	ns
Dihydrokaempferol	hsf6-m2	-1.96296	-0.524603	2.88582	3.1322	0.148	0.635	0.287294	0.749349	ns	ns
Dihydrokaempferol	jmj13-m4	-0.0476376	1.48976	3.3913	3.66879	0.965	0.217	0.975558	0.368581	ns	ns
Dihydrokaempferol	myb40-m1	-0.414693	0.809983	4	3.92134	0.7	0.464	0.786861	0.606416	ns	ns
Dihydrokaempferol	myb40-m2	-0.189664	1.63681	2.19347	2.25661	0.866	0.229	0.905186	0.37785	ns	ns
Dihydrokaempferol	mybr21-m1	-2.35699	-0.919953	2.62081	2.80959	0.112	0.43	0.243501	0.578003	ns	ns
Dihydrokaempferol	mybr32-m1	-2.15279	-0.581225	2.05749	2.07638	0.161	0.618	0.302982	0.7416	ns	ns
Dihydrokaempferol	sbp20-m2	-1.76557	-0.341535	3.08342	3.35678	0.173	0.753	0.317167	0.822426	ns	ns
Dihydrokaempferol	sbp20-m3	-1.7916	-0.45212	3.48712	3.75359	0.158	0.676	0.300395	0.776896	ns	ns
Dihydrokaempferol	W22_ufmu	-1.25331	NA	3.92185	NA	0.28	NA	0.443014	NA	ns	NA
Dihydrokaempferol	wrky2-m2	0.419636	2.23093	2.54741	2.71688	0.708	0.121	0.792	0.249007	ns	ns
Dihydrokaempferol	wrky8-m1	-0.259011	1.13574	3.78902	3.9619	0.809	0.32	0.859214	0.463448	ns	ns
Dihydrokaempferol	wrky8-m2	-0.451686	1.30743	2.30456	2.40288	0.691	0.302	0.778639	0.450805	ns	ns
Dihydrokaempferol	wrky82-m1	-2.86234	-1.42367	2.21001	2.27846	0.092	0.276	0.21252	0.428612	ns	ns
Dihydrokaempferol	wrky87-m1	-3.43064	-2.04402	2.01332	2.0177	0.075	0.177	0.193575	0.320055	ns	ns
Dihydrokaempferol	wrky87-m2	-1.40592	0.216352	2.32144	2.425	0.279	0.846	0.443014	0.886286	ns	ns
Eriodictyol	baf60.21-m1	-0.474492	-1.45493	2.42794	2.36795	0.674	0.264	0.766022	0.414153	ns	ns
Eriodictyol	baf60.21-m2	0.47284	-0.439126	3.58528	3.43302	0.664	0.687	0.763104	0.783689	ns	ns
Eriodictyol	bzip76-m2	0.380218	-0.486215	3.82611	3.69868	0.724	0.654	0.803092	0.764932	ns	ns
Eriodictyol	bzip76-m3	-1.35861	-2.23137	3.00473	2.87695	0.267	0.116	0.430555	0.240863	ns	ns
Eriodictyol	c3h42-m1	0.377947	-0.622357	2.7828	2.67816	0.732	0.583	0.810022	0.719215	ns	ns
Eriodictyol	e2f13-m1	1.6311	0.566032	2.89586	2.77884	0.205	0.614	0.354056	0.739682	ns	ns
Eriodictyol	e2f19-m1	0.56723	-0.522572	2.08863	2.07598	0.626	0.652	0.738728	0.764528	ns	ns
Eriodictyol	e2f19-m2	-0.561439	-1.36035	3.92666	3.82896	0.605	0.248	0.719459	0.398525	ns	ns
Eriodictyol	gras52-m1	-1.37989	-2.26085	2.89163	2.77505	0.265	0.116	0.428827	0.240863	ns	ns
Eriodictyol	gras75-m1	1.37475	0.409764	3.54331	3.38996	0.25	0.707	0.411032	0.793764	ns	ns
Eriodictyol	hsf13-m1	0.340245	-0.533391	3.78058	3.64507	0.752	0.625	0.822305	0.746124	ns	ns
Eriodictyol	hsf18-m1	0.611046	-0.400767	2.81143	2.70355	0.587	0.718	0.706234	0.801246	ns	ns
Eriodictyol	hsf20-m1	-0.522316	-1.4154	3.30221	3.15306	0.634	0.248	0.742	0.398525	ns	ns
Eriodictyol	hsf24-m3	2.50832	1.6023	3.98062	3.91662	0.066	0.186	0.1815	0.330508	ns	ns
Eriodictyol	hsf24-m4	1.0907	-0.0127959	2.28457	2.24425	0.377	0.991	0.531829	0.992074	ns	ns
Eriodictyol	hsf29-m1	1.06804	0.918323	2.06856	2.07998	0.394	0.452	0.544179	0.595789	ns	ns
Eriodictyol	hsf29-m2	-1.43635	-2.11064	3.91977	3.98219	0.226	0.103	0.381762	0.22133	ns	ns
Eriodictyol	hsf6-m1	1.23001	1.07044	2.07772	2.09066	0.34	0.392	0.498667	0.538199	ns	ns
Eriodictyol	hsf6-m2	0.469845	-0.536454	2.78068	2.67628	0.673	0.633	0.765828	0.749349	ns	ns
Eriodictyol	jmj13-m4	0.689468	-0.23393	3.58349	3.43117	0.533	0.828	0.661063	0.880405	ns	ns
Eriodictyol	myb40-m1	1.24391	0.226641	3.09722	2.96139	0.299	0.835	0.458169	0.88378	ns	ns
Eriodictyol	myb40-m2	-0.657817	-1.3452	3.87632	3.95791	0.548	0.25	0.67334	0.399654	ns	ns
Eriodictyol	mybr21-m1	-1.94342	-2.82689	2.39605	2.34037	0.17	0.088	0.312908	0.209567	ns	ns
Eriodictyol	mybr32-m1	-0.630912	-1.46898	3.71042	3.56617	0.565	0.224	0.689643	0.375271	ns	ns
Eriodictyol	sbp20-m2	-0.368913	-1.27807	3.23108	3.08574	0.735	0.289	0.81043	0.440653	ns	ns
Eriodictyol	sbp20-m3	1.16849	0.249382	3.75205	3.61252	0.311	0.817	0.470318	0.872726	ns	ns
Eriodictyol	W22_ufmu	0.776694	NA	3.97648	NA	0.481	NA	0.620732	NA	ns	NA
Eriodictyol	wrky2-m2	-0.783682	-1.48305	3.92848	3.9863	0.478	0.212	0.619456	0.362756	ns	ns
Eriodictyol	wrky8-m1	0.871491	-0.0788002	3.46057	3.30687	0.44	0.942	0.584978	0.956492	ns	ns
Eriodictyol	wrky8-m2	2.10945	1.19284	3.92781	3.8306	0.104	0.302	0.231	0.450805	ns	ns
Eriodictyol	wrky82-m1	2.41341	1.24661	2.49377	2.42498	0.112	0.319	0.243501	0.463448	ns	ns
Eriodictyol	wrky87-m1	-4.80979	-5.50962	2.05559	2.04765	0.038	0.03	0.130044	0.113607	ns	ns
Eriodictyol	wrky87-m2	1.26165	0.184903	2.6049	2.52173	0.308	0.867	0.466544	0.904185	ns	ns
Eriodictyol.7.O.glu	baf60.21-m1	2.18843	9.93786	2.33577	2.88289	0.142	0.003	0.279761	0.0374595	ns	*
Eriodictyol.7.O.glu	baf60.21-m2	1.00759	4.76709	3.98283	3.15691	0.371	0.016	0.527391	0.08448	ns	ns
Eriodictyol.7.O.glu	bzip76-m2	0.68748	5.99919	3.33403	3.99744	0.537	0.004	0.665131	0.0467848	ns	*
Eriodictyol.7.O.glu	bzip76-m3	2.49639	10.1681	2.43863	3.1177	0.107	0.002	0.235962	0.0342222	ns	*
Eriodictyol.7.O.glu	c3h42-m1	-0.594546	5.7881	2.23388	2.62945	0.607	0.015	0.72091	0.083494	ns	ns
Eriodictyol.7.O.glu	e2f13-m1	-1.68855	2.90028	3.20156	3.99286	0.184	0.044	0.329488	0.13552	ns	ns
Eriodictyol.7.O.glu	e2f19-m1	1.43697	8.57514	2.42505	3.08808	0.266	0.003	0.429692	0.0374595	ns	*
Eriodictyol.7.O.glu	e2f19-m2	1.7726	8.58268	2.67629	3.5593	0.185	0.002	0.33	0.0342222	ns	*
Eriodictyol.7.O.glu	gras52-m1	-2.09853	2.10557	3.43683	3.97663	0.115	0.103	0.248271	0.22133	ns	ns
Eriodictyol.7.O.glu	gras75-m1	-0.352161	5.35169	2.73995	3.65126	0.75	0.008	0.822064	0.0648421	ns	ns
Eriodictyol.7.O.glu	hsf13-m1	1.23164	5.67162	3.92531	3.55975	0.287	0.007	0.450234	0.0616	ns	ns
Eriodictyol.7.O.glu	hsf18-m1	-1.99679	0.896458	3.85057	2.92036	0.119	0.438	0.251041	0.583649	ns	ns
Eriodictyol.7.O.glu	hsf20-m1	-2.60196	2.08888	2.7053	3.60262	0.089	0.113	0.207667	0.236226	ns	ns
Eriodictyol.7.O.glu	hsf24-m3	2.43895	10.593	2.23373	2.62908	0.122	0.003	0.252753	0.0374595	ns	*
Eriodictyol.7.O.glu	hsf24-m4	1.66097	8.79099	2.48555	3.21663	0.214	0.002	0.366857	0.0342222	ns	*
Eriodictyol.7.O.glu	hsf29-m1	-0.891242	2.82861	3.98301	3.41404	0.423	0.057	0.573938	0.160573	ns	ns
Eriodictyol.7.O.glu	hsf29-m2	-1.19685	3.64111	3.14685	3.97995	0.314	0.022	0.472534	0.10164	ns	ns
Eriodictyol.7.O.glu	hsf6-m1	-0.924304	5.25697	2.23894	2.64247	0.444	0.018	0.587759	0.0903913	ns	ns
Eriodictyol.7.O.glu	hsf6-m2	-3.43144	0.0424273	3.75434	3.78247	0.029	0.968	0.113063	0.975389	ns	ns
Eriodictyol.7.O.glu	jmj13-m4	1.71056	5.55368	3.97323	3.12596	0.163	0.01	0.304267	0.0721875	ns	ns
Eriodictyol.7.O.glu	myb40-m1	0.910913	7.05617	2.83006	3.76202	0.433	0.003	0.580685	0.0374595	ns	*
Eriodictyol.7.O.glu	myb40-m2	0.78161	6.60711	3.002	3.91197	0.491	0.003	0.630117	0.0374595	ns	*
Eriodictyol.7.O.glu	mybr21-m1	-2.37287	2.29246	2.83945	3.77227	0.103	0.088	0.230441	0.209567	ns	ns
Eriodictyol.7.O.glu	mybr32-m1	-0.541676	2.07293	3.45992	2.61494	0.621	0.143	0.733765	0.279941	ns	ns
Eriodictyol.7.O.glu	sbp20-m2	-2.98146	0.484189	3.86914	3.65002	0.042	0.656	0.133821	0.766301	ns	ns
Eriodictyol.7.O.glu	sbp20-m3	-1.78028	2.13906	3.78024	3.75666	0.154	0.104	0.294609	0.221931	ns	ns
Eriodictyol.7.O.glu	W22_ufmu	-3.74426	NA	3.28392	NA	0.028	NA	0.110564	NA	ns	NA
Eriodictyol.7.O.glu	wrky2-m2	-1.24144	0.882168	3.05439	2.40985	0.301	0.457	0.45895	0.599812	ns	ns
Eriodictyol.7.O.glu	wrky8-m1	-0.169813	3.97608	3.90121	3.6017	0.874	0.02	0.910458	0.0957513	ns	ns
Eriodictyol.7.O.glu	wrky8-m2	-2.91798	0.987021	3.456	3.97051	0.052	0.38	0.152533	0.528795	ns	ns
Eriodictyol.7.O.glu	wrky82-m1	-2.63765	0.46125	3.99222	3.19797	0.058	0.674	0.16592	0.776529	ns	ns
Eriodictyol.7.O.glu	wrky87-m1	-4.70826	-2.42839	3.64226	2.73335	0.012	0.102	0.0715355	0.22133	ns	ns
Eriodictyol.7.O.glu	wrky87-m2	-1.35698	2.34355	3.9588	3.48782	0.247	0.089	0.406824	0.210862	ns	ns
Ferulic_acid	baf60.21-m1	-0.544497	-0.0193903	2.40544	3.9236	0.632	0.985	0.741076	0.990359	ns	ns
Ferulic_acid	baf60.21-m2	0.860817	3.59545	2.34871	3.98387	0.468	0.023	0.609059	0.103165	ns	ns
Ferulic_acid	bzip76-m2	-1.84352	-2.13348	3.79448	2.48946	0.143	0.141	0.281132	0.277791	ns	ns
Ferulic_acid	bzip76-m3	0.486201	2.57704	2.3799	3.95483	0.668	0.062	0.764296	0.168991	ns	ns
Ferulic_acid	c3h42-m1	0.957051	5.33523	2.01638	2.21119	0.439	0.027	0.584978	0.107534	ns	ns
Ferulic_acid	e2f13-m1	-2.07764	-4.29688	2.22534	3.90549	0.16	0.013	0.302982	0.0774968	ns	ns
Ferulic_acid	e2f19-m1	-0.977192	-1.43696	2.02763	2.35442	0.43	0.269	0.579184	0.41915	ns	ns
Ferulic_acid	e2f19-m2	-0.0915581	0.423134	3.99951	2.31431	0.931	0.708	0.952651	0.793922	ns	ns
Ferulic_acid	gras52-m1	-1.05327	-1.17847	2.60769	3.59427	0.38	0.311	0.533617	0.459048	ns	ns
Ferulic_acid	gras75-m1	-1.31165	-1.5345	3.05296	3.01236	0.28	0.222	0.443014	0.374321	ns	ns
Ferulic_acid	hsf13-m1	-2.69139	-3.72563	3.45358	2.69559	0.064	0.04	0.177054	0.13153	ns	ns
Ferulic_acid	hsf18-m1	-0.718639	-0.42694	2.72133	3.41474	0.529	0.695	0.658755	0.787951	ns	ns
Ferulic_acid	hsf20-m1	-1.39052	-2.88056	2.02366	2.30413	0.298	0.087	0.458169	0.208259	ns	ns
Ferulic_acid	hsf24-m3	0.820686	1.92175	3.79641	2.48831	0.46	0.169	0.601188	0.30922	ns	ns
Ferulic_acid	hsf24-m4	-0.126115	0.645878	3.22032	2.8641	0.907	0.566	0.933261	0.701051	ns	ns
Ferulic_acid	hsf29-m1	-2.77797	-4.67739	2.78761	3.32009	0.075	0.015	0.193575	0.083494	ns	ns
Ferulic_acid	hsf29-m2	-2.72749	-3.23225	3.9892	2.34081	0.053	0.068	0.154975	0.181595	ns	ns
Ferulic_acid	hsf6-m1	-0.760704	-0.489406	3.97534	2.3593	0.489	0.666	0.629298	0.774068	ns	ns
Ferulic_acid	hsf6-m2	-1.07417	-1.01834	3.41392	2.72188	0.353	0.39	0.514467	0.53625	ns	ns
Ferulic_acid	jmj13-m4	2.28218	5.45822	2.93426	3.13713	0.109	0.011	0.2398	0.0726	ns	ns
Ferulic_acid	myb40-m1	-0.75709	-0.479849	3.84463	2.45882	0.493	0.671	0.630931	0.776345	ns	ns
Ferulic_acid	myb40-m2	0.480085	1.89074	2.9839	3.08267	0.664	0.153	0.763104	0.293303	ns	ns
Ferulic_acid	mybr21-m1	-5.3551	-8.36502	3.37496	2.74854	0.009	0.005	0.0602609	0.0531034	ns	ns
Ferulic_acid	mybr32-m1	-3.4622	-4.06927	3.97878	2.26606	0.026	0.045	0.107731	0.137228	ns	ns
Ferulic_acid	sbp20-m2	-1.63791	-3.60532	2.05308	2.66684	0.24	0.044	0.400289	0.13552	ns	ns
Ferulic_acid	sbp20-m3	-0.603484	-0.259489	3.92947	2.40095	0.579	0.816	0.701174	0.872667	ns	ns
Ferulic_acid	W22_ufmu	-0.542879	NA	2.30751	NA	0.635	NA	0.742	NA	ns	NA
Ferulic_acid	wrky2-m2	-1.71392	-1.72162	3.89423	2.22114	0.164	0.215	0.304901	0.367209	ns	ns
Ferulic_acid	wrky8-m1	-0.688121	-0.375659	3.82656	2.47003	0.531	0.737	0.659468	0.813164	ns	ns
Ferulic_acid	wrky8-m2	-0.28616	0.364568	3.19593	2.88402	0.792	0.741	0.848965	0.813164	ns	ns
Ferulic_acid	wrky82-m1	-0.402959	0.393827	2.25368	3.96281	0.722	0.714	0.802801	0.797746	ns	ns
Ferulic_acid	wrky87-m1	-0.485733	0.221014	2.10685	3.23501	0.673	0.838	0.765828	0.883918	ns	ns
Ferulic_acid	wrky87-m2	-0.417128	0.262629	2.51513	3.75119	0.71	0.807	0.792319	0.868065	ns	ns
Luteolin	baf60.21-m1	0.243354	0.500385	2.58983	2.46917	0.826	0.658	0.874254	0.766699	ns	ns
Luteolin	baf60.21-m2	-0.587647	-0.25057	2.65547	2.52245	0.603	0.821	0.718005	0.873968	ns	ns
Luteolin	bzip76-m2	0.326986	0.576152	2.5678	2.45136	0.768	0.613	0.831925	0.739441	ns	ns
Luteolin	bzip76-m3	0.108665	0.384846	2.35491	2.28078	0.922	0.733	0.945536	0.811128	ns	ns
Luteolin	c3h42-m1	-0.747485	-0.408324	2.98571	2.79703	0.509	0.712	0.642508	0.796475	ns	ns
Luteolin	e2f13-m1	-0.0786706	0.224464	2.10176	2.08028	0.944	0.843	0.962755	0.88515	ns	ns
Luteolin	e2f19-m1	-0.451446	-0.114508	2.28796	2.22758	0.691	0.918	0.778639	0.935206	ns	ns
Luteolin	e2f19-m2	-0.733087	-0.414045	3.41634	3.18283	0.511	0.705	0.644153	0.792482	ns	ns
Luteolin	gras52-m1	-0.891152	-0.586426	3.84693	3.64876	0.425	0.592	0.575806	0.725475	ns	ns
Luteolin	gras75-m1	0.977187	1.16495	2.05698	2.04494	0.429	0.362	0.57868	0.50989	ns	ns
Luteolin	hsf13-m1	0.545288	0.752029	3.68554	3.45653	0.617	0.5	0.729972	0.638516	ns	ns
Luteolin	hsf18-m1	-0.476317	-0.161874	2.98201	2.79388	0.667	0.882	0.764296	0.911597	ns	ns
Luteolin	hsf20-m1	-1.37178	-0.937975	2.29183	2.23065	0.289	0.438	0.451074	0.583649	ns	ns
Luteolin	hsf24-m3	0.293295	0.542441	2.73084	2.58408	0.79	0.631	0.847805	0.749349	ns	ns
Luteolin	hsf24-m4	-0.626916	-0.259959	2.01467	2.01157	0.594	0.819	0.710034	0.872844	ns	ns
Luteolin	hsf29-m1	-0.593223	-0.344654	3.9779	3.99229	0.585	0.748	0.704746	0.819872	ns	ns
Luteolin	hsf29-m2	-1.53383	-1.21533	3.99914	3.93096	0.2	0.292	0.351085	0.440863	ns	ns
Luteolin	hsf6-m1	1.3649	1.51038	3.07096	2.87028	0.264	0.232	0.427958	0.381438	ns	ns
Luteolin	hsf6-m2	-0.789189	-0.426707	2.5215	2.41403	0.497	0.705	0.634293	0.792482	ns	ns
Luteolin	jmj13-m4	1.01561	1.18972	3.39152	3.15927	0.377	0.316	0.531829	0.462732	ns	ns
Luteolin	myb40-m1	-0.75951	-0.382754	2.12294	2.097	0.523	0.737	0.653927	0.813164	ns	ns
Luteolin	myb40-m2	-1.05357	-0.699577	3.25688	3.03479	0.364	0.534	0.523696	0.669493	ns	ns
Luteolin	mybr21-m1	-2.28487	-1.76525	2.43174	2.34206	0.127	0.201	0.257908	0.351085	ns	ns
Luteolin	mybr32-m1	-1.29946	-0.867357	2.18531	2.14628	0.314	0.472	0.472534	0.613401	ns	ns
Luteolin	sbp20-m2	-0.780234	-0.434201	2.89355	2.7191	0.494	0.696	0.631336	0.788118	ns	ns
Luteolin	sbp20-m3	0.387001	0.639602	2.07758	2.0612	0.735	0.586	0.81043	0.720991	ns	ns
Luteolin	W22_ufmu	-0.222409	NA	3.94498	NA	0.835	NA	0.879749	NA	ns	NA
Luteolin	wrky2-m2	-1.64649	-1.22008	2.9031	2.72712	0.201	0.317	0.351085	0.463448	ns	ns
Luteolin	wrky8-m1	0.310914	0.543918	3.39092	3.15869	0.774	0.623	0.836463	0.745663	ns	ns
Luteolin	wrky8-m2	0.645486	0.861291	2.68264	2.54461	0.57	0.463	0.692089	0.606416	ns	ns
Luteolin	wrky82-m1	0.732521	0.942108	2.49432	2.3922	0.527	0.431	0.65715	0.578003	ns	ns
Luteolin	wrky87-m1	-3.75605	-3.09698	2.54255	2.43099	0.044	0.07	0.135973	0.18375	ns	ns
Luteolin	wrky87-m2	0.905341	1.10053	2.1206	2.09515	0.456	0.381	0.597651	0.529389	ns	ns
Luteolin.7.O.glu	baf60.21-m1	4.09012	5.32489	2.24736	2.07849	0.045	0.031	0.13814	0.115036	ns	ns
Luteolin.7.O.glu	baf60.21-m2	0.0182035	2.31009	3.47976	3.89239	0.986	0.084	0.991291	0.203717	ns	ns
Luteolin.7.O.glu	bzip76-m2	1.57458	3.71063	3.99992	3.15818	0.19	0.031	0.337615	0.115036	ns	ns
Luteolin.7.O.glu	bzip76-m3	3.77225	5.15001	2.38536	2.12289	0.048	0.032	0.142611	0.11687	ns	ns
Luteolin.7.O.glu	c3h42-m1	-2.46983	1.21227	3.60288	2.61874	0.076	0.323	0.194264	0.467061	ns	ns
Luteolin.7.O.glu	e2f13-m1	-0.89457	2.13268	3.86756	2.83052	0.423	0.128	0.573938	0.259938	ns	ns
Luteolin.7.O.glu	e2f19-m1	0.412334	3.15039	2.88157	2.29221	0.709	0.074	0.79216	0.188884	ns	ns
Luteolin.7.O.glu	e2f19-m2	1.55375	3.62329	3.87313	3.5099	0.198	0.028	0.349813	0.108706	ns	ns
Luteolin.7.O.glu	gras52-m1	-1.02185	1.92862	3.99838	3.11227	0.365	0.146	0.523696	0.284608	ns	ns
Luteolin.7.O.glu	gras75-m1	1.80526	3.87231	4	3.14837	0.145	0.028	0.283256	0.108706	ns	ns
Luteolin.7.O.glu	hsf13-m1	7.14428	7.20272	2.86388	2.28577	0.007	0.013	0.0521613	0.0774968	ns	ns
Luteolin.7.O.glu	hsf18-m1	-2.95168	1.22283	2.49012	2.15713	0.075	0.338	0.193575	0.484957	ns	ns
Luteolin.7.O.glu	hsf20-m1	-2.2966	1.22138	3.83894	2.79991	0.086	0.315	0.203754	0.462732	ns	ns
Luteolin.7.O.glu	hsf24-m3	0.101773	2.84246	3.68137	2.66984	0.924	0.075	0.946537	0.190385	ns	ns
Luteolin.7.O.glu	hsf24-m4	0.500623	3.27601	2.1288	2.04076	0.664	0.08	0.763104	0.198177	ns	ns
Luteolin.7.O.glu	hsf29-m1	0.623634	3.00144	3.96553	3.3314	0.567	0.05	0.690261	0.145741	ns	ns
Luteolin.7.O.glu	hsf29-m2	-0.722376	1.7926	3.58198	3.82122	0.514	0.151	0.647052	0.291891	ns	ns
Luteolin.7.O.glu	hsf6-m1	1.77357	3.79511	3.90808	3.45335	0.152	0.025	0.293211	0.105479	ns	ns
Luteolin.7.O.glu	hsf6-m2	-4.50886	0.322163	2.45851	2.14674	0.031	0.776	0.117393	0.840591	ns	ns
Luteolin.7.O.glu	jmj13-m4	1.55929	3.55181	3.63282	3.77957	0.201	0.026	0.351085	0.106773	ns	ns
Luteolin.7.O.glu	myb40-m1	0.429867	3.2197	2.29448	2.09357	0.704	0.08	0.789437	0.198177	ns	ns
Luteolin.7.O.glu	myb40-m2	1.02283	2.70499	2.70714	3.73266	0.389	0.058	0.539694	0.1624	ns	ns
Luteolin.7.O.glu	mybr21-m1	-1.65462	1.8235	3.26303	2.44428	0.189	0.186	0.336486	0.330508	ns	ns
Luteolin.7.O.glu	mybr32-m1	0.840331	2.56397	2.72998	3.76162	0.468	0.066	0.609059	0.177279	ns	ns
Luteolin.7.O.glu	sbp20-m2	-2.5424	1.36673	2.89597	2.29749	0.088	0.29	0.206376	0.440724	ns	ns
Luteolin.7.O.glu	sbp20-m3	0.277962	3.06652	2.90733	2.30167	0.8	0.077	0.855556	0.193864	ns	ns
Luteolin.7.O.glu	W22_ufmu	-2.62073	NA	3.14983	NA	0.075	NA	0.193575	NA	ns	NA
Luteolin.7.O.glu	wrky2-m2	-0.889505	1.43505	3.19658	3.99758	0.436	0.225	0.582173	0.375271	ns	ns
Luteolin.7.O.glu	wrky8-m1	0.883955	2.82405	3.10957	3.99814	0.44	0.048	0.584978	0.142611	ns	ns
Luteolin.7.O.glu	wrky8-m2	-3.35437	0.786123	3.20654	2.41975	0.04	0.501	0.13153	0.638516	ns	ns
Luteolin.7.O.glu	wrky82-m1	-1.94354	1.21192	3.98527	3.26695	0.124	0.306	0.254049	0.454572	ns	ns
Luteolin.7.O.glu	wrky87-m1	-8.87149	-3.59245	3.9968	3.20365	0.000895	0.033	0.0225366	0.118646	*	ns
Luteolin.7.O.glu	wrky87-m2	-0.319924	2.24411	3.84968	3.54388	0.766	0.097	0.830732	0.218605	ns	ns
Maysin	baf60.21-m1	5.65293	6.35432	3.65564	3.28437	0.006	0.006	0.0482087	0.0583579	*	ns
Maysin	baf60.21-m2	0.214062	1.62681	3.39997	3.03833	0.843	0.201	0.88515	0.351085	ns	ns
Maysin	bzip76-m2	4.37475	5.22991	3.73992	3.37779	0.014	0.01	0.0752093	0.0721875	ns	ns
Maysin	bzip76-m3	3.40137	4.33246	3.99292	3.80408	0.027	0.014	0.10847	0.0813585	ns	ns
Maysin	c3h42-m1	1.05437	2.39504	3.06417	2.76037	0.368	0.104	0.525552	0.221931	ns	ns
Maysin	e2f13-m1	3.06802	4.15938	2.27085	2.18612	0.078	0.046	0.194264	0.139357	ns	ns
Maysin	e2f19-m1	2.06567	3.18814	3.79738	3.44747	0.111	0.041	0.242468	0.132926	ns	ns
Maysin	e2f19-m2	4.467	5.32945	2.295	2.2028	0.036	0.027	0.125053	0.107534	ns	ns
Maysin	gras52-m1	2.69029	3.49906	3.28427	3.65555	0.068	0.029	0.185345	0.11165	ns	ns
Maysin	gras75-m1	7.19728	7.6972	3.48462	3.11521	0.003	0.004	0.0315	0.0467848	*	*
Maysin	hsf13-m1	8.80646	9.14296	3.81188	3.46607	0.001	0.002	0.0225366	0.0342222	*	*
Maysin	hsf18-m1	5.0167	5.78721	2.16433	2.11275	0.032	0.025	0.118272	0.105479	ns	ns
Maysin	hsf20-m1	2.97914	3.93922	3.99938	3.88169	0.041	0.018	0.132926	0.0903913	ns	ns
Maysin	hsf24-m3	1.14723	2.44871	3.30325	2.95444	0.328	0.093	0.486394	0.214459	ns	ns
Maysin	hsf24-m4	4.05342	4.9833	2.29113	2.20013	0.044	0.031	0.135973	0.115036	ns	ns
Maysin	hsf29-m1	5.05158	5.81618	3.98603	3.77676	0.007	0.005	0.0521613	0.0531034	ns	ns
Maysin	hsf29-m2	3.34292	4.36974	2.82815	2.58152	0.048	0.03	0.142611	0.113607	ns	ns
Maysin	hsf6-m1	3.44537	4.11664	2.84705	3.1734	0.044	0.023	0.135973	0.103165	ns	ns
Maysin	hsf6-m2	0.626475	1.70783	3.81079	3.99429	0.567	0.163	0.690261	0.301828	ns	ns
Maysin	jmj13-m4	2.37856	2.92716	2.42443	2.61132	0.118	0.072	0.250648	0.184288	ns	ns
Maysin	myb40-m1	7.97575	8.26212	2.25304	2.17382	0.011	0.011	0.0682148	0.0726	ns	ns
Maysin	myb40-m2	4.00926	4.93444	2.97603	2.69239	0.028	0.02	0.110564	0.0957513	ns	ns
Maysin	mybr21-m1	3.1104	4.04198	3.9792	3.94701	0.036	0.016	0.125053	0.08448	ns	ns
Maysin	mybr32-m1	4.49542	5.26446	3.75214	3.97824	0.013	0.006	0.0728	0.0583579	ns	ns
Maysin	sbp20-m2	3.95929	4.87571	3.50132	3.13083	0.022	0.015	0.0972632	0.083494	ns	ns
Maysin	sbp20-m3	5.60712	6.30033	3.86891	3.99997	0.005	0.003	0.0423853	0.0374595	*	*
Maysin	W22_ufmu	-1.25564	NA	3.8654	NA	0.28	NA	0.443014	NA	ns	NA
Maysin	wrky2-m2	0.232629	0.700407	2.24861	2.3611	0.836	0.546	0.8798	0.682685	ns	ns
Maysin	wrky8-m1	1.13696	2.49148	2.81237	2.56989	0.343	0.103	0.501475	0.22133	ns	ns
Maysin	wrky8-m2	-1.21622	0.219991	3.95763	3.70033	0.291	0.837	0.451148	0.883872	ns	ns
Maysin	wrky82-m1	0.143405	1.54487	3.52817	3.1563	0.894	0.216	0.922969	0.367558	ns	ns
Maysin	wrky87-m1	-7.49585	-4.94995	3.0727	2.76704	0.005	0.019	0.0423853	0.0938824	*	ns
Maysin	wrky87-m2	-0.0667528	1.1481	3.96891	3.9606	0.95	0.316	0.96674	0.462732	ns	ns
Naringenin	baf60.21-m1	-0.899202	-1.51089	2.42955	3.02267	0.449	0.227	0.591835	0.376567	ns	ns
Naringenin	baf60.21-m2	2.31311	0.463106	3.97815	3.22073	0.082	0.673	0.199389	0.776345	ns	ns
Naringenin	bzip76-m2	0.0519441	-1.22664	3.94319	3.13255	0.961	0.304	0.973645	0.452329	ns	ns
Naringenin	bzip76-m3	-0.526534	-1.5491	3.78911	3.81504	0.628	0.2	0.7392	0.350664	ns	ns
Naringenin	c3h42-m1	0.982279	-0.440098	3.96964	3.54159	0.382	0.685	0.535612	0.783689	ns	ns
Naringenin	e2f13-m1	2.38304	0.364332	3.64081	2.79126	0.082	0.741	0.199389	0.813164	ns	ns
Naringenin	e2f19-m1	1.00653	-0.692535	3.05536	2.44527	0.387	0.549	0.539694	0.684583	ns	ns
Naringenin	e2f19-m2	-1.97512	-2.54026	2.50693	3.17896	0.161	0.08	0.302982	0.198177	ns	ns
Naringenin	gras52-m1	-0.140947	-1.21811	3.68984	3.89485	0.895	0.292	0.922969	0.440863	ns	ns
Naringenin	gras75-m1	5.83365	3.08441	3.98402	3.24176	0.004	0.049	0.0381031	0.144652	*	ns
Naringenin	hsf13-m1	1.95442	0.224529	3.99606	3.3046	0.122	0.836	0.252753	0.883826	ns	ns
Naringenin	hsf18-m1	3.07377	0.911593	3.80363	2.93719	0.04	0.43	0.13153	0.578003	ns	ns
Naringenin	hsf20-m1	0.793923	-0.928845	2.18523	2.07332	0.504	0.448	0.641455	0.593905	ns	ns
Naringenin	hsf24-m3	1.81588	0.0151149	3.82408	2.95954	0.147	0.989	0.285954	0.991145	ns	ns
Naringenin	hsf24-m4	0.789704	-0.722603	3.82809	2.96408	0.476	0.523	0.61773	0.658381	ns	ns
Naringenin	hsf29-m1	0.462609	-0.386611	2.68316	3.48727	0.679	0.721	0.769811	0.80169	ns	ns
Naringenin	hsf29-m2	-0.353985	-1.04223	2.50241	3.17016	0.751	0.37	0.822185	0.518786	ns	ns
Naringenin	hsf6-m1	1.42937	-0.315097	3.61168	2.76915	0.233	0.775	0.39144	0.840493	ns	ns
Naringenin	hsf6-m2	0.10661	-1.21121	3.84561	2.9846	0.92	0.313	0.944533	0.461263	ns	ns
Naringenin	jmj13-m4	1.71296	0.434087	3.30154	3.99566	0.177	0.687	0.320682	0.783689	ns	ns
Naringenin	myb40-m1	0.0188169	-1.10502	3.74907	3.85061	0.986	0.333	0.991291	0.479271	ns	ns
Naringenin	myb40-m2	0.908708	-0.214283	3.22141	3.97835	0.426	0.841	0.576316	0.885062	ns	ns
Naringenin	mybr21-m1	-3.19728	-3.59018	3.79195	2.92497	0.036	0.039	0.125053	0.130565	ns	ns
Naringenin	mybr32-m1	-1.43125	-2.30755	3.9928	3.28272	0.226	0.097	0.381762	0.218605	ns	ns
Naringenin	sbp20-m2	0.547548	-0.738391	3.9025	3.67819	0.614	0.505	0.728288	0.642727	ns	ns
Naringenin	sbp20-m3	0.969374	-0.440877	3.95735	3.57385	0.388	0.685	0.539694	0.783689	ns	ns
Naringenin	W22_ufmu	1.22577	NA	3.36702	NA	0.299	NA	0.458169	NA	ns	NA
Naringenin	wrky2-m2	1.65804	-0.400634	2.0332	2.01312	0.237	0.727	0.397437	0.80642	ns	ns
Naringenin	wrky8-m1	0.702451	-0.694025	3.99982	3.38026	0.521	0.532	0.652309	0.667891	ns	ns
Naringenin	wrky8-m2	2.13341	0.289046	3.92451	3.09743	0.101	0.791	0.226515	0.851846	ns	ns
Naringenin	wrky82-m1	0.943714	-0.746609	2.95735	2.39878	0.416	0.522	0.567775	0.658019	ns	ns
Naringenin	wrky87-m1	-3.17718	-3.46507	2.26557	2.10532	0.073	0.069	0.193575	0.183207	ns	ns
Naringenin	wrky87-m2	2.02479	-0.119321	2.34237	2.13612	0.161	0.915	0.302982	0.933179	ns	ns
Naringenin.7.O.glucoside	baf60.21-m1	2.92108	3.4595	2.41167	3.79809	0.08	0.028	0.196074	0.108706	ns	ns
Naringenin.7.O.glucoside	baf60.21-m2	4.38975	4.59781	2.55439	3.97376	0.03	0.01	0.114074	0.0721875	ns	ns
Naringenin.7.O.glucoside	bzip76-m2	1.18748	1.95167	2.27621	3.42099	0.344	0.135	0.502142	0.268836	ns	ns
Naringenin.7.O.glucoside	bzip76-m3	2.19924	2.86856	2.44133	3.85116	0.136	0.048	0.271413	0.142611	ns	ns
Naringenin.7.O.glucoside	c3h42-m1	1.49008	2.2195	2.28406	3.44929	0.26	0.101	0.423704	0.22133	ns	ns
Naringenin.7.O.glucoside	e2f13-m1	1.11555	1.95253	2.37413	3.71653	0.365	0.128	0.523696	0.259938	ns	ns
Naringenin.7.O.glucoside	e2f19-m1	6.72616	5.11204	3.99032	2.58963	0.003	0.02	0.0315	0.0957513	*	ns
Naringenin.7.O.glucoside	e2f19-m2	5.08957	4.84763	3.05974	3.73644	0.014	0.01	0.0752093	0.0721875	ns	ns
Naringenin.7.O.glucoside	gras52-m1	2.29873	2.82228	3.95322	2.79395	0.084	0.072	0.201078	0.184288	ns	ns
Naringenin.7.O.glucoside	gras75-m1	3.08321	3.59486	2.24132	3.28547	0.079	0.032	0.194656	0.11687	ns	ns
Naringenin.7.O.glucoside	hsf13-m1	1.54715	2.18422	2.17822	3.00123	0.252	0.117	0.413584	0.241852	ns	ns
Naringenin.7.O.glucoside	hsf18-m1	0.607119	1.69639	2.75211	3.97476	0.59	0.166	0.708921	0.306156	ns	ns
Naringenin.7.O.glucoside	hsf20-m1	1.28323	2.24678	3.66977	2.35551	0.274	0.134	0.438021	0.268	ns	ns
Naringenin.7.O.glucoside	hsf24-m3	4.73269	4.64122	2.97769	3.81284	0.018	0.011	0.0884681	0.0726	ns	ns
Naringenin.7.O.glucoside	hsf24-m4	2.30845	2.95472	2.81202	3.94237	0.11	0.043	0.241425	0.135143	ns	ns
Naringenin.7.O.glucoside	hsf29-m1	3.65236	3.77275	3.361	3.43672	0.029	0.026	0.113063	0.106773	ns	ns
Naringenin.7.O.glucoside	hsf29-m2	0.688137	1.80577	2.96803	3.82146	0.541	0.149	0.668294	0.288629	ns	ns
Naringenin.7.O.glucoside	hsf6-m1	-0.790052	0.147135	2.22231	3.20505	0.505	0.892	0.641737	0.915787	ns	ns
Naringenin.7.O.glucoside	hsf6-m2	-1.5665	0.314865	3.14413	3.654	0.211	0.77	0.362387	0.837035	ns	ns
Naringenin.7.O.glucoside	jmj13-m4	5.43012	5.49814	2.44803	3.86183	0.02	0.006	0.0924	0.0583579	ns	ns
Naringenin.7.O.glucoside	myb40-m1	4.97938	4.53615	3.55776	3.24047	0.01	0.017	0.0641667	0.0882472	ns	ns
Naringenin.7.O.glucoside	myb40-m2	3.68194	4.12262	2.18615	3.03961	0.058	0.025	0.16592	0.105479	ns	ns
Naringenin.7.O.glucoside	mybr21-m1	0.580717	1.82774	3.62847	3.16982	0.596	0.16	0.711504	0.298667	ns	ns
Naringenin.7.O.glucoside	mybr32-m1	1.89624	2.63199	3.55941	3.23882	0.14	0.072	0.27641	0.184288	ns	ns
Naringenin.7.O.glucoside	sbp20-m2	-0.178329	1.17457	2.90284	3.87683	0.87	0.307	0.907314	0.455326	ns	ns
Naringenin.7.O.glucoside	sbp20-m3	1.94524	2.57348	3.75439	2.39061	0.128	0.103	0.259368	0.22133	ns	ns
Naringenin.7.O.glucoside	W22_ufmu	-1.57042	NA	2.64758	NA	0.226	NA	0.381762	NA	ns	NA
Naringenin.7.O.glucoside	wrky2-m2	1.80967	2.58809	2.74981	3.97578	0.176	0.061	0.320126	0.167252	ns	ns
Naringenin.7.O.glucoside	wrky8-m1	-1.2646	0.30839	2.75221	3.97471	0.302	0.773	0.459717	0.839309	ns	ns
Naringenin.7.O.glucoside	wrky8-m2	-3.49722	-0.601409	3.7051	3.09215	0.028	0.589	0.110564	0.722757	ns	ns
Naringenin.7.O.glucoside	wrky82-m1	-7.7544	-2.47228	3.98558	2.57743	0.002	0.104	0.0275821	0.221931	*	ns
Naringenin.7.O.glucoside	wrky87-m1	-0.539853	0.858814	2.77762	3.96226	0.63	0.439	0.740611	0.583649	ns	ns
Naringenin.7.O.glucoside	wrky87-m2	-2.97503	-0.773553	2.95933	3.82916	0.06	0.484	0.170061	0.621133	ns	ns
p.Coumaric_acid	baf60.21-m1	-1.5865	1.50522	3.2763	3.28795	0.203	0.222	0.352579	0.374321	ns	ns
p.Coumaric_acid	baf60.21-m2	-0.915143	1.92302	3.85126	2.75464	0.414	0.158	0.56672	0.297336	ns	ns
p.Coumaric_acid	bzip76-m2	-4.48389	-3.9671	2.19604	3.311	0.039	0.024	0.13153	0.103626	ns	ns
p.Coumaric_acid	bzip76-m3	3.82363	12.2765	2.77966	3.82571	0.036	0.000326	0.125053	0.0179667	ns	*
p.Coumaric_acid	c3h42-m1	-4.74238	-4.5921	2.19489	3.30517	0.035	0.016	0.124385	0.08448	ns	ns
p.Coumaric_acid	e2f13-m1	-4.94894	-4.40315	2.7233	3.88181	0.02	0.013	0.0924	0.0774968	ns	ns
p.Coumaric_acid	e2f19-m1	-1.25139	2.31002	3.05033	3.52647	0.298	0.091	0.458169	0.212871	ns	ns
p.Coumaric_acid	e2f19-m2	-2.31969	1.09867	2.30174	3.73113	0.129	0.338	0.260253	0.484957	ns	ns
p.Coumaric_acid	gras52-m1	-5.21551	-5.39375	2.35701	3.86392	0.024	0.006	0.10126	0.0583579	ns	ns
p.Coumaric_acid	gras75-m1	-0.372654	4.68577	2.60353	3.97445	0.738	0.01	0.812768	0.0721875	ns	ns
p.Coumaric_acid	hsf13-m1	-2.01499	-0.108548	3.94474	2.4104	0.115	0.922	0.248271	0.938247	ns	ns
p.Coumaric_acid	hsf18-m1	-2.83763	-0.340117	2.74722	3.85865	0.073	0.751	0.193575	0.821212	ns	ns
p.Coumaric_acid	hsf20-m1	-1.16097	2.39295	3.11503	3.45586	0.327	0.085	0.485768	0.205602	ns	ns
p.Coumaric_acid	hsf24-m3	1.03732	4.16108	3.99887	2.53427	0.358	0.035	0.519297	0.122966	ns	ns
p.Coumaric_acid	hsf24-m4	-0.656564	1.56433	3.91518	2.38746	0.548	0.238	0.67334	0.388537	ns	ns
p.Coumaric_acid	hsf29-m1	-2.90787	-0.896516	3.75358	2.84692	0.047	0.439	0.142387	0.583649	ns	ns
p.Coumaric_acid	hsf29-m2	-3.93158	-2.4155	3.75814	2.84276	0.019	0.099	0.0895714	0.220424	ns	ns
p.Coumaric_acid	hsf6-m1	-2.94862	-0.330668	2.29657	3.71586	0.083	0.759	0.20024	0.826049	ns	ns
p.Coumaric_acid	hsf6-m2	-2.25509	-0.154252	3.96973	2.61186	0.088	0.889	0.206376	0.913722	ns	ns
p.Coumaric_acid	jmj13-m4	2.13887	5.84087	3.97863	2.5956	0.1	0.015	0.225366	0.083494	ns	ns
p.Coumaric_acid	myb40-m1	1.14987	9.58782	2.19931	3.32749	0.36	0.002	0.521379	0.0342222	ns	*
p.Coumaric_acid	myb40-m2	-1.83535	1.90588	2.48456	3.99546	0.183	0.129	0.328973	0.261395	ns	ns
p.Coumaric_acid	mybr21-m1	-2.82775	-1.1397	3.94788	2.41323	0.048	0.355	0.142611	0.503871	ns	ns
p.Coumaric_acid	mybr32-m1	-1.42446	0.585769	3.9074	2.38224	0.229	0.609	0.385421	0.736539	ns	ns
p.Coumaric_acid	sbp20-m2	0.792015	3.26684	3.85259	2.35126	0.474	0.066	0.616	0.177279	ns	ns
p.Coumaric_acid	sbp20-m3	-0.922876	1.52046	3.99976	2.52505	0.408	0.242	0.561	0.392295	ns	ns
p.Coumaric_acid	W22_ufmu	-2.73228	NA	2.51724	NA	0.087	NA	0.205596	NA	ns	NA
p.Coumaric_acid	wrky2-m2	-2.43446	0.890966	2.2573	3.58254	0.121	0.429	0.252753	0.578003	ns	ns
p.Coumaric_acid	wrky8-m1	-3.10087	-0.70927	2.37245	3.8917	0.072	0.518	0.192835	0.654763	ns	ns
p.Coumaric_acid	wrky8-m2	-1.88089	0.0927372	3.96288	2.4283	0.134	0.933	0.268	0.948396	ns	ns
p.Coumaric_acid	wrky82-m1	-1.69971	1.77025	2.80788	3.79595	0.194	0.155	0.344061	0.293484	ns	ns
p.Coumaric_acid	wrky87-m1	-3.86313	-2.35169	3.933	2.66472	0.019	0.111	0.0895714	0.2331	ns	ns
p.Coumaric_acid	wrky87-m2	-1.56797	0.222083	3.72161	2.2985	0.197	0.842	0.348713	0.885106	ns	ns
Quinic_acid	baf60.21-m1	-2.67727	-0.262801	3.46684	2.45171	0.064	0.813	0.177054	0.870466	ns	ns
Quinic_acid	baf60.21-m2	2.87329	1.7267	3.93305	2.25867	0.046	0.212	0.140742	0.362756	ns	ns
Quinic_acid	bzip76-m2	-3.35628	-0.688002	3.11866	2.63636	0.041	0.547	0.132926	0.683011	ns	ns
Quinic_acid	bzip76-m3	1.70845	1.46631	3.19629	2.58842	0.18	0.252	0.324844	0.402155	ns	ns
Quinic_acid	c3h42-m1	-11.4951	-2.77114	3.99972	2.20266	0.000327	0.098	0.0200562	0.219786	*	ns
Quinic_acid	e2f13-m1	-4.76212	-1.92785	2.54096	3.28152	0.025	0.142	0.104525	0.279166	ns	ns
Quinic_acid	e2f19-m1	-6.20839	-1.40195	3.76314	2.33133	0.004	0.279	0.0381031	0.4312	*	ns
Quinic_acid	e2f19-m2	-8.64161	-2.44556	3.57361	2.4064	0.002	0.113	0.0275821	0.236226	*	ns
Quinic_acid	gras52-m1	-5.09241	-0.676145	3.9036	2.14534	0.007	0.564	0.0521613	0.700452	ns	ns
Quinic_acid	gras75-m1	-1.22213	-0.342677	2.18347	3.9931	0.337	0.749	0.495841	0.819995	ns	ns
Quinic_acid	hsf13-m1	-6.70804	-0.811006	2.66491	2.03418	0.01	0.501	0.0641667	0.638516	ns	ns
Quinic_acid	hsf18-m1	-2.20997	-0.755244	2.34024	3.74041	0.139	0.495	0.275614	0.634369	ns	ns
Quinic_acid	hsf20-m1	-3.01086	-1.26393	2.33906	3.74341	0.078	0.279	0.194264	0.4312	ns	ns
Quinic_acid	hsf24-m3	-0.332723	0.620753	3.26426	2.55018	0.76	0.586	0.827138	0.720991	ns	ns
Quinic_acid	hsf24-m4	-3.84973	-1.36923	2.5825	3.20645	0.04	0.259	0.13153	0.410491	ns	ns
Quinic_acid	hsf29-m1	-4.71383	-1.56441	2.78829	2.9185	0.021	0.218	0.0941942	0.368923	ns	ns
Quinic_acid	hsf29-m2	-5.15345	-0.986655	3.83241	2.3037	0.008	0.416	0.0568615	0.564441	ns	ns
Quinic_acid	hsf6-m1	-0.966496	0.140867	2.50276	3.3567	0.418	0.896	0.568825	0.917854	ns	ns
Quinic_acid	hsf6-m2	-3.18508	-1.86694	2.16345	3.96098	0.078	0.136	0.194264	0.270245	ns	ns
Quinic_acid	jmj13-m4	-4.37046	-1.11088	3.13533	2.62564	0.02	0.358	0.0924	0.505798	ns	ns
Quinic_acid	myb40-m1	-9.7695	-1.55892	2.705	2.03638	0.003	0.257	0.0315	0.408723	*	ns
Quinic_acid	myb40-m2	0.914195	1.20517	2.45933	3.44968	0.441	0.304	0.585466	0.452329	ns	ns
Quinic_acid	mybr21-m1	-8.3501	-3.5065	2.70029	3.02677	0.005	0.039	0.0423853	0.130565	*	ns
Quinic_acid	mybr32-m1	-11.1784	-2.59891	3.99392	2.18441	0.000368	0.111	0.0200562	0.2331	*	ns
Quinic_acid	sbp20-m2	-18.6337	-3.55019	2.39426	2.01989	0.001	0.07	0.0225366	0.18375	*	ns
Quinic_acid	sbp20-m3	-12.2072	-3.10521	3.98044	2.22918	0.000266	0.078	0.0200562	0.195848	*	ns
Quinic_acid	W22_ufmu	-0.788509	NA	2.19931	NA	0.506	NA	0.641737	NA	ns	NA
Quinic_acid	wrky2-m2	-2.05315	-0.894507	2.20851	3.99794	0.164	0.422	0.304901	0.571742	ns	ns
Quinic_acid	wrky8-m1	3.38198	2.61615	2.47622	3.41256	0.057	0.069	0.164587	0.183207	ns	ns
Quinic_acid	wrky8-m2	-6.81486	-1.1155	3.79587	2.12446	0.003	0.375	0.0315	0.524206	*	ns
Quinic_acid	wrky82-m1	-8.27179	-1.52178	3.79155	2.12379	0.001	0.26	0.0225366	0.41137	*	ns
Quinic_acid	wrky87-m1	-3.09829	-1.32276	2.3373	3.74792	0.074	0.261	0.193575	0.412246	ns	ns
Quinic_acid	wrky87-m2	-1.09083	-0.0295587	2.36046	3.68869	0.374	0.978	0.529213	0.984392	ns	ns
Rhamnosylisoorientin	baf60.21-m1	8.63925	8.29302	3.92853	3.55701	0.001	0.002	0.0225366	0.0342222	*	*
Rhamnosylisoorientin	baf60.21-m2	3.91169	4.738	3.77624	3.76364	0.019	0.011	0.0895714	0.0726	ns	ns
Rhamnosylisoorientin	bzip76-m2	3.81288	4.64697	3.94057	3.53293	0.019	0.013	0.0895714	0.0774968	ns	ns
Rhamnosylisoorientin	bzip76-m3	4.45602	5.20433	2.79003	3.71259	0.024	0.008	0.10126	0.0648421	ns	ns
Rhamnosylisoorientin	c3h42-m1	6.15547	6.11161	3.34545	2.55291	0.006	0.014	0.0482087	0.0813585	*	ns
Rhamnosylisoorientin	e2f13-m1	2.27282	3.36861	3.11987	3.96992	0.104	0.028	0.231	0.108706	ns	ns
Rhamnosylisoorientin	e2f19-m1	6.815	6.66113	3.75708	2.82819	0.003	0.008	0.0315	0.0648421	*	ns
Rhamnosylisoorientin	e2f19-m2	9.13967	8.03232	3.14937	2.45489	0.002	0.008	0.0275821	0.0648421	*	ns
Rhamnosylisoorientin	gras52-m1	3.21853	4.20033	3.82651	3.70823	0.034	0.016	0.121767	0.08448	ns	ns
Rhamnosylisoorientin	gras75-m1	4.97208	5.50609	3.97187	3.45533	0.008	0.008	0.0568615	0.0648421	ns	ns
Rhamnosylisoorientin	hsf13-m1	9.41767	8.49742	3.82048	2.88978	0.000881	0.004	0.0225366	0.0467848	*	*
Rhamnosylisoorientin	hsf18-m1	2.73178	3.82473	2.92345	2.35404	0.074	0.048	0.193575	0.142611	ns	ns
Rhamnosylisoorientin	hsf20-m1	2.49462	3.67499	3.42125	2.59462	0.078	0.044	0.194264	0.13552	ns	ns
Rhamnosylisoorientin	hsf24-m3	3.25225	4.20506	3.25056	3.9986	0.042	0.014	0.133821	0.0813585	ns	ns
Rhamnosylisoorientin	hsf24-m4	4.95879	5.41032	3.89928	2.98602	0.008	0.013	0.0568615	0.0774968	ns	ns
Rhamnosylisoorientin	hsf29-m1	4.43914	4.97174	3.37037	2.56634	0.017	0.022	0.0849081	0.10164	ns	ns
Rhamnosylisoorientin	hsf29-m2	3.91192	4.57972	2.83157	2.31558	0.033	0.034	0.121	0.119908	ns	ns
Rhamnosylisoorientin	hsf6-m1	2.23015	3.02626	2.33619	2.88116	0.137	0.06	0.272232	0.165493	ns	ns
Rhamnosylisoorientin	hsf6-m2	-0.887607	0.565255	2.87067	3.80191	0.443	0.604	0.587277	0.73145	ns	ns
Rhamnosylisoorientin	jmj13-m4	3.93627	4.66754	2.42648	3.08807	0.043	0.017	0.134685	0.0882472	ns	ns
Rhamnosylisoorientin	myb40-m1	-6.9852	-3.11954	3.96819	3.11521	0.002	0.05	0.0275821	0.145741	*	ns
Rhamnosylisoorientin	myb40-m2	7.72696	6.82742	2.03789	2.01382	0.016	0.02	0.0816796	0.0957513	ns	ns
Rhamnosylisoorientin	mybr21-m1	2.65694	3.77408	3.90798	3.59381	0.058	0.024	0.16592	0.103626	ns	ns
Rhamnosylisoorientin	mybr32-m1	4.01679	4.8144	2.75218	3.66447	0.032	0.011	0.118272	0.0726	ns	ns
Rhamnosylisoorientin	sbp20-m2	0.764381	2.48351	3.72296	2.79863	0.49	0.095	0.629708	0.216207	ns	ns
Rhamnosylisoorientin	sbp20-m3	5.94231	6.42693	3.30161	3.99979	0.007	0.003	0.0521613	0.0374595	ns	*
Rhamnosylisoorientin	W22_ufmu	-1.84169	NA	3.2873	NA	0.155	NA	0.295909	NA	ns	NA
Rhamnosylisoorientin	wrky2-m2	-1.14735	-0.514942	2.12439	2.33901	0.364	0.651	0.523696	0.764325	ns	ns
Rhamnosylisoorientin	wrky8-m1	0.0305258	1.74284	3.82134	3.71436	0.977	0.162	0.985533	0.301183	ns	ns
Rhamnosylisoorientin	wrky8-m2	-2.3872	0.448683	3.24766	2.5025	0.09	0.69	0.208945	0.786141	ns	ns
Rhamnosylisoorientin	wrky82-m1	-2.83758	-0.211142	3.99802	3.24367	0.047	0.845	0.142387	0.886243	ns	ns
Rhamnosylisoorientin	wrky87-m1	-11.4028	-6.27247	3.96464	3.10608	0.000354	0.007	0.0200562	0.0616	*	ns
Rhamnosylisoorientin	wrky87-m2	-0.464107	1.23878	3.53057	3.94168	0.67	0.284	0.764296	0.436632	ns	ns
Sinapic_acid	baf60.21-m1	3.5069	3.69678	3.82817	2.69138	0.027	0.041	0.10847	0.132926	ns	ns
Sinapic_acid	baf60.21-m2	4.25946	3.99116	2.78399	2.22325	0.028	0.048	0.110564	0.142611	ns	ns
Sinapic_acid	bzip76-m2	-0.620239	0.957709	3.8408	3.41473	0.57	0.401	0.692089	0.548112	ns	ns
Sinapic_acid	bzip76-m3	4.27405	4.04234	3.09901	2.32619	0.022	0.043	0.0972632	0.135143	ns	ns
Sinapic_acid	c3h42-m1	3.00213	3.41864	3.98299	2.90966	0.04	0.044	0.13153	0.13552	ns	ns
Sinapic_acid	e2f13-m1	-1.67045	-0.356328	2.71446	3.8534	0.203	0.74	0.352579	0.813164	ns	ns
Sinapic_acid	e2f19-m1	4.29949	4.22736	3.93983	2.81818	0.013	0.027	0.0728	0.107534	ns	ns
Sinapic_acid	e2f19-m2	1.29075	2.18485	2.93636	3.99038	0.289	0.094	0.451074	0.214459	ns	ns
Sinapic_acid	gras52-m1	-2.20968	-0.729021	2.81959	3.94072	0.12	0.507	0.252574	0.6435	ns	ns
Sinapic_acid	gras75-m1	-2.41814	0.145772	3.3876	2.43707	0.084	0.895	0.201078	0.917847	ns	ns
Sinapic_acid	hsf13-m1	-0.976625	0.450519	3.1592	3.97701	0.397	0.676	0.547504	0.776896	ns	ns
Sinapic_acid	hsf18-m1	-2.7779	0.170622	2.15247	2.04187	0.1	0.88	0.225366	0.91157	ns	ns
Sinapic_acid	hsf20-m1	-4.84085	-1.7124	3.99999	3.02233	0.008	0.185	0.0568615	0.330508	ns	ns
Sinapic_acid	hsf24-m3	5.27039	4.69998	3.515	2.49489	0.009	0.027	0.0602609	0.107534	ns	ns
Sinapic_acid	hsf24-m4	4.28451	4.1558	3.73673	2.621	0.015	0.033	0.0792	0.118646	ns	ns
Sinapic_acid	hsf29-m1	-3.94243	-1.44762	3.73269	3.54944	0.019	0.23	0.0895714	0.378824	ns	ns
Sinapic_acid	hsf29-m2	-2.23659	-0.803174	2.75125	3.88898	0.119	0.468	0.251041	0.609059	ns	ns
Sinapic_acid	hsf6-m1	-3.99333	-2.11191	2.91385	3.98429	0.03	0.103	0.114074	0.22133	ns	ns
Sinapic_acid	hsf6-m2	-3.78007	-0.43803	2.49062	2.13647	0.044	0.702	0.135973	0.792	ns	ns
Sinapic_acid	jmj13-m4	4.01706	4.12249	3.99	3.11048	0.016	0.024	0.0816796	0.103626	ns	ns
Sinapic_acid	myb40-m1	0.083435	1.52312	3.99948	3.00029	0.938	0.225	0.958752	0.375271	ns	ns
Sinapic_acid	myb40-m2	-1.31211	-0.0165266	2.77325	3.90761	0.288	0.988	0.451037	0.991145	ns	ns
Sinapic_acid	mybr21-m1	0.192386	1.6373	3.86505	2.72588	0.857	0.209	0.896793	0.360291	ns	ns
Sinapic_acid	mybr32-m1	-0.731108	0.544983	2.92853	3.98844	0.519	0.615	0.650687	0.739922	ns	ns
Sinapic_acid	sbp20-m2	-0.137687	1.27777	3.7837	3.48926	0.898	0.28	0.92503	0.4312	ns	ns
Sinapic_acid	sbp20-m3	0.386089	1.717	3.99989	3.02951	0.719	0.184	0.800429	0.329488	ns	ns
Sinapic_acid	W22_ufmu	-1.46499	NA	3.02018	NA	0.239	NA	0.399342	NA	ns	NA
Sinapic_acid	wrky2-m2	-0.276041	0.985365	3.12302	3.98713	0.8	0.38	0.855556	0.528795	ns	ns
Sinapic_acid	wrky8-m1	-0.210786	1.49237	2.76983	2.21891	0.848	0.262	0.888381	0.412416	ns	ns
Sinapic_acid	wrky8-m2	-0.451526	1.34495	2.93016	2.26936	0.683	0.297	0.773397	0.446224	ns	ns
Sinapic_acid	wrky82-m1	-6.38963	-3.60728	3.32035	3.90279	0.006	0.024	0.0482087	0.103626	*	ns
Sinapic_acid	wrky87-m1	0.459757	1.75249	3.98621	3.12674	0.67	0.174	0.764296	0.315866	ns	ns
Sinapic_acid	wrky87-m2	-3.27161	-0.076577	2.08102	2.02223	0.078	0.946	0.194264	0.958447	ns	ns
Syringic_acid	baf60.21-m1	3.94972	8.8175	3.90246	2.46406	0.018	0.006	0.0884681	0.0583579	ns	ns
Syringic_acid	baf60.21-m2	5.00336	7.34093	3.25075	2.12004	0.013	0.015	0.0728	0.083494	ns	ns
Syringic_acid	bzip76-m2	2.38938	6.83157	3.8155	2.52546	0.078	0.011	0.194264	0.0726	ns	ns
Syringic_acid	bzip76-m3	8.10197	18.6343	3.21401	2.9505	0.003	0.000373	0.0315	0.0181396	*	*
Syringic_acid	c3h42-m1	2.39198	5.31368	3.89602	2.24504	0.077	0.026	0.194264	0.106773	ns	ns
Syringic_acid	e2f13-m1	-0.431312	2.77828	3.69386	2.60412	0.69	0.081	0.778639	0.199053	ns	ns
Syringic_acid	e2f19-m1	9.64419	17.6777	3.82513	2.51902	0.000802	0.001	0.0225366	0.0243158	*	*
Syringic_acid	e2f19-m2	7.34577	12.4916	3.99853	2.32695	0.002	0.003	0.0275821	0.0374595	*	*
Syringic_acid	gras52-m1	-3.0558	-1.01347	2.05675	2.64601	0.089	0.394	0.207667	0.539342	ns	ns
Syringic_acid	gras75-m1	-2.23595	-0.160062	3.85908	2.49577	0.092	0.885	0.21252	0.912656	ns	ns
Syringic_acid	hsf13-m1	-3.09388	-1.38168	3.71862	2.58829	0.04	0.274	0.13153	0.426222	ns	ns
Syringic_acid	hsf18-m1	-3.87921	-2.77095	2.81988	3.3764	0.034	0.061	0.121767	0.167252	ns	ns
Syringic_acid	hsf20-m1	-1.97543	1.77053	2.2982	3.98282	0.17	0.152	0.312908	0.291992	ns	ns
Syringic_acid	hsf24-m3	11.3057	27.3354	2.86343	3.3196	0.002	5.04e-05	0.0275821	0.0116424	*	*
Syringic_acid	hsf24-m4	4.40005	8.02392	3.93586	2.26344	0.012	0.011	0.0715355	0.0726	ns	ns
Syringic_acid	hsf29-m1	-3.45962	-1.9798	3.88472	2.47739	0.027	0.161	0.10847	0.299927	ns	ns
Syringic_acid	hsf29-m2	-4.52251	-3.60472	3.68697	2.60853	0.013	0.046	0.0728	0.139357	ns	ns
Syringic_acid	hsf6-m1	-1.99926	-0.476349	3.62045	2.17438	0.124	0.677	0.254049	0.777078	ns	ns
Syringic_acid	hsf6-m2	-5.62006	-6.32772	2.78834	3.41923	0.014	0.005	0.0752093	0.0531034	ns	ns
Syringic_acid	jmj13-m4	8.66898	13.5006	3.93131	2.26104	0.001	0.003	0.0225366	0.0374595	*	*
Syringic_acid	myb40-m1	2.21846	2.91734	2.21868	2.01875	0.144	0.099	0.282497	0.220424	ns	ns
Syringic_acid	myb40-m2	1.50301	10.9392	2.27813	3.9599	0.257	0.000419	0.419555	0.018436	ns	*
Syringic_acid	mybr21-m1	-5.44879	-7.41984	2.2516	3.91153	0.025	0.002	0.104525	0.0342222	ns	*
Syringic_acid	mybr32-m1	-5.54582	-5.25645	3.62064	2.65119	0.007	0.018	0.0521613	0.0903913	ns	ns
Syringic_acid	sbp20-m2	-2.38606	0.180903	2.90001	3.27397	0.1	0.867	0.225366	0.904185	ns	ns
Syringic_acid	sbp20-m3	-3.1159	-1.48181	3.89872	2.46692	0.037	0.254	0.127093	0.404648	ns	ns
Syringic_acid	W22_ufmu	-2.64658	NA	2.33955	NA	0.1	NA	0.225366	NA	ns	NA
Syringic_acid	wrky2-m2	-3.55338	-2.07822	3.23404	2.93331	0.034	0.131	0.121767	0.263139	ns	ns
Syringic_acid	wrky8-m1	-4.70657	-4.1627	3.15929	2.99927	0.016	0.025	0.0816796	0.105479	ns	ns
Syringic_acid	wrky8-m2	-2.70247	-1.30095	3.66577	2.18299	0.059	0.314	0.168259	0.462	ns	ns
Syringic_acid	wrky82-m1	-2.53193	0.531165	2.1342	3.36122	0.119	0.628	0.251041	0.748738	ns	ns
Syringic_acid	wrky87-m1	-6.65162	-7.51872	3.25631	2.91459	0.005	0.005	0.0423853	0.0531034	*	ns
Syringic_acid	wrky87-m2	-3.96886	-2.72721	3.90913	2.45888	0.017	0.09	0.0849081	0.211603	ns	ns
Syringol	baf60.21-m1	-3.04421	-3.25817	2.40377	2.12024	0.074	0.076	0.193575	0.191869	ns	ns
Syringol	baf60.21-m2	-1.75873	-1.80964	2.0583	2.0172	0.217	0.211	0.370625	0.362387	ns	ns
Syringol	bzip76-m2	-4.7299	-4.97499	2.35348	2.10504	0.03	0.034	0.114074	0.119908	ns	ns
Syringol	bzip76-m3	-1.95944	-2.01295	2.06132	2.01809	0.185	0.181	0.33	0.325377	ns	ns
Syringol	c3h42-m1	-4.03962	-4.19403	2.21381	2.06324	0.047	0.05	0.142387	0.145741	ns	ns
Syringol	e2f13-m1	1.02739	0.940543	3.26077	2.41424	0.374	0.431	0.529213	0.578003	ns	ns
Syringol	e2f19-m1	-1.26572	-1.31237	2.05463	2.01612	0.33	0.319	0.487093	0.463448	ns	ns
Syringol	e2f19-m2	-8.87821	-9.73436	2.92618	2.28819	0.003	0.007	0.0315	0.0616	*	ns
Syringol	gras52-m1	0.017018	-0.158134	3.03464	2.32673	0.987	0.887	0.991291	0.913699	ns	ns
Syringol	gras75-m1	-2.47951	-2.5662	2.12166	2.03592	0.124	0.122	0.254049	0.249951	ns	ns
Syringol	hsf13-m1	0.716118	0.591631	3.4563	2.50166	0.519	0.603	0.650687	0.731197	ns	ns
Syringol	hsf18-m1	-0.486854	-0.810795	3.73794	2.66636	0.654	0.484	0.757263	0.621133	ns	ns
Syringol	hsf20-m1	0.918621	0.83427	3.9983	3.04829	0.41	0.464	0.562912	0.606416	ns	ns
Syringol	hsf24-m3	-3.05001	-3.14262	2.12144	2.03585	0.086	0.086	0.203754	0.206937	ns	ns
Syringol	hsf24-m4	-2.24695	-2.32829	2.11515	2.034	0.147	0.143	0.285954	0.279941	ns	ns
Syringol	hsf29-m1	0.354351	0.163908	3.77517	2.69474	0.742	0.881	0.8162	0.911583	ns	ns
Syringol	hsf29-m2	-0.335352	-0.696751	3.97752	2.95362	0.754	0.537	0.822545	0.672341	ns	ns
Syringol	hsf6-m1	0.508428	0.294462	2.19133	2.63333	0.658	0.79	0.75999	0.851762	ns	ns
Syringol	hsf6-m2	-1.83981	-2.25153	3.32316	2.44065	0.154	0.13	0.294609	0.262271	ns	ns
Syringol	jmj13-m4	-5.72157	-6.13012	2.5764	2.1734	0.016	0.021	0.0816796	0.0984975	ns	ns
Syringol	myb40-m1	-2.08392	-2.13654	2.0584	2.01723	0.169	0.165	0.312312	0.30492	ns	ns
Syringol	myb40-m2	2.34384	3.40233	2.32808	3.03833	0.126	0.042	0.257007	0.13475	ns	ns
Syringol	mybr21-m1	-2.93181	-5.57556	2.29371	2.94201	0.084	0.012	0.201078	0.0759452	ns	ns
Syringol	mybr32-m1	-0.975727	-1.7099	3.66096	3.69414	0.389	0.168	0.539694	0.308	ns	ns
Syringol	sbp20-m2	2.06995	2.57792	3.1948	3.98645	0.125	0.062	0.255531	0.168991	ns	ns
Syringol	sbp20-m3	1.77197	2.18644	3.03262	3.99653	0.174	0.094	0.317739	0.214459	ns	ns
Syringol	W22_ufmu	0.305831	NA	3.08556	NA	0.779	NA	0.837946	NA	ns	NA
Syringol	wrky2-m2	-0.564579	-1.39101	2.71013	3.79402	0.616	0.24	0.729723	0.389736	ns	ns
Syringol	wrky8-m1	-2.67947	-4.58236	2.87281	3.93901	0.079	0.011	0.194656	0.0726	ns	ns
Syringol	wrky8-m2	-0.462605	-0.644186	2.77284	2.23637	0.678	0.579	0.769622	0.715235	ns	ns
Syringol	wrky82-m1	-0.319912	-0.808658	3.70452	3.6502	0.766	0.468	0.830732	0.609059	ns	ns
Syringol	wrky87-m1	-0.0617693	-0.340909	3.89235	2.80759	0.954	0.757	0.969743	0.825818	ns	ns
Syringol	wrky87-m2	0.212561	-0.055296	3.97296	3.24181	0.842	0.959	0.885106	0.969393	ns	ns
Tricin	baf60.21-m1	5.17279	4.0908	3.93628	2.62924	0.007	0.034	0.0521613	0.119908	ns	ns
Tricin	baf60.21-m2	7.97427	5.62824	3.89494	2.5855	0.002	0.016	0.0275821	0.08448	*	ns
Tricin	bzip76-m2	1.91905	2.30249	3.90987	3.04839	0.129	0.103	0.260253	0.22133	ns	ns
Tricin	bzip76-m3	3.14804	2.81019	3.05876	2.23798	0.05	0.094	0.148077	0.214459	ns	ns
Tricin	c3h42-m1	1.23795	1.85062	3.12715	2.2563	0.301	0.191	0.45895	0.337446	ns	ns
Tricin	e2f13-m1	1.22117	1.85753	3.84488	2.54444	0.292	0.176	0.45194	0.318871	ns	ns
Tricin	e2f19-m1	5.76962	4.32429	3.74627	2.48226	0.005	0.033	0.0423853	0.118646	*	ns
Tricin	e2f19-m2	4.28169	3.48799	3.63454	2.42737	0.016	0.055	0.0816796	0.156369	ns	ns
Tricin	gras52-m1	-0.248088	0.471505	2.35007	3.43538	0.824	0.666	0.873138	0.774068	ns	ns
Tricin	gras75-m1	3.70208	3.63404	3.22611	3.77656	0.03	0.024	0.114074	0.103626	ns	ns
Tricin	hsf13-m1	1.79349	2.28676	2.82033	3.99918	0.177	0.084	0.320682	0.203717	ns	ns
Tricin	hsf18-m1	3.25843	2.99574	3.89343	2.58411	0.032	0.07	0.118272	0.18375	ns	ns
Tricin	hsf20-m1	4.75774	4.21818	3.60758	3.41287	0.012	0.019	0.0715355	0.0938824	ns	ns
Tricin	hsf24-m3	8.92258	5.91734	3.5369	2.38706	0.002	0.018	0.0275821	0.0903913	*	ns
Tricin	hsf24-m4	1.45121	1.91602	2.24409	3.08186	0.271	0.149	0.433976	0.288629	ns	ns
Tricin	hsf29-m1	1.71464	2.22132	3.11233	3.86625	0.182	0.093	0.327813	0.214459	ns	ns
Tricin	hsf29-m2	0.523573	1.35037	3.08886	3.88293	0.636	0.25	0.742	0.399654	ns	ns
Tricin	hsf6-m1	-2.00636	0.183709	3.30002	2.30617	0.13	0.869	0.261699	0.90423	ns	ns
Tricin	hsf6-m2	-0.0136803	0.585461	2.24013	3.06693	0.99	0.599	0.992148	0.729217	ns	ns
Tricin	jmj13-m4	9.7817	7.04315	3.97129	2.9319	0.000634	0.006	0.0225366	0.0583579	*	ns
Tricin	myb40-m1	2.65623	2.48463	2.10701	2.02232	0.111	0.13	0.242468	0.262271	ns	ns
Tricin	myb40-m2	1.88901	2.3411	3.2382	3.76632	0.149	0.083	0.288629	0.202354	ns	ns
Tricin	mybr21-m1	-0.404421	0.587514	2.8237	3.9989	0.715	0.588	0.796936	0.722489	ns	ns
Tricin	mybr32-m1	-3.19478	-1.47149	2.94745	3.96473	0.051	0.216	0.150556	0.367558	ns	ns
Tricin	sbp20-m2	-4.95669	-1.8717	3.96792	2.94006	0.008	0.16	0.0568615	0.298667	ns	ns
Tricin	sbp20-m3	-4.80379	-1.07784	2.60766	2.12961	0.024	0.388	0.10126	0.53625	ns	ns
Tricin	W22_ufmu	-1.14857	NA	2.79915	NA	0.339	NA	0.49799	NA	ns	NA
Tricin	wrky2-m2	-0.00862754	0.65239	2.31163	3.31772	0.994	0.557	0.994	0.693623	ns	ns
Tricin	wrky8-m1	-2.0128	0.0544519	3.89427	2.58488	0.116	0.961	0.248687	0.969393	ns	ns
Tricin	wrky8-m2	-0.754696	0.480479	3.3052	3.7076	0.501	0.658	0.638516	0.766699	ns	ns
Tricin	wrky82-m1	1.1311	1.81123	3.54741	3.47487	0.329	0.155	0.486394	0.293484	ns	ns
Tricin	wrky87-m1	-3.37252	-0.558149	3.4668	2.36108	0.035	0.625	0.124385	0.746124	ns	ns
Tricin	wrky87-m2	0.298568	1.22543	3.34267	3.6735	0.783	0.293	0.84127	0.440932	ns	ns
Vanillic_acid	baf60.21-m1	-0.396916	5.10245	2.28433	3.02765	0.725	0.014	0.803237	0.0813585	ns	ns
Vanillic_acid	baf60.21-m2	3.91254	5.49334	2.66308	2.17594	0.037	0.026	0.127093	0.106773	ns	ns
Vanillic_acid	bzip76-m2	0.0519333	3.68403	3.76017	3.45833	0.961	0.027	0.973645	0.107534	ns	ns
Vanillic_acid	bzip76-m3	4.31946	6.93961	3.42401	2.42725	0.017	0.012	0.0849081	0.0759452	ns	ns
Vanillic_acid	c3h42-m1	-1.04715	0.157577	2.57659	2.15196	0.383	0.888	0.5362	0.91371	ns	ns
Vanillic_acid	e2f13-m1	2.04137	7.12483	3.36186	3.8359	0.124	0.002	0.254049	0.0342222	ns	*
Vanillic_acid	e2f19-m1	4.26187	8.63782	3.97996	3.09417	0.013	0.003	0.0728	0.0374595	ns	*
Vanillic_acid	e2f19-m2	4.17624	13.5146	2.24536	2.90211	0.043	0.001	0.134685	0.0243158	ns	*
Vanillic_acid	gras52-m1	0.316241	5.19684	2.93108	3.99798	0.773	0.007	0.836361	0.0616	ns	ns
Vanillic_acid	gras75-m1	0.656135	3.66785	3.98865	2.88119	0.548	0.038	0.67334	0.129565	ns	ns
Vanillic_acid	hsf13-m1	-0.265978	3.3892	3.65753	3.57286	0.805	0.033	0.855949	0.118646	ns	ns
Vanillic_acid	hsf18-m1	-1.82372	1.41876	3.42707	3.78584	0.154	0.233	0.294609	0.382401	ns	ns
Vanillic_acid	hsf20-m1	-1.00085	3.07185	2.98172	3.99977	0.391	0.037	0.540844	0.127567	ns	ns
Vanillic_acid	hsf24-m3	7.68437	18.8718	2.42942	3.4292	0.009	0.000138	0.0602609	0.015939	ns	*
Vanillic_acid	hsf24-m4	-0.653182	1.16244	3.24281	2.35715	0.557	0.349	0.681679	0.497648	ns	ns
Vanillic_acid	hsf29-m1	-1.25335	0.549737	3.31443	2.38366	0.291	0.63	0.451148	0.749349	ns	ns
Vanillic_acid	hsf29-m2	-1.53489	1.03135	3.99982	2.95744	0.2	0.379	0.351085	0.528795	ns	ns
Vanillic_acid	hsf6-m1	-0.0714684	1.17604	2.56995	2.15014	0.948	0.353	0.965768	0.502576	ns	ns
Vanillic_acid	hsf6-m2	-4.57511	-2.99605	3.72317	2.57795	0.012	0.07	0.0715355	0.18375	ns	ns
Vanillic_acid	jmj13-m4	3.9982	6.45285	3.3324	2.39054	0.023	0.015	0.0997746	0.083494	ns	ns
Vanillic_acid	myb40-m1	6.40139	12.9448	3.5628	3.66708	0.004	0.000341	0.0381031	0.0179667	*	*
Vanillic_acid	myb40-m2	9.25001	18.6369	3.08698	3.9821	0.002	5.04e-05	0.0275821	0.0116424	*	*
Vanillic_acid	mybr21-m1	-5.23184	-3.7138	2.01248	2.04831	0.034	0.063	0.121767	0.171212	ns	ns
Vanillic_acid	mybr32-m1	-3.96792	-2.26016	3.76809	2.60782	0.019	0.122	0.0895714	0.249951	ns	ns
Vanillic_acid	sbp20-m2	-0.710593	4.20344	2.47676	3.53592	0.538	0.018	0.665478	0.0903913	ns	ns
Vanillic_acid	sbp20-m3	-2.26292	0.362045	3.90843	3.25198	0.088	0.74	0.206376	0.813164	ns	ns
Vanillic_acid	W22_ufmu	-2.97839	NA	2.9687	NA	0.06	NA	0.170061	NA	ns	NA
Vanillic_acid	wrky2-m2	-2.59969	-0.891478	3.41922	2.42525	0.07	0.452	0.189677	0.595789	ns	ns
Vanillic_acid	wrky8-m1	-3.68489	-1.15864	3.12034	3.97126	0.032	0.311	0.118272	0.459048	ns	ns
Vanillic_acid	wrky8-m2	-2.14334	-0.526624	3.19595	2.34049	0.116	0.644	0.248687	0.758033	ns	ns
Vanillic_acid	wrky82-m1	-3.68237	-1.47247	3.85138	3.34027	0.023	0.228	0.0997746	0.376873	ns	ns
Vanillic_acid	wrky87-m1	-8.28906	-8.43832	2.80769	3.95954	0.005	0.001	0.0423853	0.0243158	*	*
Vanillic_acid	wrky87-m2	-3.58708	-1.71056	3.90348	2.7268	0.024	0.195	0.10126	0.3432	ns	ns
Vanillin	baf60.21-m1	1.14387	-0.920023	3.95251	2.75416	0.317	0.431	0.474729	0.578003	ns	ns
Vanillin	baf60.21-m2	1.75925	0.0156753	2.77072	3.9421	0.184	0.988	0.329488	0.991145	ns	ns
Vanillin	bzip76-m2	5.30567	1.85352	3.43601	3.30464	0.009	0.152	0.0602609	0.291992	ns	ns
Vanillin	bzip76-m3	-0.251202	-0.901517	2.11678	2.71914	0.824	0.44	0.873138	0.584138	ns	ns
Vanillin	c3h42-m1	-0.493167	-1.69885	3.12178	3.62253	0.655	0.172	0.757472	0.313467	ns	ns
Vanillin	e2f13-m1	0.0565452	-1.31254	3.0451	3.70034	0.958	0.265	0.972738	0.415017	ns	ns
Vanillin	e2f19-m1	1.00422	-1.01052	3.97591	2.71048	0.372	0.394	0.528	0.539342	ns	ns
Vanillin	e2f19-m2	1.08454	-1.19817	2.74224	2.12081	0.364	0.348	0.523696	0.496989	ns	ns
Vanillin	gras52-m1	1.27983	-0.722917	3.65367	3.09123	0.276	0.521	0.439697	0.657656	ns	ns
Vanillin	gras75-m1	2.54111	0.832557	2.53579	3.9803	0.1	0.452	0.225366	0.595789	ns	ns
Vanillin	hsf13-m1	7.11213	2.42082	3.89639	2.83349	0.002	0.099	0.0275821	0.220424	*	ns
Vanillin	hsf18-m1	2.3492	0.127808	3.23131	3.51051	0.094	0.905	0.21606	0.926047	ns	ns
Vanillin	hsf20-m1	4.46902	0.519196	3.73914	2.36274	0.013	0.648	0.0728	0.761771	ns	ns
Vanillin	hsf24-m3	3.71384	0.0747358	3.46124	2.27155	0.026	0.946	0.107731	0.958447	ns	ns
Vanillin	hsf24-m4	-2.89462	-2.92397	3.08386	2.18463	0.061	0.09	0.171841	0.211603	ns	ns
Vanillin	hsf29-m1	5.7837	1.05493	3.53838	2.29329	0.006	0.39	0.0482087	0.53625	*	ns
Vanillin	hsf29-m2	1.5169	0.0532664	2.51649	3.9684	0.243	0.96	0.402387	0.969393	ns	ns
Vanillin	hsf6-m1	2.54187	-0.1738	3.96573	2.73097	0.064	0.874	0.177054	0.907389	ns	ns
Vanillin	hsf6-m2	2.89274	0.978631	2.63858	3.99818	0.073	0.383	0.193575	0.530573	ns	ns
Vanillin	jmj13-m4	1.32774	0.43773	2.16446	2.98122	0.307	0.691	0.465793	0.78631	ns	ns
Vanillin	myb40-m1	4.54322	1.85537	2.92224	3.81962	0.021	0.141	0.0941942	0.277791	ns	ns
Vanillin	myb40-m2	0.485917	-1.0605	3.16245	3.58093	0.659	0.355	0.760195	0.503871	ns	ns
Vanillin	mybr21-m1	2.83774	0.518007	3.12015	3.6242	0.063	0.634	0.1764	0.749349	ns	ns
Vanillin	mybr32-m1	2.589	0.416508	3.02481	3.72064	0.08	0.7	0.196074	0.791677	ns	ns
Vanillin	sbp20-m2	2.28893	0.624568	2.54537	3.98508	0.122	0.566	0.252753	0.701051	ns	ns
Vanillin	sbp20-m3	1.84109	0.157323	2.6696	3.99141	0.174	0.883	0.317739	0.911611	ns	ns
Vanillin	W22_ufmu	1.56695	NA	2.61323	NA	0.228	NA	0.384438	NA	ns	NA
Vanillin	wrky2-m2	0.26948	-1.17304	3.06015	3.68518	0.805	0.311	0.855949	0.459048	ns	ns
Vanillin	wrky8-m1	0.237088	-1.0401	2.66607	3.99241	0.83	0.357	0.87648	0.505798	ns	ns
Vanillin	wrky8-m2	3.0002	-0.00482428	3.99999	2.6114	0.04	0.996	0.13153	0.996	ns	ns
Vanillin	wrky82-m1	4.09596	1.16279	3.35634	3.38397	0.021	0.32	0.0941942	0.463448	ns	ns
Vanillin	wrky87-m1	1.24907	-0.536164	3.11333	3.63115	0.297	0.623	0.458169	0.745663	ns	ns
Vanillin	wrky87-m2	3.17863	0.192026	3.94622	2.76431	0.034	0.861	0.121767	0.899959	ns	ns
