# Supplementary material for: Transcriptome profiling of maize transcription factor mutants to probe gene regulatory network predictions
Source: G3 (Bethesda). 2024 Nov 20;15(1):jkae274. doi: 10.1093/g3journal/jkae274 (PMC11979765; doi:10.1093/g3journal/jkae274)
Supplement: jkae274_Supplementary_Data [file jkae274_supplementary_data.zip › File_S4_G3-2024-405474.tsv]

TF	Genotype	Tissue	direction	GO_ID	GO_name	n	p-value	B73v4.gid	W22.gid
BAF60.21	baf60.21-m1	tassel_stem	down	GO:0000170	sphingosine hydroxylase activity	2	0.047489067	Zm00001d043994,Zm00001d044833	Zm00004b019447,Zm00004b031538
BAF60.21	baf60.21-m1	tassel_stem	down	GO:0001128	RNA polymerase II transcription coactivator activity involved in preinitiation complex assembly	1	0.046561975	Zm00001d044902	Zm00004b031582
BAF60.21	baf60.21-m1	tassel_stem	down	GO:0003918	DNA topoisomerase type II (ATP-hydrolyzing) activity	4	0.042738649	Zm00001d002069,Zm00001d002071,Zm00001d026457,Zm00001d050568	Zm00004b006115,Zm00004b006116,Zm00004b040412,Zm00004b021681
BAF60.21	baf60.21-m1	tassel_stem	down	GO:0004551	nucleotide diphosphatase activity	1	0.046561975	Zm00001d010452	Zm00004b026339
BAF60.21	baf60.21-m1	tassel_stem	down	GO:0004857	enzyme inhibitor activity	7	0.039492862	Zm00001d005465,Zm00001d019291,Zm00001d022460,Zm00001d025588,Zm00001d028588,Zm00001d037831,Zm00001d038876	Zm00004b008789,Zm00004b035186,Zm00004b037583,Zm00004b039656,Zm00004b001102,Zm00004b030313,Zm00004b031143
BAF60.21	baf60.21-m1	tassel_stem	down	GO:0005976	polysaccharide metabolic process	2	0.047489067	Zm00001d010352,Zm00001d020852	Zm00004b026261,Zm00004b036295
BAF60.21	baf60.21-m1	tassel_stem	down	GO:0006476	protein deacetylation	2	0.031263075	Zm00001d045008,Zm00001d047121	Zm00004b031671,Zm00004b033354
BAF60.21	baf60.21-m1	tassel_stem	down	GO:0007097	nuclear migration	2	0.031263075	Zm00001d010797,Zm00001d038783	Zm00004b026617,Zm00004b031053
BAF60.21	baf60.21-m1	tassel_stem	down	GO:0007568	aging	6	0.024801253	Zm00001d007687,Zm00001d022569,Zm00001d036216,Zm00001d045327,Zm00001d047696,Zm00001d049113	Zm00004b010556,Zm00004b037659,Zm00004b029112,Zm00004b031933,Zm00004b033843,Zm00004b020492
BAF60.21	baf60.21-m1	tassel_stem	down	GO:0008757	S-adenosylmethionine-dependent methyltransferase activity	8	0.030674456	Zm00001d013422,Zm00001d026291,Zm00001d030129,Zm00001d036216,Zm00001d044329,Zm00001d044762,Zm00001d044763,Zm00001d049179	Zm00004b011372,Zm00004b040271,Zm00004b002252,Zm00004b029112,Zm00004b019735,Zm00004b031485,Zm00004b031486,Zm00004b020553
BAF60.21	baf60.21-m1	tassel_stem	down	GO:0009044	xylan 1/4-beta-xylosidase activity	3	0.012600144	Zm00001d017996,Zm00001d039994,Zm00001d052285	Zm00004b015061,Zm00004b016248,Zm00004b023060
BAF60.21	baf60.21-m1	tassel_stem	down	GO:0009671	nitrate:proton symporter activity	1	0.046561975	Zm00001d046919	Zm00004b033148
BAF60.21	baf60.21-m1	tassel_stem	down	GO:0009710	tropane alkaloid biosynthetic process	1	0.046561975	Zm00001d007687	Zm00004b010556
BAF60.21	baf60.21-m1	tassel_stem	down	GO:0009828	plant-type cell wall loosening	2	0.031263075	Zm00001d006399,Zm00001d026014	Zm00004b009541,Zm00004b040023
BAF60.21	baf60.21-m1	tassel_stem	down	GO:0009952	anterior/posterior pattern specification	2	0.041795191	Zm00001d026020,Zm00001d048629	Zm00004b040030,Zm00004b020121
BAF60.21	baf60.21-m1	tassel_stem	down	GO:0010373	negative regulation of gibberellin biosynthetic process	1	0.046561975	Zm00001d008528	Zm00004b024849
BAF60.21	baf60.21-m1	tassel_stem	down	GO:0015675	nickel cation transport	1	0.046561975	Zm00001d046243	Zm00004b032626
BAF60.21	baf60.21-m1	tassel_stem	down	GO:0016754	sinapoylglucose-malate O-sinapoyltransferase activity	2	0.041795191	Zm00001d014443,Zm00001d025526	Zm00004b012223,Zm00004b039609
BAF60.21	baf60.21-m1	tassel_stem	down	GO:0018849	muconate cycloisomerase activity	1	0.046561975	Zm00001d008588	Zm00004b024892
BAF60.21	baf60.21-m1	tassel_stem	down	GO:0030570	pectate lyase activity	3	0.022592866	Zm00001d000216,Zm00001d036158,Zm00001d046389	Zm00004b031970,Zm00004b029077,Zm00004b032739
BAF60.21	baf60.21-m1	tassel_stem	down	GO:0030795	jasmonate O-methyltransferase activity	2	0.014112924	Zm00001d044762,Zm00001d044763	Zm00004b031485,Zm00004b031486
BAF60.21	baf60.21-m1	tassel_stem	down	GO:0032944	regulation of mononuclear cell proliferation	1	0.046561975	Zm00001d048629	Zm00004b020121
BAF60.21	baf60.21-m1	tassel_stem	down	GO:0034213	quinolinate catabolic process	1	0.046561975	Zm00001d021419	Zm00004b036708
BAF60.21	baf60.21-m1	tassel_stem	down	GO:0034707	chloride channel complex	2	0.041795191	Zm00001d025474,Zm00001d046919	Zm00004b039577,Zm00004b033148
BAF60.21	baf60.21-m1	tassel_stem	down	GO:0034979	NAD-dependent protein deacetylase activity	1	0.046561975	Zm00001d047121	Zm00004b033354
BAF60.21	baf60.21-m1	tassel_stem	down	GO:0040009	regulation of growth rate	2	0.021986616	Zm00001d022075,Zm00001d047279	Zm00004b037254,Zm00004b033479
BAF60.21	baf60.21-m1	tassel_stem	down	GO:0042284	sphingolipid delta-4 desaturase activity	2	0.041795191	Zm00001d043994,Zm00001d044833	Zm00004b019447,Zm00004b031538
BAF60.21	baf60.21-m1	tassel_stem	down	GO:0042989	sequestering of actin monomers	2	0.041795191	Zm00001d010797,Zm00001d038783	Zm00004b026617,Zm00004b031053
BAF60.21	baf60.21-m1	tassel_stem	down	GO:0043335	protein unfolding	1	0.046561975	Zm00001d038806	Zm00004b031071
BAF60.21	baf60.21-m1	tassel_stem	down	GO:0044070	regulation of anion transport	3	0.027504233	Zm00001d025474,Zm00001d036703,Zm00001d046919	Zm00004b039577,Zm00004b029449,Zm00004b033148
BAF60.21	baf60.21-m1	tassel_stem	down	GO:0045490	pectin catabolic process	5	0.020765512	Zm00001d000216,Zm00001d022460,Zm00001d025588,Zm00001d036158,Zm00001d046389	Zm00004b031970,Zm00004b037583,Zm00004b039656,Zm00004b029077,Zm00004b032739
BAF60.21	baf60.21-m1	tassel_stem	down	GO:0046622	positive regulation of organ growth	2	0.007800418	Zm00001d022075,Zm00001d047279	Zm00004b037254,Zm00004b033479
BAF60.21	baf60.21-m1	tassel_stem	down	GO:0046715	active borate transmembrane transporter activity	1	0.023557869	Zm00001d032461	Zm00004b003891
BAF60.21	baf60.21-m1	tassel_stem	down	GO:0046910	pectinesterase inhibitor activity	4	0.014223563	Zm00001d022460,Zm00001d025588,Zm00001d037831,Zm00001d038876	Zm00004b037583,Zm00004b039656,Zm00004b030313,Zm00004b031143
BAF60.21	baf60.21-m1	tassel_stem	down	GO:0047462	phenylalanine racemase (ATP-hydrolyzing) activity	1	0.046561975	Zm00001d045551	Zm00004b032125
BAF60.21	baf60.21-m1	tassel_stem	down	GO:0047889	ferredoxin-nitrate reductase activity	1	0.046561975	Zm00001d018161	Zm00004b015207
BAF60.21	baf60.21-m1	tassel_stem	down	GO:0048307	ferredoxin-nitrite reductase activity	1	0.046561975	Zm00001d018161	Zm00004b015207
BAF60.21	baf60.21-m1	tassel_stem	down	GO:0048870	cell motility	3	0.032936593	Zm00001d013179,Zm00001d025401,Zm00001d044008	Zm00004b011168,Zm00004b039519,Zm00004b019454
BAF60.21	baf60.21-m1	tassel_stem	down	GO:0051575	5'-deoxyribose-5-phosphate lyase activity	1	0.046561975	Zm00001d044780	Zm00004b031500
BAF60.21	baf60.21-m1	tassel_stem	down	GO:0051937	catecholamine transport	1	0.046561975	Zm00001d011613	Zm00004b027285
BAF60.21	baf60.21-m1	tassel_stem	down	GO:0055001	muscle cell development	2	0.003219584	Zm00001d026020,Zm00001d048629	Zm00004b040030,Zm00004b020121
BAF60.21	baf60.21-m1	tassel_stem	down	GO:0060538	skeletal muscle organ development	2	0.014112924	Zm00001d026020,Zm00001d048629	Zm00004b040030,Zm00004b020121
BAF60.21	baf60.21-m1	tassel_stem	down	GO:0071944	cell periphery	6	0.012854346	Zm00001d005465,Zm00001d019291,Zm00001d022460,Zm00001d025588,Zm00001d037831,Zm00001d038876	Zm00004b008789,Zm00004b035186,Zm00004b037583,Zm00004b039656,Zm00004b030313,Zm00004b031143
BAF60.21	baf60.21-m1	tassel_stem	down	GO:0080133	midchain alkane hydroxylase activity	1	0.046561975	Zm00001d027599	Zm00004b000312
BAF60.21	baf60.21-m1	tassel_stem	down	GO:2001294	malonyl-CoA catabolic process	1	0.046561975	Zm00001d010452	Zm00004b026339
BAF60.21	baf60.21-m1	tassel_stem	up	GO:0000802	transverse filament	1	0.033845152	Zm00001d025575	Zm00004b039645
BAF60.21	baf60.21-m1	tassel_stem	up	GO:0002164	larval development	1	0.044871533	Zm00001d047329	Zm00004b033507
BAF60.21	baf60.21-m1	tassel_stem	up	GO:0004097	catechol oxidase activity	2	0.013999213	Zm00001d026336,Zm00001d046748	Zm00004b040309,Zm00004b033029
BAF60.21	baf60.21-m1	tassel_stem	up	GO:0004503	monophenol monooxygenase activity	1	0.044871533	Zm00001d046748	Zm00004b033029
BAF60.21	baf60.21-m1	tassel_stem	up	GO:0005946	alpha/alpha-trehalose-phosphate synthase complex (UDP-forming)	1	0.044871533	Zm00001d010755	Zm00004b026587
BAF60.21	baf60.21-m1	tassel_stem	up	GO:0007127	meiosis I	3	0.009899527	Zm00001d006382,Zm00001d025575,Zm00001d037404	Zm00004b009528,Zm00004b039645,Zm00004b029991
BAF60.21	baf60.21-m1	tassel_stem	up	GO:0007128	meiotic prophase I	1	0.044871533	Zm00001d006382	Zm00004b009528
BAF60.21	baf60.21-m1	tassel_stem	up	GO:0008809	carnitine racemase activity	1	0.022692072	Zm00001d038755	Zm00004b031030
BAF60.21	baf60.21-m1	tassel_stem	up	GO:0008899	homoserine O-succinyltransferase activity	1	0.044871533	Zm00001d013532	Zm00004b011470
BAF60.21	baf60.21-m1	tassel_stem	up	GO:0009921	auxin efflux carrier complex	2	0.002621026	Zm00001d018024,Zm00001d052269	Zm00004b015082,Zm00004b023046
BAF60.21	baf60.21-m1	tassel_stem	up	GO:0009925	basal plasma membrane	2	0.003468479	Zm00001d018024,Zm00001d052269	Zm00004b015082,Zm00004b023046
BAF60.21	baf60.21-m1	tassel_stem	up	GO:0009964	negative regulation of flavonoid biosynthetic process	1	0.044871533	Zm00001d026369	Zm00004b040337
BAF60.21	baf60.21-m1	tassel_stem	up	GO:0010023	proanthocyanidin biosynthetic process	1	0.044871533	Zm00001d014914	Zm00004b012614
BAF60.21	baf60.21-m1	tassel_stem	up	GO:0010036	response to boron-containing substance	1	0.044871533	Zm00001d041590	Zm00004b017374
BAF60.21	baf60.21-m1	tassel_stem	up	GO:0010252	auxin homeostasis	4	0.030385715	Zm00001d018024,Zm00001d022473,Zm00001d026268,Zm00001d039952	Zm00004b015082,Zm00004b037570,Zm00004b040253,Zm00004b016213
BAF60.21	baf60.21-m1	tassel_stem	up	GO:0010338	leaf formation	2	0.035197272	Zm00001d018024,Zm00001d052269	Zm00004b015082,Zm00004b023046
BAF60.21	baf60.21-m1	tassel_stem	up	GO:0010358	leaf shaping	2	0.032731252	Zm00001d018024,Zm00001d052269	Zm00004b015082,Zm00004b023046
BAF60.21	baf60.21-m1	tassel_stem	up	GO:0010622	specification of ovule identity	1	0.022692072	Zm00001d041781	Zm00004b017525
BAF60.21	baf60.21-m1	tassel_stem	up	GO:0010777	meiotic mismatch repair involved in reciprocal meiotic recombination	1	0.033845152	Zm00001d006382	Zm00004b009528
BAF60.21	baf60.21-m1	tassel_stem	up	GO:0015174	basic amino acid transmembrane transporter activity	2	0.048534092	Zm00001d012231,Zm00001d046235	Zm00004b027812,Zm00004b032636
BAF60.21	baf60.21-m1	tassel_stem	up	GO:0015809	arginine transport	2	0.025770281	Zm00001d012231,Zm00001d046235	Zm00004b027812,Zm00004b032636
BAF60.21	baf60.21-m1	tassel_stem	up	GO:0016125	sterol metabolic process	3	0.049237611	Zm00001d028282,Zm00001d028694,Zm00001d040979	Zm00004b000842,Zm00004b001175,Zm00004b016968
BAF60.21	baf60.21-m1	tassel_stem	up	GO:0019281	L-methionine biosynthetic process from homoserine via O-succinyl-L-homoserine and cystathionine	1	0.044871533	Zm00001d013532	Zm00004b011470
BAF60.21	baf60.21-m1	tassel_stem	up	GO:0019748	secondary metabolic process	9	0.005588725	Zm00001d002564,Zm00001d007403,Zm00001d014914,Zm00001d026268,Zm00001d026369,Zm00001d035462,Zm00001d039952,Zm00001d044122,Zm00001d044954	Zm00004b006528,Zm00004b010315,Zm00004b012614,Zm00004b040253,Zm00004b040337,Zm00004b028611,Zm00004b016213,Zm00004b019556,Zm00004b031627
BAF60.21	baf60.21-m1	tassel_stem	up	GO:0033106	cis-Golgi network membrane	1	0.022692072	Zm00001d028574	Zm00004b001087
BAF60.21	baf60.21-m1	tassel_stem	up	GO:0033729	anthocyanidin reductase activity	1	0.044871533	Zm00001d026369	Zm00004b040337
BAF60.21	baf60.21-m1	tassel_stem	up	GO:0045143	homologous chromosome segregation	1	0.033845152	Zm00001d006382	Zm00004b009528
BAF60.21	baf60.21-m1	tassel_stem	up	GO:0046148	pigment biosynthetic process	2	0.015747721	Zm00001d026336,Zm00001d046748	Zm00004b040309,Zm00004b033029
BAF60.21	baf60.21-m1	tassel_stem	up	GO:0047172	shikimate O-hydroxycinnamoyltransferase activity	2	0.035197272	Zm00001d026268,Zm00001d039952	Zm00004b040253,Zm00004b016213
BAF60.21	baf60.21-m1	tassel_stem	up	GO:0047205	quinate O-hydroxycinnamoyltransferase activity	2	0.035197272	Zm00001d026268,Zm00001d039952	Zm00004b040253,Zm00004b016213
BAF60.21	baf60.21-m1	tassel_stem	up	GO:0047890	flavanone 4-reductase activity	1	0.044871533	Zm00001d044122	Zm00004b019556
BAF60.21	baf60.21-m1	tassel_stem	up	GO:0048826	cotyledon morphogenesis	2	0.015747721	Zm00001d018024,Zm00001d052269	Zm00004b015082,Zm00004b023046
BAF60.21	baf60.21-m1	tassel_stem	up	GO:0048830	adventitious root development	2	0.043005427	Zm00001d018024,Zm00001d052269	Zm00004b015082,Zm00004b023046
BAF60.21	baf60.21-m1	tassel_stem	up	GO:0050589	leucocyanidin oxygenase activity	3	2.99E-04	Zm00001d002564,Zm00001d014914,Zm00001d035462	Zm00004b006528,Zm00004b012614,Zm00004b028611
BAF60.21	baf60.21-m1	tassel_stem	up	GO:0051555	flavonol biosynthetic process	3	0.036719571	Zm00001d002564,Zm00001d016091,Zm00001d035462	Zm00004b006528,Zm00004b013481,Zm00004b028611
BAF60.21	baf60.21-m1	tassel_stem	up	GO:0097431	mitotic spindle pole	1	0.022692072	Zm00001d021636	Zm00004b036909
BAF60.21	baf60.21-m1	tassel_stem	up	GO:0098797	plasma membrane protein complex	1	0.044871533	Zm00001d046882	Zm00004b033119
BAF60.21	baf60.21-m1	tassel_stem	up	GO:1900377	negative regulation of secondary metabolite biosynthetic process	1	0.044871533	Zm00001d026369	Zm00004b040337
BAF60.21	baf60.21-m1	tassel_stem	up	GO:1902039	negative regulation of seed dormancy process	1	0.033845152	Zm00001d028574	Zm00004b001087
BAF60.21	baf60.21-m1	tassel_stem	up	GO:1902936	phosphatidylinositol bisphosphate binding	1	0.044871533	Zm00001d045858	Zm00004b032364
BAF60.21	baf60.21-m2	tassel_stem	down	GO:0001694	histamine biosynthetic process	1	0.003572645	Zm00001d039337	Zm00004b015665
BAF60.21	baf60.21-m2	tassel_stem	down	GO:0004462	lactoylglutathione lyase activity	1	0.042063125	Zm00001d049404	Zm00004b020739
BAF60.21	baf60.21-m2	tassel_stem	down	GO:0004514	nicotinate-nucleotide diphosphorylase (carboxylating) activity	1	0.033444081	Zm00001d021419	Zm00004b036708
BAF60.21	baf60.21-m2	tassel_stem	down	GO:0004528	phosphodiesterase I activity	1	0.010680809	Zm00001d044311	Zm00004b019716
BAF60.21	baf60.21-m2	tassel_stem	down	GO:0006754	ATP biosynthetic process	2	0.011502505	Zm00001d014166,Zm00001d014347	Zm00004b012018,Zm00004b012156
BAF60.21	baf60.21-m2	tassel_stem	down	GO:0006801	superoxide metabolic process	1	0.040345306	Zm00001d025106	Zm00004b039285
BAF60.21	baf60.21-m2	tassel_stem	down	GO:0006812	cation transport	2	0.045202101	Zm00001d014166,Zm00001d014347	Zm00004b012018,Zm00004b012156
BAF60.21	baf60.21-m2	tassel_stem	down	GO:0007186	G-protein coupled receptor signaling pathway	2	0.044350489	Zm00001d000175,Zm00001d047259	Zm00004b033312,Zm00004b033459
BAF60.21	baf60.21-m2	tassel_stem	down	GO:0007338	single fertilization	1	0.047198695	Zm00001d014166	Zm00004b012018
BAF60.21	baf60.21-m2	tassel_stem	down	GO:0007601	visual perception	1	0.007132901	Zm00001d039337	Zm00004b015665
BAF60.21	baf60.21-m2	tassel_stem	down	GO:0007629	flight behavior	1	0.007132901	Zm00001d039337	Zm00004b015665
BAF60.21	baf60.21-m2	tassel_stem	down	GO:0008081	phosphoric diester hydrolase activity	2	0.009644208	Zm00001d044311,Zm00001d047259	Zm00004b019716,Zm00004b033459
BAF60.21	baf60.21-m2	tassel_stem	down	GO:0008092	cytoskeletal protein binding	1	0.031711263	Zm00001d014207	Zm00004b012058
BAF60.21	baf60.21-m2	tassel_stem	down	GO:0008963	phospho-N-acetylmuramoyl-pentapeptide-transferase activity	1	0.023001843	Zm00001d039385	Zm00004b015710
BAF60.21	baf60.21-m2	tassel_stem	down	GO:0009861	jasmonic acid and ethylene-dependent systemic resistance	1	0.028236576	Zm00001d039345	Zm00004b015670
BAF60.21	baf60.21-m2	tassel_stem	down	GO:0010046	response to mycotoxin	1	0.015979608	Zm00001d039345	Zm00004b015670
BAF60.21	baf60.21-m2	tassel_stem	down	GO:0010256	endomembrane system organization	1	0.040345306	Zm00001d046149	Zm00004b032558
BAF60.21	baf60.21-m2	tassel_stem	down	GO:0015276	ligand-gated ion channel activity	1	0.021250858	Zm00001d039337	Zm00004b015665
BAF60.21	baf60.21-m2	tassel_stem	down	GO:0015662	ATPase activity/ coupled to transmembrane movement of ions/ phosphorylative mechanism	2	0.004038135	Zm00001d014166,Zm00001d014347	Zm00004b012018,Zm00004b012156
BAF60.21	baf60.21-m2	tassel_stem	down	GO:0016763	transferase activity/ transferring pentosyl groups	1	0.04377796	Zm00001d021419	Zm00004b036708
BAF60.21	baf60.21-m2	tassel_stem	down	GO:0019900	kinase binding	2	0.00346162	Zm00001d014207,Zm00001d014278	Zm00004b012058,Zm00004b012102
BAF60.21	baf60.21-m2	tassel_stem	down	GO:0030466	chromatin silencing at silent mating-type cassette	1	0.007132901	Zm00001d039140	Zm00004b031377
BAF60.21	baf60.21-m2	tassel_stem	down	GO:0032456	endocytic recycling	1	0.040345306	Zm00001d014278	Zm00004b012102
BAF60.21	baf60.21-m2	tassel_stem	down	GO:0032879	regulation of localization	1	0.008908396	Zm00001d047259	Zm00004b033459
BAF60.21	baf60.21-m2	tassel_stem	down	GO:0034213	quinolinate catabolic process	1	0.003572645	Zm00001d021419	Zm00004b036708
BAF60.21	baf60.21-m2	tassel_stem	down	GO:0034312	diol biosynthetic process	1	0.01421641	Zm00001d039337	Zm00004b015665
BAF60.21	baf60.21-m2	tassel_stem	down	GO:0035529	NADH pyrophosphatase activity	1	0.01421641	Zm00001d044311	Zm00004b019716
BAF60.21	baf60.21-m2	tassel_stem	down	GO:0042168	heme metabolic process	1	0.007132901	Zm00001d039385	Zm00004b015710
BAF60.21	baf60.21-m2	tassel_stem	down	GO:0042318	penicillin biosynthetic process	1	0.003572645	Zm00001d039337	Zm00004b015665
BAF60.21	baf60.21-m2	tassel_stem	down	GO:0042416	dopamine biosynthetic process	1	0.003572645	Zm00001d039337	Zm00004b015665
BAF60.21	baf60.21-m2	tassel_stem	down	GO:0042625	ATPase coupled ion transmembrane transporter activity	1	0.012450145	Zm00001d014347	Zm00004b012156
BAF60.21	baf60.21-m2	tassel_stem	down	GO:0042646	plastid nucleoid	1	0.033444081	Zm00001d025106	Zm00004b039285
BAF60.21	baf60.21-m2	tassel_stem	down	GO:0046148	pigment biosynthetic process	1	0.029975429	Zm00001d039385	Zm00004b015710
BAF60.21	baf60.21-m2	tassel_stem	down	GO:0048067	cuticle pigmentation	1	0.003572645	Zm00001d039337	Zm00004b015665
BAF60.21	baf60.21-m2	tassel_stem	down	GO:0048281	inflorescence morphogenesis	1	0.035173889	Zm00001d014166	Zm00004b012018
BAF60.21	baf60.21-m2	tassel_stem	down	GO:0048878	chemical homeostasis	1	0.029975429	Zm00001d014347	Zm00004b012156
BAF60.21	baf60.21-m2	tassel_stem	down	GO:0051973	positive regulation of telomerase activity	1	0.01421641	Zm00001d025707	Zm00004b039758
BAF60.21	baf60.21-m2	tassel_stem	down	GO:0070382	exocytic vesicle	1	0.035173889	Zm00001d014278	Zm00004b012102
BAF60.21	baf60.21-m2	tassel_stem	down	GO:0070566	adenylyltransferase activity	1	0.017739746	Zm00001d039345	Zm00004b015670
BAF60.21	baf60.21-m2	tassel_stem	down	GO:0071365	cellular response to auxin stimulus	1	0.040345306	Zm00001d039345	Zm00004b015670
BAF60.21	baf60.21-m2	tassel_stem	down	GO:0080123	jasmonate-amino synthetase activity	1	0.028236576	Zm00001d039345	Zm00004b015670
BAF60.21	baf60.21-m2	tassel_stem	down	GO:0097164	ammonium ion metabolic process	1	0.001787874	Zm00001d039337	Zm00004b015665
BAF60.21	baf60.21-m2	tassel_stem	down	GO:2000030	regulation of response to red or far red light	1	0.028236576	Zm00001d039345	Zm00004b015670
BAF60.21	baf60.21-m2	tassel_stem	up	GO:0000137	Golgi cis cisterna	1	0.01446105	Zm00001d048499	Zm00004b034549
BAF60.21	baf60.21-m2	tassel_stem	up	GO:0000165	MAPK cascade	12	0.006239686	Zm00001d001774,Zm00001d003048,Zm00001d005766,Zm00001d008570,Zm00001d014063,Zm00001d014181,Zm00001d014843,Zm00001d015515,Zm00001d027530,Zm00001d029583,Zm00001d036364,Zm00001d039963	Zm00004b005878,Zm00004b006957,Zm00004b009018,Zm00004b024878,Zm00004b011923,Zm00004b012029,Zm00004b012550,Zm00004b013069,Zm00004b000258,Zm00004b001865,Zm00004b029213,Zm00004b016218
BAF60.21	baf60.21-m2	tassel_stem	up	GO:0000802	transverse filament	1	0.021613528	Zm00001d025575	Zm00004b039645
BAF60.21	baf60.21-m2	tassel_stem	up	GO:0001778	plasma membrane repair	1	0.042763224	Zm00001d014499	Zm00004b012267
BAF60.21	baf60.21-m2	tassel_stem	up	GO:0002237	response to molecule of bacterial origin	5	0.020386109	Zm00001d005766,Zm00001d008570,Zm00001d014181,Zm00001d015515,Zm00001d039963	Zm00004b009018,Zm00004b024878,Zm00004b012029,Zm00004b013069,Zm00004b016218
BAF60.21	baf60.21-m2	tassel_stem	up	GO:0002679	respiratory burst involved in defense response	6	0.013135069	Zm00001d001774,Zm00001d005766,Zm00001d013208,Zm00001d015515,Zm00001d017152,Zm00001d017983	Zm00004b005878,Zm00004b009018,Zm00004b011195,Zm00004b013069,Zm00004b014322,Zm00004b015048
BAF60.21	baf60.21-m2	tassel_stem	up	GO:0002684	positive regulation of immune system process	1	0.042763224	Zm00001d043200	Zm00004b018734
BAF60.21	baf60.21-m2	tassel_stem	up	GO:0004564	beta-fructofuranosidase activity	1	0.028714471	Zm00001d004804	Zm00004b008296
BAF60.21	baf60.21-m2	tassel_stem	up	GO:0005504	fatty acid binding	2	0.02118716	Zm00001d019399,Zm00001d019400	Zm00004b035271,Zm00004b035272
BAF60.21	baf60.21-m2	tassel_stem	up	GO:0005522	profilin binding	1	0.042763224	Zm00001d017983	Zm00004b015048
BAF60.21	baf60.21-m2	tassel_stem	up	GO:0006065	UDP-glucuronate biosynthetic process	1	0.021613528	Zm00001d013245	Zm00004b011229
BAF60.21	baf60.21-m2	tassel_stem	up	GO:0006493	protein O-linked glycosylation	1	0.049711763	Zm00001d044777	Zm00004b031499
BAF60.21	baf60.21-m2	tassel_stem	up	GO:0007091	metaphase/anaphase transition of mitotic cell cycle	1	0.042763224	Zm00001d003249	Zm00004b007115
BAF60.21	baf60.21-m2	tassel_stem	up	GO:0009581	detection of external stimulus	5	0.000201705	Zm00001d003048,Zm00001d005766,Zm00001d008570,Zm00001d013782,Zm00001d039963	Zm00004b006957,Zm00004b009018,Zm00004b024878,Zm00004b011685,Zm00004b016218
BAF60.21	baf60.21-m2	tassel_stem	up	GO:0009743	response to carbohydrate	16	7.21E-04	Zm00001d001774,Zm00001d003048,Zm00001d005766,Zm00001d008570,Zm00001d011228,Zm00001d013208,Zm00001d014181,Zm00001d014843,Zm00001d015515,Zm00001d017152,Zm00001d022597,Zm00001d027530,Zm00001d036364,Zm00001d039963,Zm00001d044253,Zm00001d053695	Zm00004b005878,Zm00004b006957,Zm00004b009018,Zm00004b024878,Zm00004b026978,Zm00004b011195,Zm00004b012029,Zm00004b012550,Zm00004b013069,Zm00004b014322,Zm00004b037685,Zm00004b000258,Zm00004b029213,Zm00004b016218,Zm00004b019667,Zm00004b024209
BAF60.21	baf60.21-m2	tassel_stem	up	GO:0009814	defense response/ incompatible interaction	5	5.55E-04	Zm00001d001774,Zm00001d014181,Zm00001d014843,Zm00001d027530,Zm00001d036364	Zm00004b005878,Zm00004b012029,Zm00004b012550,Zm00004b000258,Zm00004b029213
BAF60.21	baf60.21-m2	tassel_stem	up	GO:0009938	negative regulation of gibberellic acid mediated signaling pathway	2	0.023832637	Zm00001d012482,Zm00001d015515	Zm00004b028012,Zm00004b013069
BAF60.21	baf60.21-m2	tassel_stem	up	GO:0010112	regulation of systemic acquired resistance	2	0.010981419	Zm00001d008570,Zm00001d039963	Zm00004b024878,Zm00004b016218
BAF60.21	baf60.21-m2	tassel_stem	up	GO:0010197	polar nucleus fusion	3	0.030221604	Zm00001d011228,Zm00001d044253,Zm00001d046319	Zm00004b026978,Zm00004b019667,Zm00004b032668
BAF60.21	baf60.21-m2	tassel_stem	up	GO:0010200	response to chitin	19	4.33E-04	Zm00001d001774,Zm00001d003048,Zm00001d005766,Zm00001d006330,Zm00001d008570,Zm00001d009328,Zm00001d011228,Zm00001d013208,Zm00001d014181,Zm00001d014843,Zm00001d015515,Zm00001d017152,Zm00001d017983,Zm00001d022597,Zm00001d027530,Zm00001d036364,Zm00001d039963,Zm00001d044253,Zm00001d053695	Zm00004b005878,Zm00004b006957,Zm00004b009018,Zm00004b009479,Zm00004b024878,Zm00004b025454,Zm00004b026978,Zm00004b011195,Zm00004b012029,Zm00004b012550,Zm00004b013069,Zm00004b014322,Zm00004b015048,Zm00004b037685,Zm00004b000258,Zm00004b029213,Zm00004b016218,Zm00004b019667,Zm00004b024209
BAF60.21	baf60.21-m2	tassel_stem	up	GO:0010334	sesquiterpene synthase activity	1	0.01446105	Zm00001d004279	Zm00004b007922
BAF60.21	baf60.21-m2	tassel_stem	up	GO:0016045	detection of bacterium	3	0.008623902	Zm00001d003048,Zm00001d013782,Zm00001d015515	Zm00004b006957,Zm00004b011685,Zm00004b013069
BAF60.21	baf60.21-m2	tassel_stem	up	GO:0016106	sesquiterpenoid biosynthetic process	1	0.01446105	Zm00001d004279	Zm00004b007922
BAF60.21	baf60.21-m2	tassel_stem	up	GO:0016615	malate dehydrogenase activity	1	0.021613528	Zm00001d014030	Zm00004b011895
BAF60.21	baf60.21-m2	tassel_stem	up	GO:0018456	aryl-alcohol dehydrogenase (NAD+) activity	1	0.042763224	Zm00001d004443	Zm00004b008034
BAF60.21	baf60.21-m2	tassel_stem	up	GO:0030029	actin filament-based process	3	0.002425383	Zm00001d017983,Zm00001d024947,Zm00001d044253	Zm00004b015048,Zm00004b039149,Zm00004b019667
BAF60.21	baf60.21-m2	tassel_stem	up	GO:0032268	regulation of cellular protein metabolic process	2	0.022493656	Zm00001d016255,Zm00001d036668	Zm00004b013608,Zm00004b029426
BAF60.21	baf60.21-m2	tassel_stem	up	GO:0033773	isoflavone 2'-hydroxylase activity	1	0.042763224	Zm00001d029183	Zm00004b001545
BAF60.21	baf60.21-m2	tassel_stem	up	GO:0033807	icosanoyl-CoA synthase activity	2	0.010981419	Zm00001d014168,Zm00001d039053	Zm00004b012022,Zm00004b031300
BAF60.21	baf60.21-m2	tassel_stem	up	GO:0034002	(R)-limonene synthase activity	1	0.042763224	Zm00001d004279	Zm00004b007922
BAF60.21	baf60.21-m2	tassel_stem	up	GO:0034768	(E)-beta-ocimene synthase activity	1	0.028714471	Zm00001d004279	Zm00004b007922
BAF60.21	baf60.21-m2	tassel_stem	up	GO:0036094	small molecule binding	1	0.042763224	Zm00001d029501	Zm00004b001793
BAF60.21	baf60.21-m2	tassel_stem	up	GO:0045792	negative regulation of cell size	3	2.04E-05	Zm00001d014843,Zm00001d027530,Zm00001d036364	Zm00004b012550,Zm00004b000258,Zm00004b029213
BAF60.21	baf60.21-m2	tassel_stem	up	GO:0046029	mannitol dehydrogenase activity	1	0.028714471	Zm00001d004443	Zm00004b008034
BAF60.21	baf60.21-m2	tassel_stem	up	GO:0046963	3'-phosphoadenosine 5'-phosphosulfate transport	1	0.01446105	Zm00001d048499	Zm00004b034549
BAF60.21	baf60.21-m2	tassel_stem	up	GO:0047517	1/4-beta-D-xylan synthase activity	1	0.028714471	Zm00001d009328	Zm00004b025454
BAF60.21	baf60.21-m2	tassel_stem	up	GO:0047634	agmatine N4-coumaroyltransferase activity	1	0.042763224	Zm00001d027946	Zm00004b000575
BAF60.21	baf60.21-m2	tassel_stem	up	GO:0047893	flavonol 3-O-glucosyltransferase activity	2	0.025203568	Zm00001d052210,Zm00001d052813	Zm00004b022995,Zm00004b023491
BAF60.21	baf60.21-m2	tassel_stem	up	GO:0048281	inflorescence morphogenesis	3	3.89E-04	Zm00001d014843,Zm00001d027530,Zm00001d036364	Zm00004b012550,Zm00004b000258,Zm00004b029213
BAF60.21	baf60.21-m2	tassel_stem	up	GO:0048678	response to axon injury	1	0.01446105	Zm00001d043200	Zm00004b018734
BAF60.21	baf60.21-m2	tassel_stem	up	GO:0050550	pinene synthase activity	1	0.028714471	Zm00001d004279	Zm00004b007922
BAF60.21	baf60.21-m2	tassel_stem	up	GO:0050551	myrcene synthase activity	1	0.042763224	Zm00001d004279	Zm00004b007922
BAF60.21	baf60.21-m2	tassel_stem	up	GO:0050552	(4S)-limonene synthase activity	1	0.028714471	Zm00001d004279	Zm00004b007922
BAF60.21	baf60.21-m2	tassel_stem	up	GO:0052578	alpha-farnesene synthase activity	1	0.01446105	Zm00001d004279	Zm00004b007922
BAF60.21	baf60.21-m2	tassel_stem	up	GO:0070840	dynein complex binding	1	0.028714471	Zm00001d052679	Zm00004b023383
BAF60.21	baf60.21-m2	tassel_stem	up	GO:0071173	spindle assembly checkpoint	1	0.021613528	Zm00001d003249	Zm00004b007115
BAF60.21	baf60.21-m2	tassel_stem	up	GO:0071174	mitotic spindle checkpoint	1	0.021613528	Zm00001d003249	Zm00004b007115
BAF60.21	baf60.21-m2	tassel_stem	up	GO:0080015	sabinene synthase activity	1	0.028714471	Zm00001d004279	Zm00004b007922
BAF60.21	baf60.21-m2	tassel_stem	up	GO:0080142	regulation of salicylic acid biosynthetic process	2	0.003289861	Zm00001d008570,Zm00001d039963	Zm00004b024878,Zm00004b016218
BAF60.21	baf60.21-m2	tassel_stem	up	GO:0090353	polygalacturonase inhibitor activity	1	0.035764248	Zm00001d029583	Zm00004b001865
BZIP76	bzip76-m2	leaf	down	GO:0003909	DNA ligase activity	1	0.045768415	Zm00001d004310	Zm00004b007934
BZIP76	bzip76-m2	leaf	down	GO:0005451	monovalent cation:proton antiporter activity	1	0.045768415	Zm00001d002798	Zm00004b006734
BZIP76	bzip76-m2	leaf	down	GO:0005469	succinate:fumarate antiporter activity	1	0.045768415	Zm00001d028753	Zm00004b001221
BZIP76	bzip76-m2	leaf	down	GO:0005623	cell	6	0.026306411	Zm00001d008843,Zm00001d022403,Zm00001d037757,Zm00001d039188,Zm00001d040837,Zm00001d052252	Zm00004b025077,Zm00004b037526,Zm00004b030260,Zm00004b031415,Zm00004b016886,Zm00004b023031
BZIP76	bzip76-m2	leaf	down	GO:0005640	nuclear outer membrane	2	0.040490255	Zm00001d028043,Zm00001d044116	Zm00004b000651,Zm00004b019548
BZIP76	bzip76-m2	leaf	down	GO:0005656	nuclear pre-replicative complex	1	0.045768415	Zm00001d008408	Zm00004b024752
BZIP76	bzip76-m2	leaf	down	GO:0005683	U7 snRNP	1	0.045768415	Zm00001d053754	Zm00004b024272
BZIP76	bzip76-m2	leaf	down	GO:0006725	cellular aromatic compound metabolic process	3	0.034295996	Zm00001d011183,Zm00001d027554,Zm00001d044228	Zm00004b026938,Zm00004b000280,Zm00004b019652
BZIP76	bzip76-m2	leaf	down	GO:0007368	determination of left/right symmetry	1	0.045768415	Zm00001d039046	Zm00004b031293
BZIP76	bzip76-m2	leaf	down	GO:0008194	UDP-glycosyltransferase activity	10	0.036238073	Zm00001d003676,Zm00001d005456,Zm00001d008764,Zm00001d012780,Zm00001d014126,Zm00001d031428,Zm00001d034692,Zm00001d041374,Zm00001d048711,Zm00001d048925	Zm00004b007457,Zm00004b008781,Zm00004b025021,Zm00004b028271,Zm00004b011983,Zm00004b003107,Zm00004b005643,Zm00004b017229,Zm00004b020182,Zm00004b020355
BZIP76	bzip76-m2	leaf	down	GO:0008334	histone mRNA metabolic process	1	0.045768415	Zm00001d053754	Zm00004b024272
BZIP76	bzip76-m2	leaf	down	GO:0009268	response to pH	3	2.34E-04	Zm00001d007166,Zm00001d022451,Zm00001d033316	Zm00004b010110,Zm00004b037590,Zm00004b004561
BZIP76	bzip76-m2	leaf	down	GO:0009915	phloem sucrose loading	2	0.030270729	Zm00001d006387,Zm00001d012702	Zm00004b009534,Zm00004b028216
BZIP76	bzip76-m2	leaf	down	GO:0010176	homogentisate phytyltransferase activity	1	0.045768415	Zm00001d006387	Zm00004b009534
BZIP76	bzip76-m2	leaf	down	GO:0010184	cytokinin transport	2	0.007540456	Zm00001d006327,Zm00001d043858	Zm00004b009474,Zm00004b019341
BZIP76	bzip76-m2	leaf	down	GO:0010365	positive regulation of ethylene biosynthetic process	1	0.045768415	Zm00001d045064	Zm00004b031707
BZIP76	bzip76-m2	leaf	down	GO:0015211	purine nucleoside transmembrane transporter activity	2	0.013650103	Zm00001d006327,Zm00001d043858	Zm00004b009474,Zm00004b019341
BZIP76	bzip76-m2	leaf	down	GO:0015226	carnitine transmembrane transporter activity	2	0.007540456	Zm00001d021781,Zm00001d026377	Zm00004b037035,Zm00004b040342
BZIP76	bzip76-m2	leaf	down	GO:0015744	succinate transport	1	0.045768415	Zm00001d028753	Zm00004b001221
BZIP76	bzip76-m2	leaf	down	GO:0015879	carnitine transport	2	0.013650103	Zm00001d021781,Zm00001d026377	Zm00004b037035,Zm00004b040342
BZIP76	bzip76-m2	leaf	down	GO:0016052	carbohydrate catabolic process	1	0.045768415	Zm00001d017457	Zm00004b014584
BZIP76	bzip76-m2	leaf	down	GO:0018131	oxazole or thiazole biosynthetic process	2	0.001579494	Zm00001d011183,Zm00001d044228	Zm00004b026938,Zm00004b019652
BZIP76	bzip76-m2	leaf	down	GO:0019395	fatty acid oxidation	1	0.045768415	Zm00001d004426	Zm00004b008019
BZIP76	bzip76-m2	leaf	down	GO:0019438	aromatic compound biosynthetic process	5	0.003703778	Zm00001d004624,Zm00001d011183,Zm00001d020008,Zm00001d044228,Zm00001d051870	Zm00004b008168,Zm00004b026938,Zm00004b035639,Zm00004b019652,Zm00004b022697
BZIP76	bzip76-m2	leaf	down	GO:0030410	nicotianamine synthase activity	2	0.021277201	Zm00001d013655,Zm00001d022557	Zm00004b011577,Zm00004b037652
BZIP76	bzip76-m2	leaf	down	GO:0030418	nicotianamine biosynthetic process	2	0.021277201	Zm00001d013655,Zm00001d022557	Zm00004b011577,Zm00004b037652
BZIP76	bzip76-m2	leaf	down	GO:0031248	protein acetyltransferase complex	3	0.015468959	Zm00001d018677,Zm00001d028074,Zm00001d034969	Zm00004b034694,Zm00004b000677,Zm00004b028285
BZIP76	bzip76-m2	leaf	down	GO:0033881	bile-acid-CoA hydrolase activity	2	0.007540456	Zm00001d014947,Zm00001d025943	Zm00004b012639,Zm00004b039967
BZIP76	bzip76-m2	leaf	down	GO:0042178	xenobiotic catabolic process	2	0.030270729	Zm00001d048711,Zm00001d048925	Zm00004b020182,Zm00004b020355
BZIP76	bzip76-m2	leaf	down	GO:0043514	interleukin-12 complex	1	0.045768415	Zm00001d012626	Zm00004b028143
BZIP76	bzip76-m2	leaf	down	GO:0044011	single-species biofilm formation on inanimate substrate	1	0.045768415	Zm00001d049766	Zm00004b021048
BZIP76	bzip76-m2	leaf	down	GO:0046395	carboxylic acid catabolic process	2	0.017283665	Zm00001d004426,Zm00001d008892	Zm00004b008019,Zm00004b025121
BZIP76	bzip76-m2	leaf	down	GO:0047209	coniferyl-alcohol glucosyltransferase activity	1	0.045768415	Zm00001d048925	Zm00004b020355
BZIP76	bzip76-m2	leaf	down	GO:0047254	2/4-dihydroxy-7-methoxy-2H-1/4-benzoxazin-3(4H)-one 2-D-glucosyltransferase activity	2	0.030270729	Zm00001d005456,Zm00001d034692	Zm00004b008781,Zm00004b005643
BZIP76	bzip76-m2	leaf	down	GO:0047461	(+)-delta-cadinene synthase activity	2	0.040490255	Zm00001d024486,Zm00001d045054	Zm00004b038746,Zm00004b031703
BZIP76	bzip76-m2	leaf	down	GO:0047807	cytokinin 7-beta-glucosyltransferase activity	2	0.030270729	Zm00001d005456,Zm00001d034692	Zm00004b008781,Zm00004b005643
BZIP76	bzip76-m2	leaf	down	GO:0048030	disaccharide binding	1	0.045768415	Zm00001d035000	Zm00004b028307
BZIP76	bzip76-m2	leaf	down	GO:0050306	sucrose 1F-fructosyltransferase activity	2	0.007540456	Zm00001d014947,Zm00001d025943	Zm00004b012639,Zm00004b039967
BZIP76	bzip76-m2	leaf	down	GO:0050505	hydroquinone glucosyltransferase activity	2	0.030270729	Zm00001d048711,Zm00001d048925	Zm00004b020182,Zm00004b020355
BZIP76	bzip76-m2	leaf	down	GO:0051572	negative regulation of histone H3-K4 methylation	1	0.045768415	Zm00001d053751	Zm00004b024261
BZIP76	bzip76-m2	leaf	down	GO:0051669	fructan beta-fructosidase activity	2	0.013650103	Zm00001d014947,Zm00001d025943	Zm00004b012639,Zm00004b039967
BZIP76	bzip76-m2	leaf	down	GO:0052731	phosphocholine phosphatase activity	2	0.007540456	Zm00001d011734,Zm00001d043621	Zm00004b027397,Zm00004b019138
BZIP76	bzip76-m2	leaf	down	GO:0052732	phosphoethanolamine phosphatase activity	2	0.007540456	Zm00001d011734,Zm00001d043621	Zm00004b027397,Zm00004b019138
BZIP76	bzip76-m2	leaf	down	GO:0052837	thiazole biosynthetic process	2	0.003110558	Zm00001d011183,Zm00001d044228	Zm00004b026938,Zm00004b019652
BZIP76	bzip76-m2	leaf	down	GO:0070336	flap-structured DNA binding	1	0.045768415	Zm00001d045179	Zm00004b031796
BZIP76	bzip76-m2	leaf	down	GO:0070743	interleukin-23 complex	1	0.045768415	Zm00001d012626	Zm00004b028143
BZIP76	bzip76-m2	leaf	down	GO:0071244	cellular response to carbon dioxide	1	0.045768415	Zm00001d034916	Zm00004b005827
BZIP76	bzip76-m2	leaf	down	GO:0071953	elastic fiber	1	0.045768415	Zm00001d013133	Zm00004b011132
BZIP76	bzip76-m2	leaf	down	GO:0072330	monocarboxylic acid biosynthetic process	2	0.003110558	Zm00001d013655,Zm00001d022557	Zm00004b011577,Zm00004b037652
BZIP76	bzip76-m2	leaf	down	GO:0080043	quercetin 3-O-glucosyltransferase activity	8	0.012293801	Zm00001d005456,Zm00001d008764,Zm00001d012780,Zm00001d014126,Zm00001d034692,Zm00001d041374,Zm00001d048711,Zm00001d048925	Zm00004b008781,Zm00004b025021,Zm00004b028271,Zm00004b011983,Zm00004b005643,Zm00004b017229,Zm00004b020182,Zm00004b020355
BZIP76	bzip76-m2	leaf	down	GO:0080044	quercetin 7-O-glucosyltransferase activity	7	0.029463107	Zm00001d005456,Zm00001d008764,Zm00001d012780,Zm00001d014126,Zm00001d034692,Zm00001d041374,Zm00001d048711	Zm00004b008781,Zm00004b025021,Zm00004b028271,Zm00004b011983,Zm00004b005643,Zm00004b017229,Zm00004b020182
BZIP76	bzip76-m2	leaf	down	GO:0080062	cytokinin 9-beta-glucosyltransferase activity	2	0.030270729	Zm00001d005456,Zm00001d034692	Zm00004b008781,Zm00004b005643
BZIP76	bzip76-m2	leaf	down	GO:1901362	organic cyclic compound biosynthetic process	2	0.001579494	Zm00001d011183,Zm00001d044228	Zm00004b026938,Zm00004b019652
BZIP76	bzip76-m2	leaf	down	GO:1901566	organonitrogen compound biosynthetic process	3	2.34E-04	Zm00001d006795,Zm00001d011183,Zm00001d044228	Zm00004b009856,Zm00004b026938,Zm00004b019652
BZIP76	bzip76-m2	leaf	up	GO:0000137	Golgi cis cisterna	1	0.02436388	Zm00001d048499	Zm00004b034549
BZIP76	bzip76-m2	leaf	up	GO:0000454	snoRNA guided rRNA pseudouridine synthesis	1	0.048136843	Zm00001d052952	Zm00004b023605
BZIP76	bzip76-m2	leaf	up	GO:0000492	box C/D snoRNP assembly	1	0.048136843	Zm00001d006680	Zm00004b009770
BZIP76	bzip76-m2	leaf	up	GO:0000495	box H/ACA snoRNA 3'-end processing	1	0.02436388	Zm00001d008327	Zm00004b024686
BZIP76	bzip76-m2	leaf	up	GO:0000959	mitochondrial RNA metabolic process	1	0.01225671	Zm00001d031802	Zm00004b003372
BZIP76	bzip76-m2	leaf	up	GO:0001510	RNA methylation	11	0.048429382	Zm00001d006160,Zm00001d006287,Zm00001d006361,Zm00001d008327,Zm00001d012092,Zm00001d012771,Zm00001d019697,Zm00001d020450,Zm00001d031939,Zm00001d038807,Zm00001d052952	Zm00004b009345,Zm00004b009448,Zm00004b009511,Zm00004b024686,Zm00004b027709,Zm00004b028263,Zm00004b035464,Zm00004b035956,Zm00004b003472,Zm00004b031072,Zm00004b023605
BZIP76	bzip76-m2	leaf	up	GO:0001741	XY body	1	0.02436388	Zm00001d014813	Zm00004b012531
BZIP76	bzip76-m2	leaf	up	GO:0002521	leukocyte differentiation	1	0.048136843	Zm00001d013417	Zm00004b011367
BZIP76	bzip76-m2	leaf	up	GO:0003842	1-pyrroline-5-carboxylate dehydrogenase activity	1	0.048136843	Zm00001d038841	Zm00004b031109
BZIP76	bzip76-m2	leaf	up	GO:0004031	aldehyde oxidase activity	1	0.02436388	Zm00001d013098	Zm00004b011101
BZIP76	bzip76-m2	leaf	up	GO:0004568	chitinase activity	3	0.043845139	Zm00001d036539,Zm00001d043988,Zm00001d049028	Zm00004b029328,Zm00004b019441,Zm00004b020430
BZIP76	bzip76-m2	leaf	up	GO:0004867	serine-type endopeptidase inhibitor activity	5	0.003354711	Zm00001d008548,Zm00001d024960,Zm00001d024996,Zm00001d033909,Zm00001d040245	Zm00004b024862,Zm00004b039160,Zm00004b039184,Zm00004b005041,Zm00004b016435
BZIP76	bzip76-m2	leaf	up	GO:0005967	mitochondrial pyruvate dehydrogenase complex	1	0.02436388	Zm00001d006107	Zm00004b009302
BZIP76	bzip76-m2	leaf	up	GO:0006040	amino sugar metabolic process	1	0.048136843	Zm00001d036539	Zm00004b029328
BZIP76	bzip76-m2	leaf	up	GO:0006390	mitochondrial transcription	1	0.048136843	Zm00001d031802	Zm00004b003372
BZIP76	bzip76-m2	leaf	up	GO:0006955	immune response	6	0.02984687	Zm00001d013075,Zm00001d013417,Zm00001d026135,Zm00001d033909,Zm00001d043200,Zm00001d044036	Zm00004b011076,Zm00004b011367,Zm00004b040130,Zm00004b005041,Zm00004b018734,Zm00004b019477
BZIP76	bzip76-m2	leaf	up	GO:0008559	xenobiotic transmembrane transporting ATPase activity	4	0.003252349	Zm00001d004335,Zm00001d011644,Zm00001d043762,Zm00001d048329	Zm00004b007948,Zm00004b027319,Zm00004b019253,Zm00004b034403
BZIP76	bzip76-m2	leaf	up	GO:0008566	mitochondrial protein-transporting ATPase activity	1	0.048136843	Zm00001d022352	Zm00004b037487
BZIP76	bzip76-m2	leaf	up	GO:0008672	2-dehydro-3-deoxyglucarate aldolase activity	1	0.02436388	Zm00001d006182	Zm00004b009365
BZIP76	bzip76-m2	leaf	up	GO:0008701	4-hydroxy-2-oxovalerate aldolase activity	1	0.02436388	Zm00001d006182	Zm00004b009365
BZIP76	bzip76-m2	leaf	up	GO:0008809	carnitine racemase activity	1	0.02436388	Zm00001d038755	Zm00004b031030
BZIP76	bzip76-m2	leaf	up	GO:0009607	response to biotic stimulus	6	0.031872435	Zm00001d018734,Zm00001d018738,Zm00001d026135,Zm00001d031158,Zm00001d042140,Zm00001d042143	Zm00004b034739,Zm00004b034743,Zm00004b040130,Zm00004b002932,Zm00004b017820,Zm00004b017824
BZIP76	bzip76-m2	leaf	up	GO:0009696	salicylic acid metabolic process	3	7.41E-04	Zm00001d004366,Zm00001d006140,Zm00001d008795	Zm00004b007975,Zm00004b009326,Zm00004b025044
BZIP76	bzip76-m2	leaf	up	GO:0009817	defense response to fungus/ incompatible interaction	6	0.009579446	Zm00001d011886,Zm00001d031158,Zm00001d033455,Zm00001d042140,Zm00001d042143,Zm00001d043121	Zm00004b027545,Zm00004b002932,Zm00004b004680,Zm00004b017820,Zm00004b017824,Zm00004b018670
BZIP76	bzip76-m2	leaf	up	GO:0010124	phenylacetate catabolic process	1	0.02436388	Zm00001d006182	Zm00004b009365
BZIP76	bzip76-m2	leaf	up	GO:0010230	alternative respiration	1	0.02436388	Zm00001d036539	Zm00004b029328
BZIP76	bzip76-m2	leaf	up	GO:0010438	cellular response to sulfur starvation	2	0.010671062	Zm00001d032481,Zm00001d038642	Zm00004b003909,Zm00004b030939
BZIP76	bzip76-m2	leaf	up	GO:0010951	negative regulation of endopeptidase activity	5	0.003014379	Zm00001d008548,Zm00001d024960,Zm00001d024996,Zm00001d033909,Zm00001d040245	Zm00004b024862,Zm00004b039160,Zm00004b039184,Zm00004b005041,Zm00004b016435
BZIP76	bzip76-m2	leaf	up	GO:0017111	nucleoside-triphosphatase activity	4	0.030427861	Zm00001d003209,Zm00001d008983,Zm00001d019078,Zm00001d031222	Zm00004b007085,Zm00004b025191,Zm00004b035017,Zm00004b002978
BZIP76	bzip76-m2	leaf	up	GO:0018802	2/4-dihydroxyhept-2-ene-1/7-dioate aldolase activity	1	0.02436388	Zm00001d006182	Zm00004b009365
BZIP76	bzip76-m2	leaf	up	GO:0018874	benzoate metabolic process	3	2.04E-04	Zm00001d004366,Zm00001d006140,Zm00001d008795	Zm00004b007975,Zm00004b009326,Zm00004b025044
BZIP76	bzip76-m2	leaf	up	GO:0019318	hexose metabolic process	2	0.048887115	Zm00001d010814,Zm00001d028759	Zm00004b026635,Zm00004b001229
BZIP76	bzip76-m2	leaf	up	GO:0031011	Ino80 complex	3	0.029883671	Zm00001d004259,Zm00001d004260,Zm00001d006680	Zm00004b007897,Zm00004b007898,Zm00004b009770
BZIP76	bzip76-m2	leaf	up	GO:0031118	rRNA pseudouridine synthesis	1	0.02436388	Zm00001d008327	Zm00004b024686
BZIP76	bzip76-m2	leaf	up	GO:0031120	snRNA pseudouridine synthesis	2	0.003988266	Zm00001d008327,Zm00001d052952	Zm00004b024686,Zm00004b023605
BZIP76	bzip76-m2	leaf	up	GO:0031429	box H/ACA snoRNP complex	2	0.018017936	Zm00001d008327,Zm00001d052952	Zm00004b024686,Zm00004b023605
BZIP76	bzip76-m2	leaf	up	GO:0031640	killing of cells of other organism	3	0.001774645	Zm00001d031158,Zm00001d033455,Zm00001d043121	Zm00004b002932,Zm00004b004680,Zm00004b018670
BZIP76	bzip76-m2	leaf	up	GO:0033160	positive regulation of protein import into nucleus/ translocation	1	0.02436388	Zm00001d026322	Zm00004b040300
BZIP76	bzip76-m2	leaf	up	GO:0033362	lysine biosynthetic process via diaminopimelate/ diaminopimelate-aminotransferase pathway	1	0.048136843	Zm00001d028165	Zm00004b000743
BZIP76	bzip76-m2	leaf	up	GO:0034756	regulation of iron ion transport	1	0.02436388	Zm00001d025141	Zm00004b039310
BZIP76	bzip76-m2	leaf	up	GO:0036292	DNA rewinding	1	0.036323326	Zm00001d006443	Zm00004b009574
BZIP76	bzip76-m2	leaf	up	GO:0042165	neurotransmitter binding	1	0.02436388	Zm00001d053766	Zm00004b024276
BZIP76	bzip76-m2	leaf	up	GO:0042349	guiding stereospecific synthesis activity	2	0.024575188	Zm00001d004758,Zm00001d045210	Zm00004b008270,Zm00004b031829
BZIP76	bzip76-m2	leaf	up	GO:0042908	xenobiotic transport	4	0.003751276	Zm00001d004335,Zm00001d011644,Zm00001d043762,Zm00001d048329	Zm00004b007948,Zm00004b027319,Zm00004b019253,Zm00004b034403
BZIP76	bzip76-m2	leaf	up	GO:0042973	glucan endo-1/3-beta-D-glucosidase activity	3	0.040504839	Zm00001d011886,Zm00001d042140,Zm00001d042143	Zm00004b027545,Zm00004b017820,Zm00004b017824
BZIP76	bzip76-m2	leaf	up	GO:0043330	response to exogenous dsRNA	1	0.048136843	Zm00001d006160	Zm00004b009345
BZIP76	bzip76-m2	leaf	up	GO:0043517	positive regulation of DNA damage response/ signal transduction by p53 class mediator	1	0.02436388	Zm00001d014813	Zm00004b012531
BZIP76	bzip76-m2	leaf	up	GO:0045950	negative regulation of mitotic recombination	1	0.02436388	Zm00001d004468	Zm00004b008050
BZIP76	bzip76-m2	leaf	up	GO:0045980	negative regulation of nucleotide metabolic process	1	0.048136843	Zm00001d016705	Zm00004b013968
BZIP76	bzip76-m2	leaf	up	GO:0046963	3'-phosphoadenosine 5'-phosphosulfate transport	1	0.02436388	Zm00001d048499	Zm00004b034549
BZIP76	bzip76-m2	leaf	up	GO:0048678	response to axon injury	1	0.02436388	Zm00001d043200	Zm00004b018734
BZIP76	bzip76-m2	leaf	up	GO:0051346	negative regulation of hydrolase activity	1	0.02436388	Zm00001d016705	Zm00004b013968
BZIP76	bzip76-m2	leaf	up	GO:0052615	ent-kaurene oxidase activity	1	0.02436388	Zm00001d046342	Zm00004b032687
BZIP76	bzip76-m2	leaf	up	GO:0052638	indole-3-butyrate beta-glucosyltransferase activity	2	0.006307	Zm00001d004366,Zm00001d008795	Zm00004b007975,Zm00004b025044
BZIP76	bzip76-m2	leaf	up	GO:0052639	salicylic acid glucosyltransferase (ester-forming) activity	3	2.04E-04	Zm00001d004366,Zm00001d006140,Zm00001d008795	Zm00004b007975,Zm00004b009326,Zm00004b025044
BZIP76	bzip76-m2	leaf	up	GO:0052640	salicylic acid glucosyltransferase (glucoside-forming) activity	3	2.04E-04	Zm00001d004366,Zm00001d006140,Zm00001d008795	Zm00004b007975,Zm00004b009326,Zm00004b025044
BZIP76	bzip76-m2	leaf	up	GO:0052641	benzoic acid glucosyltransferase activity	3	2.04E-04	Zm00001d004366,Zm00001d006140,Zm00001d008795	Zm00004b007975,Zm00004b009326,Zm00004b025044
BZIP76	bzip76-m2	leaf	up	GO:0060178	regulation of exocyst localization	1	0.02436388	Zm00001d006454	Zm00004b009583
BZIP76	bzip76-m2	leaf	up	GO:0060590	ATPase regulator activity	1	0.02436388	Zm00001d016705	Zm00004b013968
BZIP76	bzip76-m2	leaf	up	GO:0070039	rRNA (guanosine-2'-O-)-methyltransferase activity	1	0.02436388	Zm00001d012771	Zm00004b028263
BZIP76	bzip76-m2	leaf	up	GO:0070847	core mediator complex	2	0.031950163	Zm00001d006194,Zm00001d006244	Zm00004b009376,Zm00004b009420
BZIP76	bzip76-m2	leaf	up	GO:0071215	cellular response to abscisic acid stimulus	3	0.037299287	Zm00001d004366,Zm00001d008795,Zm00001d051812	Zm00004b007975,Zm00004b025044,Zm00004b022648
BZIP76	bzip76-m2	leaf	up	GO:0071475	cellular hyperosmotic salinity response	2	0.00910233	Zm00001d004366,Zm00001d008795	Zm00004b007975,Zm00004b025044
BZIP76	bzip76-m2	leaf	up	GO:0080002	UDP-glucose:4-aminobenzoate acylglucosyltransferase activity	3	0.001293412	Zm00001d004366,Zm00001d006140,Zm00001d008795	Zm00004b007975,Zm00004b009326,Zm00004b025044
BZIP76	bzip76-m2	leaf	up	GO:0080024	indolebutyric acid metabolic process	3	0.00303924	Zm00001d004366,Zm00001d008795,Zm00001d038755	Zm00004b007975,Zm00004b025044,Zm00004b031030
BZIP76	bzip76-m2	leaf	up	GO:0090399	replicative senescence	1	0.02436388	Zm00001d014813	Zm00004b012531
BZIP76	bzip76-m2	leaf	up	GO:0097255	R2TP complex	1	0.048136843	Zm00001d006680	Zm00004b009770
BZIP76	bzip76-m2	leaf	up	GO:1990135	flavonoid sulfotransferase activity	1	0.02436388	Zm00001d022092	Zm00004b037268
BZIP76	bzip76-m3	leaf	down	GO:0000918	division septum site selection	1	0.045214016	Zm00001d035898	Zm00004b028914
BZIP76	bzip76-m3	leaf	down	GO:0001816	cytokine production	1	0.045214016	Zm00001d036737	Zm00004b029477
BZIP76	bzip76-m3	leaf	down	GO:0003680	AT DNA binding	2	0.045005841	Zm00001d028577,Zm00001d042060	Zm00004b001091,Zm00004b017750
BZIP76	bzip76-m3	leaf	down	GO:0004128	cytochrome-b5 reductase activity/ acting on NAD(P)H	2	0.045005841	Zm00001d033469,Zm00001d038291	Zm00004b004698,Zm00004b030653
BZIP76	bzip76-m3	leaf	down	GO:0005451	monovalent cation:proton antiporter activity	1	0.045214016	Zm00001d002798	Zm00004b006734
BZIP76	bzip76-m3	leaf	down	GO:0005469	succinate:fumarate antiporter activity	1	0.045214016	Zm00001d028753	Zm00004b001221
BZIP76	bzip76-m3	leaf	down	GO:0005476	carnitine:acyl carnitine antiporter activity	1	0.045214016	Zm00001d008974	Zm00004b025182
BZIP76	bzip76-m3	leaf	down	GO:0006650	glycerophospholipid metabolic process	3	0.006358854	Zm00001d003924,Zm00001d016588,Zm00001d040356	Zm00004b007662,Zm00004b013879,Zm00004b016525
BZIP76	bzip76-m3	leaf	down	GO:0006817	phosphate ion transport	7	1.93E-04	Zm00001d003924,Zm00001d016588,Zm00001d029460,Zm00001d040125,Zm00001d044541,Zm00001d046500,Zm00001d053626	Zm00004b007662,Zm00004b013879,Zm00004b001760,Zm00004b016336,Zm00004b019916,Zm00004b032831,Zm00004b024151
BZIP76	bzip76-m3	leaf	down	GO:0008707	4-phytase activity	1	0.045214016	Zm00001d034839	Zm00004b005760
BZIP76	bzip76-m3	leaf	down	GO:0009268	response to pH	2	0.007362171	Zm00001d007166,Zm00001d033316	Zm00004b010110,Zm00004b004561
BZIP76	bzip76-m3	leaf	down	GO:0009755	hormone-mediated signaling pathway	9	0.025941466	Zm00001d000339,Zm00001d006677,Zm00001d007258,Zm00001d026271,Zm00001d027928,Zm00001d040651,Zm00001d044857,Zm00001d053707,Zm00001d053859	Zm00004b026525,Zm00004b009767,Zm00004b010193,Zm00004b040256,Zm00004b000560,Zm00004b016745,Zm00004b031554,Zm00004b024221,Zm00004b024351
BZIP76	bzip76-m3	leaf	down	GO:0014071	response to cycloalkane	2	0.013332393	Zm00001d003068,Zm00001d017270	Zm00004b006971,Zm00004b014422
BZIP76	bzip76-m3	leaf	down	GO:0015227	acyl carnitine transmembrane transporter activity	1	0.045214016	Zm00001d008974	Zm00004b025182
BZIP76	bzip76-m3	leaf	down	GO:0015744	succinate transport	1	0.045214016	Zm00001d028753	Zm00004b001221
BZIP76	bzip76-m3	leaf	down	GO:0015822	ornithine transport	1	0.045214016	Zm00001d008974	Zm00004b025182
BZIP76	bzip76-m3	leaf	down	GO:0016036	cellular response to phosphate starvation	19	0.005201553	Zm00001d003068,Zm00001d003924,Zm00001d008600,Zm00001d011734,Zm00001d016588,Zm00001d017270,Zm00001d023411,Zm00001d026266,Zm00001d026377,Zm00001d029460,Zm00001d031428,Zm00001d032186,Zm00001d033316,Zm00001d040125,Zm00001d043621,Zm00001d044541,Zm00001d046500,Zm00001d050394,Zm00001d053626	Zm00004b006971,Zm00004b007662,Zm00004b024901,Zm00004b027397,Zm00004b013879,Zm00004b014422,Zm00004b037903,Zm00004b040251,Zm00004b040342,Zm00004b001760,Zm00004b003107,Zm00004b003664,Zm00004b004561,Zm00004b016336,Zm00004b019138,Zm00004b019916,Zm00004b032831,Zm00004b021531,Zm00004b024151
BZIP76	bzip76-m3	leaf	down	GO:0016052	carbohydrate catabolic process	1	0.045214016	Zm00001d017457	Zm00004b014584
BZIP76	bzip76-m3	leaf	down	GO:0016358	dendrite development	2	0.013332393	Zm00001d017397,Zm00001d036737	Zm00004b014535,Zm00004b029477
BZIP76	bzip76-m3	leaf	down	GO:0019375	galactolipid biosynthetic process	14	0.005975479	Zm00001d003068,Zm00001d008600,Zm00001d011734,Zm00001d017270,Zm00001d026266,Zm00001d026377,Zm00001d029460,Zm00001d031428,Zm00001d033316,Zm00001d040125,Zm00001d043621,Zm00001d044541,Zm00001d046500,Zm00001d053626	Zm00004b006971,Zm00004b024901,Zm00004b027397,Zm00004b014422,Zm00004b040251,Zm00004b040342,Zm00004b001760,Zm00004b003107,Zm00004b004561,Zm00004b016336,Zm00004b019138,Zm00004b019916,Zm00004b032831,Zm00004b024151
BZIP76	bzip76-m3	leaf	down	GO:0030643	cellular phosphate ion homeostasis	3	0.005326044	Zm00001d003924,Zm00001d016588,Zm00001d028367	Zm00004b007662,Zm00004b013879,Zm00004b000909
BZIP76	bzip76-m3	leaf	down	GO:0033106	cis-Golgi network membrane	1	0.045214016	Zm00001d028574	Zm00004b001087
BZIP76	bzip76-m3	leaf	down	GO:0042178	xenobiotic catabolic process	3	0.002239308	Zm00001d007486,Zm00001d048711,Zm00001d048925	Zm00004b010378,Zm00004b020182,Zm00004b020355
BZIP76	bzip76-m3	leaf	down	GO:0043091	L-arginine transport	2	0.029588224	Zm00001d008974,Zm00001d039392	Zm00004b025182,Zm00004b015716
BZIP76	bzip76-m3	leaf	down	GO:0043514	interleukin-12 complex	1	0.045214016	Zm00001d012626	Zm00004b028143
BZIP76	bzip76-m3	leaf	down	GO:0044011	single-species biofilm formation on inanimate substrate	1	0.045214016	Zm00001d049766	Zm00004b021048
BZIP76	bzip76-m3	leaf	down	GO:0046475	glycerophospholipid catabolic process	2	0.007362171	Zm00001d003924,Zm00001d016588	Zm00004b007662,Zm00004b013879
BZIP76	bzip76-m3	leaf	down	GO:0046898	response to cycloheximide	2	0.029588224	Zm00001d003068,Zm00001d017270	Zm00004b006971,Zm00004b014422
BZIP76	bzip76-m3	leaf	down	GO:0047209	coniferyl-alcohol glucosyltransferase activity	1	0.045214016	Zm00001d048925	Zm00004b020355
BZIP76	bzip76-m3	leaf	down	GO:0047215	indole-3-acetate beta-glucosyltransferase activity	2	0.039591906	Zm00001d008764,Zm00001d053715	Zm00004b025021,Zm00004b024226
BZIP76	bzip76-m3	leaf	down	GO:0047218	hydroxycinnamate 4-beta-glucosyltransferase activity	2	0.013332393	Zm00001d048925,Zm00001d053715	Zm00004b020355,Zm00004b024226
BZIP76	bzip76-m3	leaf	down	GO:0047395	glycerophosphoinositol glycerophosphodiesterase activity	2	0.007362171	Zm00001d003924,Zm00001d016588	Zm00004b007662,Zm00004b013879
BZIP76	bzip76-m3	leaf	down	GO:0047889	ferredoxin-nitrate reductase activity	1	0.045214016	Zm00001d018161	Zm00004b015207
BZIP76	bzip76-m3	leaf	down	GO:0048307	ferredoxin-nitrite reductase activity	1	0.045214016	Zm00001d018161	Zm00004b015207
BZIP76	bzip76-m3	leaf	down	GO:0050253	retinyl-palmitate esterase activity	5	0.030032291	Zm00001d007258,Zm00001d007908,Zm00001d016895,Zm00001d020740,Zm00001d031801	Zm00004b010193,Zm00004b010701,Zm00004b014132,Zm00004b036202,Zm00004b003371
BZIP76	bzip76-m3	leaf	down	GO:0050505	hydroquinone glucosyltransferase activity	3	0.002239308	Zm00001d007486,Zm00001d048711,Zm00001d048925	Zm00004b010378,Zm00004b020182,Zm00004b020355
BZIP76	bzip76-m3	leaf	down	GO:0052731	phosphocholine phosphatase activity	2	0.007362171	Zm00001d011734,Zm00001d043621	Zm00004b027397,Zm00004b019138
BZIP76	bzip76-m3	leaf	down	GO:0052732	phosphoethanolamine phosphatase activity	2	0.007362171	Zm00001d011734,Zm00001d043621	Zm00004b027397,Zm00004b019138
BZIP76	bzip76-m3	leaf	down	GO:0070417	cellular response to cold	5	0.017441594	Zm00001d026377,Zm00001d029460,Zm00001d044541,Zm00001d046500,Zm00001d053626	Zm00004b040342,Zm00004b001760,Zm00004b019916,Zm00004b032831,Zm00004b024151
BZIP76	bzip76-m3	leaf	down	GO:0070743	interleukin-23 complex	1	0.045214016	Zm00001d012626	Zm00004b028143
BZIP76	bzip76-m3	leaf	down	GO:0071244	cellular response to carbon dioxide	1	0.045214016	Zm00001d034916	Zm00004b005827
BZIP76	bzip76-m3	leaf	down	GO:0071953	elastic fiber	1	0.045214016	Zm00001d013133	Zm00004b011132
BZIP76	bzip76-m3	leaf	down	GO:0080030	methyl indole-3-acetate esterase activity	5	0.017441594	Zm00001d007258,Zm00001d007908,Zm00001d016895,Zm00001d020740,Zm00001d031801	Zm00004b010193,Zm00004b010701,Zm00004b014132,Zm00004b036202,Zm00004b003371
BZIP76	bzip76-m3	leaf	down	GO:0080031	methyl salicylate esterase activity	5	0.013591815	Zm00001d007258,Zm00001d007908,Zm00001d016895,Zm00001d020740,Zm00001d031801	Zm00004b010193,Zm00004b010701,Zm00004b014132,Zm00004b036202,Zm00004b003371
BZIP76	bzip76-m3	leaf	down	GO:0080032	methyl jasmonate esterase activity	5	0.013591815	Zm00001d007258,Zm00001d007908,Zm00001d016895,Zm00001d020740,Zm00001d031801	Zm00004b010193,Zm00004b010701,Zm00004b014132,Zm00004b036202,Zm00004b003371
BZIP76	bzip76-m3	leaf	down	GO:0080040	positive regulation of cellular response to phosphate starvation	4	5.06E-04	Zm00001d029460,Zm00001d044541,Zm00001d046500,Zm00001d053626	Zm00004b001760,Zm00004b019916,Zm00004b032831,Zm00004b024151
BZIP76	bzip76-m3	leaf	up	GO:0000900	translation repressor activity/ mRNA regulatory element binding	1	0.04176263	Zm00001d052180	Zm00004b022967
BZIP76	bzip76-m3	leaf	up	GO:0004506	squalene monooxygenase activity	1	0.04176263	Zm00001d028299	Zm00004b000856
BZIP76	bzip76-m3	leaf	up	GO:0006551	leucine metabolic process	1	0.033550143	Zm00001d017168	Zm00004b014333
BZIP76	bzip76-m3	leaf	up	GO:0006629	lipid metabolic process	8	0.034640866	Zm00001d002422,Zm00001d002940,Zm00001d023984,Zm00001d035028,Zm00001d040764,Zm00001d048841,Zm00001d050917,Zm00001d053127	Zm00004b006402,Zm00004b006859,Zm00004b038331,Zm00004b028340,Zm00004b016832,Zm00004b020295,Zm00004b021924,Zm00004b023769
BZIP76	bzip76-m3	leaf	up	GO:0008171	O-methyltransferase activity	2	0.017766355	Zm00001d004624,Zm00001d004687	Zm00004b008168,Zm00004b008217
BZIP76	bzip76-m3	leaf	up	GO:0010090	trichome morphogenesis	5	0.021782567	Zm00001d003257,Zm00001d026344,Zm00001d031871,Zm00001d050664,Zm00001d050917	Zm00004b007121,Zm00004b040314,Zm00004b003426,Zm00004b021747,Zm00004b021924
BZIP76	bzip76-m3	leaf	up	GO:0010333	terpene synthase activity	2	0.009710298	Zm00001d029195,Zm00001d045054	Zm00004b001556,Zm00004b031703
BZIP76	bzip76-m3	leaf	up	GO:0010371	regulation of gibberellin biosynthetic process	1	0.008493733	Zm00001d014814	Zm00004b012532
BZIP76	bzip76-m3	leaf	up	GO:0010442	guard cell morphogenesis	1	0.033550143	Zm00001d050917	Zm00004b021924
BZIP76	bzip76-m3	leaf	up	GO:0010686	tetracyclic triterpenoid biosynthetic process	1	0.025268218	Zm00001d015239	Zm00004b012868
BZIP76	bzip76-m3	leaf	up	GO:0016114	terpenoid biosynthetic process	2	0.048745992	Zm00001d029195,Zm00001d045054	Zm00004b001556,Zm00004b031703
BZIP76	bzip76-m3	leaf	up	GO:0016126	sterol biosynthetic process	5	0.025271862	Zm00001d002422,Zm00001d011352,Zm00001d027344,Zm00001d028299,Zm00001d050917	Zm00004b006402,Zm00004b027089,Zm00004b000092,Zm00004b000856,Zm00004b021924
BZIP76	bzip76-m3	leaf	up	GO:0016206	catechol O-methyltransferase activity	2	0.003906765	Zm00001d004624,Zm00001d004687	Zm00004b008168,Zm00004b008217
BZIP76	bzip76-m3	leaf	up	GO:0016871	cycloartenol synthase activity	1	0.025268218	Zm00001d015239	Zm00004b012868
BZIP76	bzip76-m3	leaf	up	GO:0017089	glycolipid transporter activity	1	0.049906254	Zm00001d035028	Zm00004b028340
BZIP76	bzip76-m3	leaf	up	GO:0019362	pyridine nucleotide metabolic process	1	0.025268218	Zm00001d021804	Zm00004b037048
BZIP76	bzip76-m3	leaf	up	GO:0019745	pentacyclic triterpenoid biosynthetic process	2	0.032170873	Zm00001d015239,Zm00001d028299	Zm00004b012868,Zm00004b000856
BZIP76	bzip76-m3	leaf	up	GO:0022624	proteasome accessory complex	1	0.016916276	Zm00001d003257	Zm00004b007121
BZIP76	bzip76-m3	leaf	up	GO:0030832	regulation of actin filament length	1	0.016916276	Zm00001d039240	Zm00004b015572
BZIP76	bzip76-m3	leaf	up	GO:0031304	intrinsic component of mitochondrial inner membrane	1	0.033550143	Zm00001d021804	Zm00004b037048
BZIP76	bzip76-m3	leaf	up	GO:0031957	very long-chain fatty acid-CoA ligase activity	1	0.049906254	Zm00001d053127	Zm00004b023769
BZIP76	bzip76-m3	leaf	up	GO:0033383	geranyl diphosphate metabolic process	1	0.025268218	Zm00001d029195	Zm00004b001556
BZIP76	bzip76-m3	leaf	up	GO:0042834	peptidoglycan binding	1	0.008493733	Zm00001d037151	Zm00004b029791
BZIP76	bzip76-m3	leaf	up	GO:0045487	gibberellin catabolic process	1	0.049906254	Zm00001d014814	Zm00004b012532
BZIP76	bzip76-m3	leaf	up	GO:0046208	spermine catabolic process	1	0.049906254	Zm00001d028172	Zm00004b000751
BZIP76	bzip76-m3	leaf	up	GO:0046836	glycolipid transport	1	0.049906254	Zm00001d035028	Zm00004b028340
BZIP76	bzip76-m3	leaf	up	GO:0046983	protein dimerization activity	8	0.049611099	Zm00001d003180,Zm00001d003193,Zm00001d004624,Zm00001d004687,Zm00001d014814,Zm00001d024168,Zm00001d050664,Zm00001d052180	Zm00004b007056,Zm00004b007070,Zm00004b008168,Zm00004b008217,Zm00004b012532,Zm00004b038468,Zm00004b021747,Zm00004b022967
BZIP76	bzip76-m3	leaf	up	GO:0047461	(+)-delta-cadinene synthase activity	2	0.001573295	Zm00001d029195,Zm00001d045054	Zm00004b001556,Zm00004b031703
BZIP76	bzip76-m3	leaf	up	GO:0047780	citrate dehydratase activity	1	0.049906254	Zm00001d049409	Zm00004b020743
BZIP76	bzip76-m3	leaf	up	GO:0051130	positive regulation of cellular component organization	1	0.033550143	Zm00001d047701	Zm00004b033847
BZIP76	bzip76-m3	leaf	up	GO:0051446	positive regulation of meiotic cell cycle	1	0.033550143	Zm00001d050664	Zm00004b021747
BZIP76	bzip76-m3	leaf	up	GO:0051640	organelle localization	1	0.04176263	Zm00001d044819	Zm00004b031527
BZIP76	bzip76-m3	leaf	up	GO:0052633	isocitrate hydro-lyase (cis-aconitate-forming) activity	1	0.049906254	Zm00001d049409	Zm00004b020743
BZIP76	bzip76-m3	leaf	up	GO:0052893	N1-acetylspermine:oxygen oxidoreductase (propane-1/3-diamine-forming) activity	1	0.016916276	Zm00001d028172	Zm00004b000751
BZIP76	bzip76-m3	leaf	up	GO:0052894	norspermine:oxygen oxidoreductase activity	1	0.049906254	Zm00001d028172	Zm00004b000751
BZIP76	bzip76-m3	leaf	up	GO:0052895	N1-acetylspermine:oxygen oxidoreductase (N1-acetylspermidine-forming) activity	1	0.049906254	Zm00001d028172	Zm00004b000751
BZIP76	bzip76-m3	leaf	up	GO:0052896	spermidine oxidase (propane-1/3-diamine-forming) activity	1	0.016916276	Zm00001d028172	Zm00004b000751
BZIP76	bzip76-m3	leaf	up	GO:0052897	N8-acetylspermidine:oxygen oxidoreductase (propane-1/3-diamine-forming) activity	1	0.016916276	Zm00001d028172	Zm00004b000751
BZIP76	bzip76-m3	leaf	up	GO:0052898	N1-acetylspermidine:oxygen oxidoreductase (propane-1/3-diamine-forming) activity	1	0.016916276	Zm00001d028172	Zm00004b000751
BZIP76	bzip76-m3	leaf	up	GO:0052900	spermine oxidase (propane-1/3-diamine-forming) activity	1	0.016916276	Zm00001d028172	Zm00004b000751
BZIP76	bzip76-m3	leaf	up	GO:0052901	spermine:oxygen oxidoreductase (spermidine-forming) activity	1	0.049906254	Zm00001d028172	Zm00004b000751
BZIP76	bzip76-m3	leaf	up	GO:0070306	lens fiber cell differentiation	1	0.033550143	Zm00001d003257	Zm00004b007121
BZIP76	bzip76-m3	leaf	up	GO:0071482	cellular response to light stimulus	2	0.012556524	Zm00001d021804,Zm00001d028585	Zm00004b037048,Zm00004b001099
BZIP76	bzip76-m3	leaf	up	GO:0097367	carbohydrate derivative binding	1	0.045843014	Zm00001d037151	Zm00004b029791
BZIP76	bzip76-m3	leaf	up	GO:0098589	membrane region	1	0.008493733	Zm00001d050192	Zm00004b021385
BZIP76	bzip76-m3	leaf	up	GO:1990234	transferase complex	1	0.029417896	Zm00001d017168	Zm00004b014333
C3H42	c3h42-m1	tassel_stem	down	GO:0001128	RNA polymerase II transcription coactivator activity involved in preinitiation complex assembly	1	0.046972707	Zm00001d044902	Zm00004b031582
C3H42	c3h42-m1	tassel_stem	down	GO:0001694	histamine biosynthetic process	1	0.046972707	Zm00001d039337	Zm00004b015665
C3H42	c3h42-m1	tassel_stem	down	GO:0001738	morphogenesis of a polarized epithelium	2	0.003276467	Zm00001d006017,Zm00001d031426	Zm00004b009224,Zm00004b003105
C3H42	c3h42-m1	tassel_stem	down	GO:0004497	monooxygenase activity	15	0.048695254	Zm00001d007180,Zm00001d020340,Zm00001d022075,Zm00001d024875,Zm00001d029526,Zm00001d039310,Zm00001d044146,Zm00001d044159,Zm00001d047279,Zm00001d047418,Zm00001d048702,Zm00001d048703,Zm00001d048710,Zm00001d049573,Zm00001d050323	Zm00004b010122,Zm00004b035866,Zm00004b037254,Zm00004b039093,Zm00004b001812,Zm00004b015639,Zm00004b019576,Zm00004b019586,Zm00004b033479,Zm00004b033569,Zm00004b020176,Zm00004b020177,Zm00004b020181,Zm00004b020866,Zm00004b021485
C3H42	c3h42-m1	tassel_stem	down	GO:0005222	intracellular cAMP activated cation channel activity	2	0.007935994	Zm00001d034076,Zm00001d038618	Zm00004b005182,Zm00004b030922
C3H42	c3h42-m1	tassel_stem	down	GO:0005274	allantoin:proton symporter activity	2	0.022356295	Zm00001d023720,Zm00001d035214	Zm00004b038136,Zm00004b028481
C3H42	c3h42-m1	tassel_stem	down	GO:0005683	U7 snRNP	1	0.046972707	Zm00001d053754	Zm00004b024272
C3H42	c3h42-m1	tassel_stem	down	GO:0006797	polyphosphate metabolic process	1	0.046972707	Zm00001d020921	Zm00004b036342
C3H42	c3h42-m1	tassel_stem	down	GO:0006811	ion transport	7	0.041104204	Zm00001d014456,Zm00001d020921,Zm00001d026377,Zm00001d031875,Zm00001d034076,Zm00001d038618,Zm00001d051119	Zm00004b012233,Zm00004b036342,Zm00004b040342,Zm00004b003429,Zm00004b005182,Zm00004b030922,Zm00004b022063
C3H42	c3h42-m1	tassel_stem	down	GO:0007263	nitric oxide mediated signal transduction	2	0.007935994	Zm00001d034076,Zm00001d038618	Zm00004b005182,Zm00004b030922
C3H42	c3h42-m1	tassel_stem	down	GO:0008115	sarcosine oxidase activity	2	0.014354197	Zm00001d020984,Zm00001d042035	Zm00004b036400,Zm00004b017722
C3H42	c3h42-m1	tassel_stem	down	GO:0008194	UDP-glycosyltransferase activity	12	0.015032628	Zm00001d000237,Zm00001d005456,Zm00001d012108,Zm00001d019258,Zm00001d020852,Zm00001d024476,Zm00001d025886,Zm00001d032866,Zm00001d034066,Zm00001d034067,Zm00001d043547,Zm00001d044943	Zm00004b006647,Zm00004b008781,Zm00004b027717,Zm00004b035159,Zm00004b036295,Zm00004b038742,Zm00004b039922,Zm00004b004214,Zm00004b005172,Zm00004b005173,Zm00004b019062,Zm00004b031620
C3H42	c3h42-m1	tassel_stem	down	GO:0008334	histone mRNA metabolic process	1	0.046972707	Zm00001d053754	Zm00004b024272
C3H42	c3h42-m1	tassel_stem	down	GO:0008509	anion transmembrane transporter activity	3	0.025564011	Zm00001d012261,Zm00001d025831,Zm00001d038268	Zm00004b027838,Zm00004b039880,Zm00004b030634
C3H42	c3h42-m1	tassel_stem	down	GO:0008756	o-succinylbenzoate-CoA ligase activity	2	0.042474656	Zm00001d037318,Zm00001d047663	Zm00004b029936,Zm00004b033809
C3H42	c3h42-m1	tassel_stem	down	GO:0009013	succinate-semialdehyde dehydrogenase [NAD(P)+] activity	2	0.007935994	Zm00001d015405,Zm00001d053776	Zm00004b012988,Zm00004b024281
C3H42	c3h42-m1	tassel_stem	down	GO:0009093	cysteine catabolic process	1	0.046972707	Zm00001d043767	Zm00004b019258
C3H42	c3h42-m1	tassel_stem	down	GO:0009671	nitrate:proton symporter activity	1	0.046972707	Zm00001d046919	Zm00004b033148
C3H42	c3h42-m1	tassel_stem	down	GO:0009710	tropane alkaloid biosynthetic process	1	0.046972707	Zm00001d007687	Zm00004b010556
C3H42	c3h42-m1	tassel_stem	down	GO:0010170	glucose-1-phosphate adenylyltransferase complex	2	0.014354197	Zm00001d039131,Zm00001d044129	Zm00004b031371,Zm00004b019562
C3H42	c3h42-m1	tassel_stem	down	GO:0010274	hydrotropism	2	0.022356295	Zm00001d002136,Zm00001d020757	Zm00004b006173,Zm00004b036216
C3H42	c3h42-m1	tassel_stem	down	GO:0010333	terpene synthase activity	4	0.014652098	Zm00001d024477,Zm00001d024481,Zm00001d024486,Zm00001d024512	Zm00004b038743,Zm00004b038744,Zm00004b038746,Zm00004b038770
C3H42	c3h42-m1	tassel_stem	down	GO:0010338	leaf formation	3	0.023121616	Zm00001d022075,Zm00001d029526,Zm00001d047279	Zm00004b037254,Zm00004b001812,Zm00004b033479
C3H42	c3h42-m1	tassel_stem	down	GO:0010373	negative regulation of gibberellin biosynthetic process	1	0.046972707	Zm00001d008528	Zm00004b024849
C3H42	c3h42-m1	tassel_stem	down	GO:0015101	organic cation transmembrane transporter activity	2	0.042474656	Zm00001d012261,Zm00001d025831	Zm00004b027838,Zm00004b039880
C3H42	c3h42-m1	tassel_stem	down	GO:0015168	glycerol transmembrane transporter activity	3	0.033687136	Zm00001d023941,Zm00001d030464,Zm00001d032461	Zm00004b038302,Zm00004b002485,Zm00004b003891
C3H42	c3h42-m1	tassel_stem	down	GO:0015210	uracil transmembrane transporter activity	1	0.023768207	Zm00001d023720	Zm00004b038136
C3H42	c3h42-m1	tassel_stem	down	GO:0015294	solute:cation symporter activity	2	0.010936487	Zm00001d023720,Zm00001d035214	Zm00004b038136,Zm00004b028481
C3H42	c3h42-m1	tassel_stem	down	GO:0015398	high-affinity secondary active ammonium transmembrane transporter activity	2	0.026900119	Zm00001d012261,Zm00001d025831	Zm00004b027838,Zm00004b039880
C3H42	c3h42-m1	tassel_stem	down	GO:0015505	uracil:cation symporter activity	2	0.010936487	Zm00001d023720,Zm00001d035214	Zm00004b038136,Zm00004b028481
C3H42	c3h42-m1	tassel_stem	down	GO:0015695	organic cation transport	3	0.039758206	Zm00001d012261,Zm00001d025831,Zm00001d026377	Zm00004b027838,Zm00004b039880,Zm00004b040342
C3H42	c3h42-m1	tassel_stem	down	GO:0015720	allantoin transport	2	0.010936487	Zm00001d023720,Zm00001d035214	Zm00004b038136,Zm00004b028481
C3H42	c3h42-m1	tassel_stem	down	GO:0015793	glycerol transport	3	0.033687136	Zm00001d023941,Zm00001d030464,Zm00001d032461	Zm00004b038302,Zm00004b002485,Zm00004b003891
C3H42	c3h42-m1	tassel_stem	down	GO:0015857	uracil transport	2	0.010936487	Zm00001d023720,Zm00001d035214	Zm00004b038136,Zm00004b028481
C3H42	c3h42-m1	tassel_stem	down	GO:0016131	brassinosteroid metabolic process	4	0.014652098	Zm00001d044146,Zm00001d044159,Zm00001d044943,Zm00001d047418	Zm00004b019576,Zm00004b019586,Zm00004b031620,Zm00004b033569
C3H42	c3h42-m1	tassel_stem	down	GO:0016165	linoleate 13S-lipoxygenase activity	3	0.039758206	Zm00001d025524,Zm00001d035854,Zm00001d053675	Zm00004b039608,Zm00004b028886,Zm00004b024196
C3H42	c3h42-m1	tassel_stem	down	GO:0016624	oxidoreductase activity/ acting on the aldehyde or oxo group of donors/ disulfide as acceptor	1	0.046972707	Zm00001d023694	Zm00004b038118
C3H42	c3h42-m1	tassel_stem	down	GO:0016647	oxidoreductase activity/ acting on the CH-NH group of donors/ oxygen as acceptor	2	0.001664442	Zm00001d020984,Zm00001d042035	Zm00004b036400,Zm00004b017722
C3H42	c3h42-m1	tassel_stem	down	GO:0016702	oxidoreductase activity/ acting on single donors with incorporation of molecular oxygen/ incorporation of two atoms of oxygen	9	0.005509831	Zm00001d002736,Zm00001d017294,Zm00001d023933,Zm00001d025524,Zm00001d035854,Zm00001d035994,Zm00001d039517,Zm00001d041726,Zm00001d053675	Zm00004b006678,Zm00004b014447,Zm00004b038295,Zm00004b039608,Zm00004b028886,Zm00004b028973,Zm00004b015827,Zm00004b017481,Zm00004b024196
C3H42	c3h42-m1	tassel_stem	down	GO:0016709	oxidoreductase activity/ acting on paired donors/ with incorporation or reduction of molecular oxygen/ NAD(P)H as one donor/ and incorporation of one atom of oxygen	7	0.023598256	Zm00001d009775,Zm00001d020340,Zm00001d022075,Zm00001d024875,Zm00001d029526,Zm00001d039310,Zm00001d049573	Zm00004b025804,Zm00004b035866,Zm00004b037254,Zm00004b039093,Zm00004b001812,Zm00004b015639,Zm00004b020866
C3H42	c3h42-m1	tassel_stem	down	GO:0016754	sinapoylglucose-malate O-sinapoyltransferase activity	2	0.042474656	Zm00001d014447,Zm00001d025526	Zm00004b012227,Zm00004b039609
C3H42	c3h42-m1	tassel_stem	down	GO:0017153	sodium:dicarboxylate symporter activity	1	0.046972707	Zm00001d020921	Zm00004b036342
C3H42	c3h42-m1	tassel_stem	down	GO:0018198	peptidyl-cysteine modification	1	0.046972707	Zm00001d044925	Zm00004b031601
C3H42	c3h42-m1	tassel_stem	down	GO:0018230	peptidyl-L-cysteine S-palmitoylation	1	0.046972707	Zm00001d028619	Zm00004b001124
C3H42	c3h42-m1	tassel_stem	down	GO:0019605	butyrate metabolic process	2	0.003276467	Zm00001d037318,Zm00001d047663	Zm00004b029936,Zm00004b033809
C3H42	c3h42-m1	tassel_stem	down	GO:0019748	secondary metabolic process	13	0.019297689	Zm00001d003833,Zm00001d014447,Zm00001d014481,Zm00001d017294,Zm00001d023933,Zm00001d024317,Zm00001d024512,Zm00001d025526,Zm00001d035994,Zm00001d041726,Zm00001d045043,Zm00001d046811,Zm00001d048690	Zm00004b007569,Zm00004b012227,Zm00004b012250,Zm00004b014447,Zm00004b038295,Zm00004b038619,Zm00004b038770,Zm00004b039609,Zm00004b028973,Zm00004b017481,Zm00004b031691,Zm00004b033079,Zm00004b020163
C3H42	c3h42-m1	tassel_stem	down	GO:0032541	cortical endoplasmic reticulum	2	0.031779984	Zm00001d002136,Zm00001d020757	Zm00004b006173,Zm00004b036216
C3H42	c3h42-m1	tassel_stem	down	GO:0032556	pyrimidine deoxyribonucleotide binding	1	0.046972707	Zm00001d025859	Zm00004b039896
C3H42	c3h42-m1	tassel_stem	down	GO:0032944	regulation of mononuclear cell proliferation	1	0.046972707	Zm00001d048629	Zm00004b020121
C3H42	c3h42-m1	tassel_stem	down	GO:0033514	L-lysine catabolic process to acetyl-CoA via L-pipecolate	2	0.007935994	Zm00001d020984,Zm00001d042035	Zm00004b036400,Zm00004b017722
C3H42	c3h42-m1	tassel_stem	down	GO:0034213	quinolinate catabolic process	1	0.046972707	Zm00001d021419	Zm00004b036708
C3H42	c3h42-m1	tassel_stem	down	GO:0034707	chloride channel complex	2	0.042474656	Zm00001d025474,Zm00001d046919	Zm00004b039577,Zm00004b033148
C3H42	c3h42-m1	tassel_stem	down	GO:0035265	organ growth	3	0.049824365	Zm00001d022075,Zm00001d029526,Zm00001d047279	Zm00004b037254,Zm00004b001812,Zm00004b033479
C3H42	c3h42-m1	tassel_stem	down	GO:0040009	regulation of growth rate	3	0.001413252	Zm00001d022075,Zm00001d029526,Zm00001d047279	Zm00004b037254,Zm00004b001812,Zm00004b033479
C3H42	c3h42-m1	tassel_stem	down	GO:0042318	penicillin biosynthetic process	1	0.046972707	Zm00001d039337	Zm00004b015665
C3H42	c3h42-m1	tassel_stem	down	GO:0042416	dopamine biosynthetic process	1	0.046972707	Zm00001d039337	Zm00004b015665
C3H42	c3h42-m1	tassel_stem	down	GO:0042906	xanthine transport	2	0.007935994	Zm00001d023720,Zm00001d035214	Zm00004b038136,Zm00004b028481
C3H42	c3h42-m1	tassel_stem	down	GO:0042907	xanthine transmembrane transporter activity	2	0.007935994	Zm00001d023720,Zm00001d035214	Zm00004b038136,Zm00004b028481
C3H42	c3h42-m1	tassel_stem	down	GO:0044550	secondary metabolite biosynthetic process	6	0.005916739	Zm00001d020340,Zm00001d022075,Zm00001d024875,Zm00001d029526,Zm00001d039310,Zm00001d049573	Zm00004b035866,Zm00004b037254,Zm00004b039093,Zm00004b001812,Zm00004b015639,Zm00004b020866
C3H42	c3h42-m1	tassel_stem	down	GO:0044765	transport	2	0.042474656	Zm00001d001871,Zm00001d016939	Zm00004b005962,Zm00004b014165
C3H42	c3h42-m1	tassel_stem	down	GO:0045551	cinnamyl-alcohol dehydrogenase activity	2	0.042474656	Zm00001d014481,Zm00001d045043	Zm00004b012250,Zm00004b031691
C3H42	c3h42-m1	tassel_stem	down	GO:0046622	positive regulation of organ growth	3	2.53E-04	Zm00001d022075,Zm00001d029526,Zm00001d047279	Zm00004b037254,Zm00004b001812,Zm00004b033479
C3H42	c3h42-m1	tassel_stem	down	GO:0046653	tetrahydrofolate metabolic process	2	0.022356295	Zm00001d020984,Zm00001d042035	Zm00004b036400,Zm00004b017722
C3H42	c3h42-m1	tassel_stem	down	GO:0046715	active borate transmembrane transporter activity	1	0.023768207	Zm00001d032461	Zm00004b003891
C3H42	c3h42-m1	tassel_stem	down	GO:0046943	carboxylic acid transmembrane transporter activity	1	0.023768207	Zm00001d020921	Zm00004b036342
C3H42	c3h42-m1	tassel_stem	down	GO:0047461	(+)-delta-cadinene synthase activity	3	0.008344944	Zm00001d024477,Zm00001d024481,Zm00001d024486	Zm00004b038743,Zm00004b038744,Zm00004b038746
C3H42	c3h42-m1	tassel_stem	down	GO:0047760	butyrate-CoA ligase activity	2	0.003276467	Zm00001d037318,Zm00001d047663	Zm00004b029936,Zm00004b033809
C3H42	c3h42-m1	tassel_stem	down	GO:0047840	dCTP diphosphatase activity	1	0.046972707	Zm00001d025859	Zm00004b039896
C3H42	c3h42-m1	tassel_stem	down	GO:0047889	ferredoxin-nitrate reductase activity	1	0.046972707	Zm00001d018161	Zm00004b015207
C3H42	c3h42-m1	tassel_stem	down	GO:0048067	cuticle pigmentation	1	0.046972707	Zm00001d039337	Zm00004b015665
C3H42	c3h42-m1	tassel_stem	down	GO:0048307	ferredoxin-nitrite reductase activity	1	0.046972707	Zm00001d018161	Zm00004b015207
C3H42	c3h42-m1	tassel_stem	down	GO:0048437	floral organ development	3	0.012904864	Zm00001d022075,Zm00001d029526,Zm00001d047279	Zm00004b037254,Zm00004b001812,Zm00004b033479
C3H42	c3h42-m1	tassel_stem	down	GO:0048870	cell motility	3	0.033687136	Zm00001d013179,Zm00001d025401,Zm00001d044008	Zm00004b011168,Zm00004b039519,Zm00004b019454
C3H42	c3h42-m1	tassel_stem	down	GO:0050031	L-pipecolate oxidase activity	2	0.007935994	Zm00001d020984,Zm00001d042035	Zm00004b036400,Zm00004b017722
C3H42	c3h42-m1	tassel_stem	down	GO:0050403	trans-zeatin O-beta-D-glucosyltransferase activity	5	0.012105376	Zm00001d000237,Zm00001d005456,Zm00001d019258,Zm00001d032866,Zm00001d044943	Zm00004b006647,Zm00004b008781,Zm00004b035159,Zm00004b004214,Zm00004b031620
C3H42	c3h42-m1	tassel_stem	down	GO:0050502	cis-zeatin O-beta-D-glucosyltransferase activity	4	0.034817597	Zm00001d005456,Zm00001d019258,Zm00001d032866,Zm00001d044943	Zm00004b008781,Zm00004b035159,Zm00004b004214,Zm00004b031620
C3H42	c3h42-m1	tassel_stem	down	GO:0051346	negative regulation of hydrolase activity	1	0.046972707	Zm00001d016705	Zm00004b013968
C3H42	c3h42-m1	tassel_stem	down	GO:0051781	positive regulation of cell division	3	0.046343034	Zm00001d000224,Zm00001d022075,Zm00001d047279	Zm00004b018242,Zm00004b037254,Zm00004b033479
C3H42	c3h42-m1	tassel_stem	down	GO:0051782	negative regulation of cell division	2	0.031779984	Zm00001d006017,Zm00001d031426	Zm00004b009224,Zm00004b003105
C3H42	c3h42-m1	tassel_stem	down	GO:0051937	catecholamine transport	1	0.046972707	Zm00001d011613	Zm00004b027285
C3H42	c3h42-m1	tassel_stem	down	GO:0052635	C-20 gibberellin 2-beta-dioxygenase activity	2	0.031779984	Zm00001d017294,Zm00001d035994	Zm00004b014447,Zm00004b028973
C3H42	c3h42-m1	tassel_stem	down	GO:0060590	ATPase regulator activity	1	0.046972707	Zm00001d016705	Zm00004b013968
C3H42	c3h42-m1	tassel_stem	down	GO:0070336	flap-structured DNA binding	1	0.046972707	Zm00001d045179	Zm00004b031796
C3H42	c3h42-m1	tassel_stem	down	GO:0071169	establishment of protein localization to chromatin	1	0.046972707	Zm00001d023689	Zm00004b038110
C3H42	c3h42-m1	tassel_stem	down	GO:0071268	homocysteine biosynthetic process	1	0.046972707	Zm00001d000294	Zm00004b003878
C3H42	c3h42-m1	tassel_stem	down	GO:0071705	nitrogen compound transport	3	0.00399403	Zm00001d017461,Zm00001d023720,Zm00001d035214	Zm00004b014588,Zm00004b038136,Zm00004b028481
C3H42	c3h42-m1	tassel_stem	down	GO:0072531	pyrimidine-containing compound transmembrane transport	2	0.007935994	Zm00001d023720,Zm00001d035214	Zm00004b038136,Zm00004b028481
C3H42	c3h42-m1	tassel_stem	down	GO:0080060	integument development	3	0.014683564	Zm00001d006017,Zm00001d021818,Zm00001d031426	Zm00004b009224,Zm00004b037062,Zm00004b003105
C3H42	c3h42-m1	tassel_stem	down	GO:0097164	ammonium ion metabolic process	1	0.023768207	Zm00001d039337	Zm00004b015665
C3H42	c3h42-m1	tassel_stem	down	GO:1902609	(R)-2-hydroxy-alpha-linolenic acid biosynthetic process	1	0.046972707	Zm00001d035854	Zm00004b028886
C3H42	c3h42-m1	tassel_stem	up	GO:0000271	polysaccharide biosynthetic process	18	0.015887103	Zm00001d001771,Zm00001d010411,Zm00001d012158,Zm00001d013302,Zm00001d013707,Zm00001d014793,Zm00001d018752,Zm00001d022082,Zm00001d025590,Zm00001d028317,Zm00001d028824,Zm00001d029350,Zm00001d029545,Zm00001d031913,Zm00001d037774,Zm00001d039053,Zm00001d042809,Zm00001d048795	Zm00004b005874,Zm00004b026306,Zm00004b027755,Zm00004b011275,Zm00004b011621,Zm00004b012516,Zm00004b034752,Zm00004b037258,Zm00004b039658,Zm00004b000867,Zm00004b001288,Zm00004b001679,Zm00004b001830,Zm00004b003453,Zm00004b030275,Zm00004b031300,Zm00004b018422,Zm00004b020251
C3H42	c3h42-m1	tassel_stem	up	GO:0000981	RNA polymerase II transcription factor activity/ sequence-specific DNA binding	12	0.009892836	Zm00001d002476,Zm00001d011614,Zm00001d017752,Zm00001d021296,Zm00001d024630,Zm00001d025823,Zm00001d030678,Zm00001d041853,Zm00001d042665,Zm00001d049079,Zm00001d051520,Zm00001d051788	Zm00004b006448,Zm00004b027286,Zm00004b014849,Zm00004b036613,Zm00004b038867,Zm00004b039870,Zm00004b002606,Zm00004b017579,Zm00004b018296,Zm00004b020462,Zm00004b022377,Zm00004b022623
C3H42	c3h42-m1	tassel_stem	up	GO:0001135	transcription factor activity/ RNA polymerase II transcription factor recruiting	11	0.006142961	Zm00001d002476,Zm00001d011614,Zm00001d021296,Zm00001d024630,Zm00001d025823,Zm00001d030678,Zm00001d041853,Zm00001d042665,Zm00001d049079,Zm00001d051520,Zm00001d051788	Zm00004b006448,Zm00004b027286,Zm00004b036613,Zm00004b038867,Zm00004b039870,Zm00004b002606,Zm00004b017579,Zm00004b018296,Zm00004b020462,Zm00004b022377,Zm00004b022623
C3H42	c3h42-m1	tassel_stem	up	GO:0005179	hormone activity	4	0.022871354	Zm00001d028761,Zm00001d040297,Zm00001d047723,Zm00001d049233	Zm00004b001230,Zm00004b016479,Zm00004b033870,Zm00004b020597
C3H42	c3h42-m1	tassel_stem	up	GO:0005199	structural constituent of cell wall	7	0.008322853	Zm00001d007830,Zm00001d009952,Zm00001d024947,Zm00001d026282,Zm00001d034427,Zm00001d037711,Zm00001d040127	Zm00004b010687,Zm00004b025939,Zm00004b039149,Zm00004b040262,Zm00004b005411,Zm00004b030214,Zm00004b016337
C3H42	c3h42-m1	tassel_stem	up	GO:0006559	L-phenylalanine catabolic process	5	0.023709608	Zm00001d003015,Zm00001d003016,Zm00001d017274,Zm00001d051161,Zm00001d051163	Zm00004b006927,Zm00004b006928,Zm00004b014426,Zm00004b022098,Zm00004b022099
C3H42	c3h42-m1	tassel_stem	up	GO:0006598	polyamine catabolic process	8	0.043847392	Zm00001d003015,Zm00001d003016,Zm00001d010201,Zm00001d017274,Zm00001d036293,Zm00001d049541,Zm00001d051161,Zm00001d051163	Zm00004b006927,Zm00004b006928,Zm00004b026132,Zm00004b014426,Zm00004b029167,Zm00004b020837,Zm00004b022098,Zm00004b022099
C3H42	c3h42-m1	tassel_stem	up	GO:0007172	signal complex assembly	2	0.01019241	Zm00001d014793,Zm00001d028317	Zm00004b012516,Zm00004b000867
C3H42	c3h42-m1	tassel_stem	up	GO:0007389	pattern specification process	19	8.97E-04	Zm00001d005250,Zm00001d010411,Zm00001d012514,Zm00001d013302,Zm00001d013707,Zm00001d017284,Zm00001d018752,Zm00001d021690,Zm00001d022082,Zm00001d025590,Zm00001d027471,Zm00001d028317,Zm00001d029040,Zm00001d029545,Zm00001d031913,Zm00001d037540,Zm00001d037774,Zm00001d039325,Zm00001d042809	Zm00004b008628,Zm00004b026306,Zm00004b028043,Zm00004b011275,Zm00004b011621,Zm00004b014433,Zm00004b034752,Zm00004b036957,Zm00004b037258,Zm00004b039658,Zm00004b000204,Zm00004b000867,Zm00004b001433,Zm00004b001830,Zm00004b003453,Zm00004b030080,Zm00004b030275,Zm00004b015655,Zm00004b018422
C3H42	c3h42-m1	tassel_stem	up	GO:0008361	regulation of cell size	20	1.87E-04	Zm00001d005250,Zm00001d010411,Zm00001d012514,Zm00001d013302,Zm00001d013707,Zm00001d014793,Zm00001d018024,Zm00001d018752,Zm00001d021690,Zm00001d022082,Zm00001d025590,Zm00001d027471,Zm00001d028317,Zm00001d029040,Zm00001d029545,Zm00001d031913,Zm00001d037540,Zm00001d037774,Zm00001d039325,Zm00001d042809	Zm00004b008628,Zm00004b026306,Zm00004b028043,Zm00004b011275,Zm00004b011621,Zm00004b012516,Zm00004b015082,Zm00004b034752,Zm00004b036957,Zm00004b037258,Zm00004b039658,Zm00004b000204,Zm00004b000867,Zm00004b001433,Zm00004b001830,Zm00004b003453,Zm00004b030080,Zm00004b030275,Zm00004b015655,Zm00004b018422
C3H42	c3h42-m1	tassel_stem	up	GO:0009685	gibberellin metabolic process	3	0.01582887	Zm00001d028694,Zm00001d032223,Zm00001d042611	Zm00004b001175,Zm00004b003694,Zm00004b018230
C3H42	c3h42-m1	tassel_stem	up	GO:0009715	chalcone biosynthetic process	2	0.016511364	Zm00001d007403,Zm00001d052673	Zm00004b010315,Zm00004b023378
C3H42	c3h42-m1	tassel_stem	up	GO:0009800	cinnamic acid biosynthetic process	6	1.33E-04	Zm00001d003015,Zm00001d003016,Zm00001d010201,Zm00001d017274,Zm00001d051161,Zm00001d051163	Zm00004b006927,Zm00004b006928,Zm00004b026132,Zm00004b014426,Zm00004b022098,Zm00004b022099
C3H42	c3h42-m1	tassel_stem	up	GO:0009805	coumarin biosynthetic process	15	0.002664262	Zm00001d003015,Zm00001d003016,Zm00001d006040,Zm00001d010201,Zm00001d015459,Zm00001d017274,Zm00001d026334,Zm00001d036293,Zm00001d038555,Zm00001d040125,Zm00001d046207,Zm00001d048925,Zm00001d049541,Zm00001d051161,Zm00001d051163	Zm00004b006927,Zm00004b006928,Zm00004b009243,Zm00004b026132,Zm00004b013030,Zm00004b014426,Zm00004b040306,Zm00004b029167,Zm00004b030881,Zm00004b016336,Zm00004b032599,Zm00004b020355,Zm00004b020837,Zm00004b022098,Zm00004b022099
C3H42	c3h42-m1	tassel_stem	up	GO:0009809	lignin biosynthetic process	16	4.12E-04	Zm00001d003129,Zm00001d004443,Zm00001d005250,Zm00001d009146,Zm00001d009373,Zm00001d015618,Zm00001d024314,Zm00001d032152,Zm00001d036293,Zm00001d038555,Zm00001d039788,Zm00001d039952,Zm00001d045101,Zm00001d049541,Zm00001d051520,Zm00001d051938	Zm00004b007018,Zm00004b008034,Zm00004b008628,Zm00004b025325,Zm00004b025485,Zm00004b013136,Zm00004b038617,Zm00004b003629,Zm00004b029167,Zm00004b030881,Zm00004b016073,Zm00004b016213,Zm00004b031738,Zm00004b020837,Zm00004b022377,Zm00004b022757
C3H42	c3h42-m1	tassel_stem	up	GO:0009819	drought recovery	5	0.015346471	Zm00001d003015,Zm00001d003016,Zm00001d017274,Zm00001d051161,Zm00001d051163	Zm00004b006927,Zm00004b006928,Zm00004b014426,Zm00004b022098,Zm00004b022099
C3H42	c3h42-m1	tassel_stem	up	GO:0009833	plant-type primary cell wall biogenesis	3	0.038609756	Zm00001d005250,Zm00001d019149,Zm00001d037636	Zm00004b008628,Zm00004b035071,Zm00004b030152
C3H42	c3h42-m1	tassel_stem	up	GO:0009834	plant-type secondary cell wall biogenesis	22	1.11E-04	Zm00001d005250,Zm00001d007269,Zm00001d009693,Zm00001d010832,Zm00001d010976,Zm00001d011959,Zm00001d011964,Zm00001d014532,Zm00001d015307,Zm00001d020531,Zm00001d020903,Zm00001d022082,Zm00001d026182,Zm00001d028725,Zm00001d029545,Zm00001d031913,Zm00001d034621,Zm00001d038905,Zm00001d039010,Zm00001d042281,Zm00001d047750,Zm00001d049079	Zm00004b008628,Zm00004b010208,Zm00004b025728,Zm00004b026648,Zm00004b026767,Zm00004b027603,Zm00004b027605,Zm00004b012293,Zm00004b012915,Zm00004b036019,Zm00004b036329,Zm00004b037258,Zm00004b040167,Zm00004b001198,Zm00004b001830,Zm00004b003453,Zm00004b005579,Zm00004b031173,Zm00004b031259,Zm00004b017954,Zm00004b033893,Zm00004b020462
C3H42	c3h42-m1	tassel_stem	up	GO:0009921	auxin efflux carrier complex	3	0.002343766	Zm00001d018024,Zm00001d044812,Zm00001d052269	Zm00004b015082,Zm00004b031522,Zm00004b023046
C3H42	c3h42-m1	tassel_stem	up	GO:0009925	basal plasma membrane	3	0.00363213	Zm00001d018024,Zm00001d044812,Zm00001d052269	Zm00004b015082,Zm00004b031522,Zm00004b023046
C3H42	c3h42-m1	tassel_stem	up	GO:0009926	auxin polar transport	25	4.33E-04	Zm00001d005250,Zm00001d006082,Zm00001d007403,Zm00001d010411,Zm00001d012514,Zm00001d013302,Zm00001d013707,Zm00001d014793,Zm00001d018024,Zm00001d018752,Zm00001d021690,Zm00001d022082,Zm00001d027471,Zm00001d028317,Zm00001d029040,Zm00001d029545,Zm00001d031913,Zm00001d037540,Zm00001d037774,Zm00001d039325,Zm00001d042809,Zm00001d044812,Zm00001d046207,Zm00001d052269,Zm00001d052673	Zm00004b008628,Zm00004b009280,Zm00004b010315,Zm00004b026306,Zm00004b028043,Zm00004b011275,Zm00004b011621,Zm00004b012516,Zm00004b015082,Zm00004b034752,Zm00004b036957,Zm00004b037258,Zm00004b000204,Zm00004b000867,Zm00004b001433,Zm00004b001830,Zm00004b003453,Zm00004b030080,Zm00004b030275,Zm00004b015655,Zm00004b018422,Zm00004b031522,Zm00004b032599,Zm00004b023046,Zm00004b023378
C3H42	c3h42-m1	tassel_stem	up	GO:0009932	cell tip growth	17	0.030429819	Zm00001d005250,Zm00001d010411,Zm00001d012158,Zm00001d013302,Zm00001d013707,Zm00001d014793,Zm00001d018752,Zm00001d022082,Zm00001d025590,Zm00001d028317,Zm00001d029350,Zm00001d029545,Zm00001d031913,Zm00001d037774,Zm00001d039053,Zm00001d042809,Zm00001d048795	Zm00004b008628,Zm00004b026306,Zm00004b027755,Zm00004b011275,Zm00004b011621,Zm00004b012516,Zm00004b034752,Zm00004b037258,Zm00004b039658,Zm00004b000867,Zm00004b001679,Zm00004b001830,Zm00004b003453,Zm00004b030275,Zm00004b031300,Zm00004b018422,Zm00004b020251
C3H42	c3h42-m1	tassel_stem	up	GO:0009963	positive regulation of flavonoid biosynthetic process	23	0.002384321	Zm00001d003015,Zm00001d003016,Zm00001d003129,Zm00001d010231,Zm00001d013296,Zm00001d015459,Zm00001d017274,Zm00001d021016,Zm00001d028770,Zm00001d031555,Zm00001d035243,Zm00001d036293,Zm00001d036986,Zm00001d038020,Zm00001d038555,Zm00001d039952,Zm00001d044040,Zm00001d046207,Zm00001d046235,Zm00001d048925,Zm00001d049541,Zm00001d051161,Zm00001d051163	Zm00004b006927,Zm00004b006928,Zm00004b007018,Zm00004b026162,Zm00004b011272,Zm00004b013030,Zm00004b014426,Zm00004b036420,Zm00004b001237,Zm00004b003203,Zm00004b028520,Zm00004b029167,Zm00004b029665,Zm00004b030454,Zm00004b030881,Zm00004b016213,Zm00004b019482,Zm00004b032599,Zm00004b032636,Zm00004b020355,Zm00004b020837,Zm00004b022098,Zm00004b022099
C3H42	c3h42-m1	tassel_stem	up	GO:0010480	microsporocyte differentiation	3	0.019521086	Zm00001d014793,Zm00001d018752,Zm00001d028317	Zm00004b012516,Zm00004b034752,Zm00004b000867
C3H42	c3h42-m1	tassel_stem	up	GO:0015113	nitrite transmembrane transporter activity	2	0.01019241	Zm00001d011679,Zm00001d044504	Zm00004b027346,Zm00004b019880
C3H42	c3h42-m1	tassel_stem	up	GO:0015707	nitrite transport	2	0.01019241	Zm00001d011679,Zm00001d044504	Zm00004b027346,Zm00004b019880
C3H42	c3h42-m1	tassel_stem	up	GO:0016132	brassinosteroid biosynthetic process	21	0.019281926	Zm00001d004718,Zm00001d009506,Zm00001d012514,Zm00001d014168,Zm00001d020840,Zm00001d027471,Zm00001d028406,Zm00001d028537,Zm00001d028694,Zm00001d029040,Zm00001d030343,Zm00001d032613,Zm00001d036986,Zm00001d037540,Zm00001d039010,Zm00001d039053,Zm00001d039325,Zm00001d040979,Zm00001d045563,Zm00001d048054,Zm00001d050184	Zm00004b008239,Zm00004b025589,Zm00004b028043,Zm00004b012022,Zm00004b036288,Zm00004b000204,Zm00004b000946,Zm00004b001057,Zm00004b001175,Zm00004b001433,Zm00004b002421,Zm00004b004009,Zm00004b029665,Zm00004b030080,Zm00004b031259,Zm00004b031300,Zm00004b015655,Zm00004b016968,Zm00004b032137,Zm00004b034151,Zm00004b021374
C3H42	c3h42-m1	tassel_stem	up	GO:0016210	naringenin-chalcone synthase activity	2	0.032768352	Zm00001d007403,Zm00001d052673	Zm00004b010315,Zm00004b023378
C3H42	c3h42-m1	tassel_stem	up	GO:0016709	oxidoreductase activity/ acting on paired donors/ with incorporation or reduction of molecular oxygen/ NAD(P)H as one donor/ and incorporation of one atom of oxygen	11	0.012384319	Zm00001d004555,Zm00001d010521,Zm00001d018652,Zm00001d019527,Zm00001d020628,Zm00001d024946,Zm00001d028694,Zm00001d038555,Zm00001d040979,Zm00001d045563,Zm00001d047425	Zm00004b008124,Zm00004b026391,Zm00004b034677,Zm00004b035359,Zm00004b036106,Zm00004b039148,Zm00004b001175,Zm00004b030881,Zm00004b016968,Zm00004b032137,Zm00004b033578
C3H42	c3h42-m1	tassel_stem	up	GO:0016841	ammonia-lyase activity	5	6.84E-06	Zm00001d003015,Zm00001d003016,Zm00001d017274,Zm00001d051161,Zm00001d051163	Zm00004b006927,Zm00004b006928,Zm00004b014426,Zm00004b022098,Zm00004b022099
C3H42	c3h42-m1	tassel_stem	up	GO:0018456	aryl-alcohol dehydrogenase (NAD+) activity	2	0.024075613	Zm00001d004443,Zm00001d024314	Zm00004b008034,Zm00004b038617
C3H42	c3h42-m1	tassel_stem	up	GO:0019748	secondary metabolic process	21	0.010299491	Zm00001d003015,Zm00001d003016,Zm00001d004443,Zm00001d004718,Zm00001d007403,Zm00001d017274,Zm00001d018652,Zm00001d024314,Zm00001d029350,Zm00001d032152,Zm00001d032223,Zm00001d037619,Zm00001d039053,Zm00001d039952,Zm00001d042611,Zm00001d044954,Zm00001d047744,Zm00001d049541,Zm00001d051161,Zm00001d051163,Zm00001d052673	Zm00004b006927,Zm00004b006928,Zm00004b008034,Zm00004b008239,Zm00004b010315,Zm00004b014426,Zm00004b034677,Zm00004b038617,Zm00004b001679,Zm00004b003629,Zm00004b003694,Zm00004b030141,Zm00004b031300,Zm00004b016213,Zm00004b018230,Zm00004b031627,Zm00004b033887,Zm00004b020837,Zm00004b022098,Zm00004b022099,Zm00004b023378
C3H42	c3h42-m1	tassel_stem	up	GO:0023061	signal release	2	0.01019241	Zm00001d016408,Zm00001d017474	Zm00004b013732,Zm00004b014600
C3H42	c3h42-m1	tassel_stem	up	GO:0031328	positive regulation of cellular biosynthetic process	19	0.014808885	Zm00001d003015,Zm00001d003016,Zm00001d010231,Zm00001d013296,Zm00001d017274,Zm00001d021016,Zm00001d028770,Zm00001d031555,Zm00001d035243,Zm00001d036986,Zm00001d038020,Zm00001d038555,Zm00001d039952,Zm00001d044040,Zm00001d046207,Zm00001d046235,Zm00001d048925,Zm00001d051161,Zm00001d051163	Zm00004b006927,Zm00004b006928,Zm00004b026162,Zm00004b011272,Zm00004b014426,Zm00004b036420,Zm00004b001237,Zm00004b003203,Zm00004b028520,Zm00004b029665,Zm00004b030454,Zm00004b030881,Zm00004b016213,Zm00004b019482,Zm00004b032599,Zm00004b032636,Zm00004b020355,Zm00004b022098,Zm00004b022099
C3H42	c3h42-m1	tassel_stem	up	GO:0033466	trans-zeatin biosynthetic process	2	0.01019241	Zm00001d020418,Zm00001d050371	Zm00004b035931,Zm00004b021516
C3H42	c3h42-m1	tassel_stem	up	GO:0033807	icosanoyl-CoA synthase activity	5	0.001958987	Zm00001d014168,Zm00001d028406,Zm00001d029350,Zm00001d030343,Zm00001d039053	Zm00004b012022,Zm00004b000946,Zm00004b001679,Zm00004b002421,Zm00004b031300
C3H42	c3h42-m1	tassel_stem	up	GO:0035299	inositol pentakisphosphate 2-kinase activity	3	0.033194403	Zm00001d004903,Zm00001d013468,Zm00001d033671	Zm00004b008374,Zm00004b011412,Zm00004b004879
C3H42	c3h42-m1	tassel_stem	up	GO:0042349	guiding stereospecific synthesis activity	4	0.022871354	Zm00001d004753,Zm00001d018631,Zm00001d039788,Zm00001d053055	Zm00004b008265,Zm00004b034661,Zm00004b016073,Zm00004b023693
C3H42	c3h42-m1	tassel_stem	up	GO:0043668	exine	3	0.009728092	Zm00001d014055,Zm00001d015477,Zm00001d020557	Zm00004b011913,Zm00004b013044,Zm00004b036046
C3H42	c3h42-m1	tassel_stem	up	GO:0045548	phenylalanine ammonia-lyase activity	5	0.001237442	Zm00001d003015,Zm00001d003016,Zm00001d017274,Zm00001d051161,Zm00001d051163	Zm00004b006927,Zm00004b006928,Zm00004b014426,Zm00004b022098,Zm00004b022099
C3H42	c3h42-m1	tassel_stem	up	GO:0045551	cinnamyl-alcohol dehydrogenase activity	3	0.019521086	Zm00001d004443,Zm00001d015618,Zm00001d024314	Zm00004b008034,Zm00004b013136,Zm00004b038617
C3H42	c3h42-m1	tassel_stem	up	GO:0046029	mannitol dehydrogenase activity	2	0.01019241	Zm00001d004443,Zm00001d024314	Zm00004b008034,Zm00004b038617
C3H42	c3h42-m1	tassel_stem	up	GO:0046165	alcohol biosynthetic process	26	0.040087703	Zm00001d006040,Zm00001d008700,Zm00001d009506,Zm00001d011642,Zm00001d012514,Zm00001d014168,Zm00001d020840,Zm00001d024528,Zm00001d027471,Zm00001d028406,Zm00001d029040,Zm00001d030343,Zm00001d032613,Zm00001d036750,Zm00001d036986,Zm00001d037540,Zm00001d039010,Zm00001d039053,Zm00001d039325,Zm00001d040979,Zm00001d042898,Zm00001d043652,Zm00001d044954,Zm00001d048054,Zm00001d049213,Zm00001d050184	Zm00004b009243,Zm00004b024979,Zm00004b025589,Zm00004b027316,Zm00004b028043,Zm00004b012022,Zm00004b036288,Zm00004b038785,Zm00004b000204,Zm00004b000946,Zm00004b001433,Zm00004b002421,Zm00004b004009,Zm00004b029485,Zm00004b029665,Zm00004b030080,Zm00004b031259,Zm00004b031300,Zm00004b015655,Zm00004b016968,Zm00004b018488,Zm00004b019160,Zm00004b031627,Zm00004b034151,Zm00004b020580,Zm00004b021374
C3H42	c3h42-m1	tassel_stem	up	GO:0046184	aldehyde biosynthetic process	2	0.032768352	Zm00001d015477,Zm00001d020557	Zm00004b013044,Zm00004b036046
C3H42	c3h42-m1	tassel_stem	up	GO:0046185	aldehyde catabolic process	3	0.005277291	Zm00001d014055,Zm00001d015477,Zm00001d020557	Zm00004b011913,Zm00004b013044,Zm00004b036046
C3H42	c3h42-m1	tassel_stem	up	GO:0046244	salicylic acid catabolic process	5	7.34E-04	Zm00001d003015,Zm00001d003016,Zm00001d017274,Zm00001d051161,Zm00001d051163	Zm00004b006927,Zm00004b006928,Zm00004b014426,Zm00004b022098,Zm00004b022099
C3H42	c3h42-m1	tassel_stem	up	GO:0046274	lignin catabolic process	6	0.011383178	Zm00001d003015,Zm00001d003016,Zm00001d017274,Zm00001d051161,Zm00001d051163,Zm00001d052324	Zm00004b006927,Zm00004b006928,Zm00004b014426,Zm00004b022098,Zm00004b022099,Zm00004b023097
C3H42	c3h42-m1	tassel_stem	up	GO:0048496	maintenance of animal organ identity	2	0.042480426	Zm00001d039434,Zm00001d041781	Zm00004b015751,Zm00004b017525
C3H42	c3h42-m1	tassel_stem	up	GO:0048498	establishment of petal orientation	2	0.042480426	Zm00001d017420,Zm00001d051316	Zm00004b014557,Zm00004b022205
C3H42	c3h42-m1	tassel_stem	up	GO:0048561	establishment of animal organ orientation	2	0.042480426	Zm00001d017420,Zm00001d051316	Zm00004b014557,Zm00004b022205
C3H42	c3h42-m1	tassel_stem	up	GO:0048826	cotyledon morphogenesis	3	0.033194403	Zm00001d018024,Zm00001d044812,Zm00001d052269	Zm00004b015082,Zm00004b031522,Zm00004b023046
C3H42	c3h42-m1	tassel_stem	up	GO:0050302	indole-3-acetaldehyde oxidase activity	2	0.042480426	Zm00001d019376,Zm00001d032223	Zm00004b035252,Zm00004b003694
C3H42	c3h42-m1	tassel_stem	up	GO:0051553	flavone biosynthetic process	2	0.042480426	Zm00001d004555,Zm00001d024946	Zm00004b008124,Zm00004b039148
C3H42	c3h42-m1	tassel_stem	up	GO:0052747	sinapyl alcohol dehydrogenase activity	3	0.00730303	Zm00001d004443,Zm00001d015618,Zm00001d024314	Zm00004b008034,Zm00004b013136,Zm00004b038617
C3H42	c3h42-m1	tassel_stem	up	GO:0071555	cell wall organization	45	0.02249634	Zm00001d005250,Zm00001d005451,Zm00001d007830,Zm00001d009057,Zm00001d009952,Zm00001d010411,Zm00001d010976,Zm00001d011959,Zm00001d011964,Zm00001d012158,Zm00001d013097,Zm00001d013302,Zm00001d013707,Zm00001d017978,Zm00001d019149,Zm00001d019507,Zm00001d020371,Zm00001d020531,Zm00001d020560,Zm00001d023301,Zm00001d023957,Zm00001d025590,Zm00001d028725,Zm00001d028824,Zm00001d029350,Zm00001d029545,Zm00001d0…	Zm00004b008628,Zm00004b008779,Zm00004b010687,Zm00004b025264,Zm00004b025939,Zm00004b026306,Zm00004b026767,Zm00004b027603,Zm00004b027605,Zm00004b027755,Zm00004b011100,Zm00004b011275,Zm00004b011621,Zm00004b015045,Zm00004b035071,Zm00004b035347,Zm00004b035897,Zm00004b036019,Zm00004b036048,Zm00004b037809,Zm00004b038313,Zm00004b039658,Zm00004b001198,Zm00004b001288,Zm00004b001679,Zm00004b001830,Zm00004b0…
C3H42	c3h42-m1	tassel_stem	up	GO:0071771	aldehyde decarbonylase activity	3	0.005277291	Zm00001d014055,Zm00001d015477,Zm00001d020557	Zm00004b011913,Zm00004b013044,Zm00004b036046
C3H42	c3h42-m1	tassel_stem	up	GO:0090376	seed trichome differentiation	5	7.34E-04	Zm00001d010832,Zm00001d013108,Zm00001d020903,Zm00001d034373,Zm00001d039010	Zm00004b026648,Zm00004b011108,Zm00004b036329,Zm00004b005367,Zm00004b031259
C3H42	c3h42-m1	tassel_stem	up	GO:0090378	seed trichome elongation	2	0.042480426	Zm00001d041853,Zm00001d042665	Zm00004b017579,Zm00004b018296
C3H42	c3h42-m1	tassel_stem	up	GO:0090379	secondary cell wall biogenesis involved in seed trichome differentiation	2	0.024075613	Zm00001d041853,Zm00001d042665	Zm00004b017579,Zm00004b018296
C3H42	c3h42-m1	tassel_stem	up	GO:1900378	positive regulation of secondary metabolite biosynthetic process	19	0.003650847	Zm00001d003015,Zm00001d003016,Zm00001d010231,Zm00001d013296,Zm00001d017274,Zm00001d021016,Zm00001d028770,Zm00001d031555,Zm00001d035243,Zm00001d036986,Zm00001d038020,Zm00001d038555,Zm00001d039952,Zm00001d044040,Zm00001d046207,Zm00001d046235,Zm00001d048925,Zm00001d051161,Zm00001d051163	Zm00004b006927,Zm00004b006928,Zm00004b026162,Zm00004b011272,Zm00004b014426,Zm00004b036420,Zm00004b001237,Zm00004b003203,Zm00004b028520,Zm00004b029665,Zm00004b030454,Zm00004b030881,Zm00004b016213,Zm00004b019482,Zm00004b032599,Zm00004b032636,Zm00004b020355,Zm00004b022098,Zm00004b022099
C3H42	c3h42-m1	tassel_stem	up	GO:2000652	regulation of secondary cell wall biogenesis	6	0.009148827	Zm00001d021296,Zm00001d024630,Zm00001d043921,Zm00001d049079,Zm00001d051520,Zm00001d051788	Zm00004b036613,Zm00004b038867,Zm00004b019392,Zm00004b020462,Zm00004b022377,Zm00004b022623
C3H42	c3h42-m1	tassel_stem	up	GO:2000762	regulation of phenylpropanoid metabolic process	24	0.011308952	Zm00001d003015,Zm00001d003016,Zm00001d007403,Zm00001d008205,Zm00001d010201,Zm00001d010231,Zm00001d013296,Zm00001d017274,Zm00001d017284,Zm00001d021016,Zm00001d028770,Zm00001d031555,Zm00001d035243,Zm00001d036986,Zm00001d038020,Zm00001d038555,Zm00001d039952,Zm00001d044040,Zm00001d046207,Zm00001d046235,Zm00001d048925,Zm00001d051161,Zm00001d051163,Zm00001d052673	Zm00004b006927,Zm00004b006928,Zm00004b010315,Zm00004b024570,Zm00004b026132,Zm00004b026162,Zm00004b011272,Zm00004b014426,Zm00004b014433,Zm00004b036420,Zm00004b001237,Zm00004b003203,Zm00004b028520,Zm00004b029665,Zm00004b030454,Zm00004b030881,Zm00004b016213,Zm00004b019482,Zm00004b032599,Zm00004b032636,Zm00004b020355,Zm00004b022098,Zm00004b022099,Zm00004b023378
E2F13	e2f13-m1	coleoptile_tip	down	GO:0000169	activation of MAPK activity involved in osmosensory signaling pathway	1	0.047790323	Zm00001d028711	Zm00004b001190
E2F13	e2f13-m1	coleoptile_tip	down	GO:0000981	RNA polymerase II transcription factor activity/ sequence-specific DNA binding	7	0.005975686	Zm00001d025797,Zm00001d035457,Zm00001d043837,Zm00001d048647,Zm00001d050400,Zm00001d052804,Zm00001d053124	Zm00004b039844,Zm00004b028606,Zm00004b019322,Zm00004b020132,Zm00004b021535,Zm00004b023484,Zm00004b023766
E2F13	e2f13-m1	coleoptile_tip	down	GO:0001135	transcription factor activity/ RNA polymerase II transcription factor recruiting	5	0.029029505	Zm00001d043837,Zm00001d048647,Zm00001d050400,Zm00001d052804,Zm00001d053124	Zm00004b019322,Zm00004b020132,Zm00004b021535,Zm00004b023484,Zm00004b023766
E2F13	e2f13-m1	coleoptile_tip	down	GO:0004366	glycerol-3-phosphate O-acyltransferase activity	2	0.048778882	Zm00001d007714,Zm00001d041596	Zm00004b010576,Zm00004b017381
E2F13	e2f13-m1	coleoptile_tip	down	GO:0005242	inward rectifier potassium channel activity	3	0.018764489	Zm00001d016160,Zm00001d038252,Zm00001d053446	Zm00004b013527,Zm00004b030625,Zm00004b024032
E2F13	e2f13-m1	coleoptile_tip	down	GO:0005683	U7 snRNP	1	0.032118669	Zm00001d053754	Zm00004b024272
E2F13	e2f13-m1	coleoptile_tip	down	GO:0005775	vacuolar lumen	2	0.040973548	Zm00001d028689,Zm00001d042953	Zm00004b001169,Zm00004b018536
E2F13	e2f13-m1	coleoptile_tip	down	GO:0006476	protein deacetylation	2	0.018113476	Zm00001d045008,Zm00001d047121	Zm00004b031671,Zm00004b033354
E2F13	e2f13-m1	coleoptile_tip	down	GO:0006568	tryptophan metabolic process	2	0.023871342	Zm00001d020008,Zm00001d023724	Zm00004b035639,Zm00004b038143
E2F13	e2f13-m1	coleoptile_tip	down	GO:0007037	transmembrane phosphate ion transport from cytosol to vacuole	1	0.032118669	Zm00001d002614	Zm00004b006571
E2F13	e2f13-m1	coleoptile_tip	down	GO:0008298	intracellular mRNA localization	1	0.047790323	Zm00001d023534	Zm00004b037993
E2F13	e2f13-m1	coleoptile_tip	down	GO:0008334	histone mRNA metabolic process	1	0.032118669	Zm00001d053754	Zm00004b024272
E2F13	e2f13-m1	coleoptile_tip	down	GO:0008559	xenobiotic transmembrane transporting ATPase activity	3	0.038252371	Zm00001d002503,Zm00001d011644,Zm00001d048329	Zm00004b006477,Zm00004b027319,Zm00004b034403
E2F13	e2f13-m1	coleoptile_tip	down	GO:0009416	response to light stimulus	13	0.047639304	Zm00001d013185,Zm00001d014074,Zm00001d014341,Zm00001d018157,Zm00001d022254,Zm00001d025848,Zm00001d044146,Zm00001d044153,Zm00001d044159,Zm00001d047418,Zm00001d048593,Zm00001d049995,Zm00001d053124	Zm00004b011172,Zm00004b011933,Zm00004b012151,Zm00004b015204,Zm00004b037412,Zm00004b039891,Zm00004b019576,Zm00004b019582,Zm00004b019586,Zm00004b033569,Zm00004b020090,Zm00004b021241,Zm00004b023766
E2F13	e2f13-m1	coleoptile_tip	down	GO:0009635	response to herbicide	3	0.005150741	Zm00001d016982,Zm00001d036951,Zm00001d049995	Zm00004b014195,Zm00004b029640,Zm00004b021241
E2F13	e2f13-m1	coleoptile_tip	down	GO:0009645	response to low light intensity stimulus	2	0.040973548	Zm00001d015385,Zm00001d018157	Zm00004b012975,Zm00004b015204
E2F13	e2f13-m1	coleoptile_tip	down	GO:0009768	photosynthesis/ light harvesting in photosystem I	3	0.036177697	Zm00001d001857,Zm00001d015385,Zm00001d018157	Zm00004b005950,Zm00004b012975,Zm00004b015204
E2F13	e2f13-m1	coleoptile_tip	down	GO:0010290	chlorophyll catabolite transmembrane transporter activity	2	0.003753756	Zm00001d002503,Zm00001d048329	Zm00004b006477,Zm00004b034403
E2F13	e2f13-m1	coleoptile_tip	down	GO:0010686	tetracyclic triterpenoid biosynthetic process	2	0.006858434	Zm00001d013798,Zm00001d052971	Zm00004b011703,Zm00004b023620
E2F13	e2f13-m1	coleoptile_tip	down	GO:0015431	glutathione S-conjugate-exporting ATPase activity	2	0.003753756	Zm00001d002503,Zm00001d048329	Zm00004b006477,Zm00004b034403
E2F13	e2f13-m1	coleoptile_tip	down	GO:0016131	brassinosteroid metabolic process	4	0.003545823	Zm00001d044146,Zm00001d044153,Zm00001d044159,Zm00001d047418	Zm00004b019576,Zm00004b019582,Zm00004b019586,Zm00004b033569
E2F13	e2f13-m1	coleoptile_tip	down	GO:0016624	oxidoreductase activity/ acting on the aldehyde or oxo group of donors/ disulfide as acceptor	1	0.032118669	Zm00001d023694	Zm00004b038118
E2F13	e2f13-m1	coleoptile_tip	down	GO:0016871	cycloartenol synthase activity	2	0.006858434	Zm00001d013798,Zm00001d052971	Zm00004b011703,Zm00004b023620
E2F13	e2f13-m1	coleoptile_tip	down	GO:0019684	photosynthesis/ light reaction	7	0.005285232	Zm00001d001857,Zm00001d026603,Zm00001d027298,Zm00001d027363,Zm00001d028711,Zm00001d037513,Zm00001d044095	Zm00004b005950,Zm00004b040549,Zm00004b000048,Zm00004b000109,Zm00004b001190,Zm00004b030059,Zm00004b019533
E2F13	e2f13-m1	coleoptile_tip	down	GO:0030076	light-harvesting complex	2	0.037266687	Zm00001d015385,Zm00001d018157	Zm00004b012975,Zm00004b015204
E2F13	e2f13-m1	coleoptile_tip	down	GO:0030795	jasmonate O-methyltransferase activity	2	0.006858434	Zm00001d035767,Zm00001d043734	Zm00004b028833,Zm00004b019233
E2F13	e2f13-m1	coleoptile_tip	down	GO:0031407	oxylipin metabolic process	1	0.016189962	Zm00001d013185	Zm00004b011172
E2F13	e2f13-m1	coleoptile_tip	down	GO:0031409	pigment binding	3	0.024996793	Zm00001d001857,Zm00001d015385,Zm00001d018157	Zm00004b005950,Zm00004b012975,Zm00004b015204
E2F13	e2f13-m1	coleoptile_tip	down	GO:0032787	monocarboxylic acid metabolic process	8	0.025369742	Zm00001d007714,Zm00001d013185,Zm00001d024512,Zm00001d035767,Zm00001d041596,Zm00001d042723,Zm00001d043734,Zm00001d047893	Zm00004b010576,Zm00004b011172,Zm00004b038770,Zm00004b028833,Zm00004b017381,Zm00004b018347,Zm00004b019233,Zm00004b034014
E2F13	e2f13-m1	coleoptile_tip	down	GO:0033728	divinyl chlorophyllide a 8-vinyl-reductase activity	1	0.032118669	Zm00001d029150	Zm00004b001532
E2F13	e2f13-m1	coleoptile_tip	down	GO:0033956	beta-apiosyl-beta-glucosidase activity	1	0.032118669	Zm00001d024037	Zm00004b038378
E2F13	e2f13-m1	coleoptile_tip	down	GO:0034213	quinolinate catabolic process	1	0.032118669	Zm00001d021419	Zm00004b036708
E2F13	e2f13-m1	coleoptile_tip	down	GO:0034599	cellular response to oxidative stress	5	0.03676224	Zm00001d002967,Zm00001d004008,Zm00001d013184,Zm00001d022254,Zm00001d024835	Zm00004b006885,Zm00004b007725,Zm00004b011171,Zm00004b037412,Zm00004b039058
E2F13	e2f13-m1	coleoptile_tip	down	GO:0034979	NAD-dependent protein deacetylase activity	1	0.032118669	Zm00001d047121	Zm00004b033354
E2F13	e2f13-m1	coleoptile_tip	down	GO:0035114	imaginal disc-derived appendage morphogenesis	1	0.032118669	Zm00001d006612	Zm00004b009711
E2F13	e2f13-m1	coleoptile_tip	down	GO:0042167	heme catabolic process	1	0.032118669	Zm00001d047238	Zm00004b033436
E2F13	e2f13-m1	coleoptile_tip	down	GO:0042558	pteridine-containing compound metabolic process	2	0.030271381	Zm00001d006570,Zm00001d025566	Zm00004b009675,Zm00004b039637
E2F13	e2f13-m1	coleoptile_tip	down	GO:0042908	xenobiotic transport	3	0.042579658	Zm00001d002503,Zm00001d011644,Zm00001d048329	Zm00004b006477,Zm00004b027319,Zm00004b034403
E2F13	e2f13-m1	coleoptile_tip	down	GO:0046189	phenol-containing compound biosynthetic process	1	0.032118669	Zm00001d042723	Zm00004b018347
E2F13	e2f13-m1	coleoptile_tip	down	GO:0046857	oxidoreductase activity/ acting on other nitrogenous compounds as donors/ with NAD or NADP as acceptor	1	0.047790323	Zm00001d040242	Zm00004b016431
E2F13	e2f13-m1	coleoptile_tip	down	GO:0046916	cellular transition metal ion homeostasis	5	0.03006467	Zm00001d002496,Zm00001d002558,Zm00001d011274,Zm00001d040839,Zm00001d051611	Zm00004b006469,Zm00004b006524,Zm00004b027017,Zm00004b016888,Zm00004b022480
E2F13	e2f13-m1	coleoptile_tip	down	GO:0047653	allantoin racemase activity	1	0.032118669	Zm00001d002557	Zm00004b006523
E2F13	e2f13-m1	coleoptile_tip	down	GO:0050463	nitrate reductase [NAD(P)H] activity	1	0.032118669	Zm00001d049995	Zm00004b021241
E2F13	e2f13-m1	coleoptile_tip	down	GO:0051116	cobaltochelatase activity	1	0.032118669	Zm00001d026603	Zm00004b040549
E2F13	e2f13-m1	coleoptile_tip	down	GO:0051572	negative regulation of histone H3-K4 methylation	1	0.032118669	Zm00001d053751	Zm00004b024261
E2F13	e2f13-m1	coleoptile_tip	down	GO:0071446	cellular response to salicylic acid stimulus	2	0.026994078	Zm00001d023673,Zm00001d023677	Zm00004b038101,Zm00004b038103
E2F13	e2f13-m1	coleoptile_tip	down	GO:0080112	seed growth	1	0.032118669	Zm00001d023677	Zm00004b038103
E2F13	e2f13-m1	coleoptile_tip	down	GO:0080136	priming of cellular response to stress	1	0.047790323	Zm00001d028711	Zm00004b001190
E2F13	e2f13-m1	coleoptile_tip	down	GO:0098599	palmitoyl hydrolase activity	1	0.047790323	Zm00001d000041	Zm00004b033292
E2F13	e2f13-m1	coleoptile_tip	down	GO:0098734	macromolecule depalmitoylation	1	0.032118669	Zm00001d000041	Zm00004b033292
E2F13	e2f13-m1	coleoptile_tip	down	GO:0098809	nitrite reductase activity	1	0.047790323	Zm00001d040242	Zm00004b016431
E2F13	e2f13-m1	coleoptile_tip	down	GO:1902265	abscisic acid homeostasis	1	0.032118669	Zm00001d021416	Zm00004b036705
E2F13	e2f13-m1	coleoptile_tip	down	GO:1905200	gibberellic acid transmembrane transport	1	0.032118669	Zm00001d023677	Zm00004b038103
E2F13	e2f13-m1	coleoptile_tip	down	GO:1905201	gibberellin transmembrane transporter activity	1	0.032118669	Zm00001d023677	Zm00004b038103
E2F13	e2f13-m1	coleoptile_tip	up	GO:0004304	estrone sulfotransferase activity	1	0.021470697	Zm00001d033514	Zm00004b004742
E2F13	e2f13-m1	coleoptile_tip	up	GO:0006073	cellular glucan metabolic process	4	0.003121023	Zm00001d024386,Zm00001d027313,Zm00001d029360,Zm00001d029814	Zm00004b038668,Zm00004b000064,Zm00004b001686,Zm00004b002040
E2F13	e2f13-m1	coleoptile_tip	up	GO:0006530	asparagine catabolic process	1	0.021470697	Zm00001d037289	Zm00004b029907
E2F13	e2f13-m1	coleoptile_tip	up	GO:0009830	cell wall modification involved in abscission	2	0.049180319	Zm00001d029636,Zm00001d038870	Zm00004b001912,Zm00004b031137
E2F13	e2f13-m1	coleoptile_tip	up	GO:0010333	terpene synthase activity	3	0.00123316	Zm00001d004484,Zm00001d004509,Zm00001d029195	Zm00004b008072,Zm00004b008096,Zm00004b001556
E2F13	e2f13-m1	coleoptile_tip	up	GO:0010411	xyloglucan metabolic process	3	0.047501886	Zm00001d024386,Zm00001d027313,Zm00001d029814	Zm00004b038668,Zm00004b000064,Zm00004b002040
E2F13	e2f13-m1	coleoptile_tip	up	GO:0015020	glucuronosyltransferase activity	4	4.74E-04	Zm00001d002970,Zm00001d014126,Zm00001d027938,Zm00001d038512	Zm00004b006888,Zm00004b011983,Zm00004b000569,Zm00004b030845
E2F13	e2f13-m1	coleoptile_tip	up	GO:0015635	short-chain fatty acid transmembrane transporter activity	1	0.042482659	Zm00001d042801	Zm00004b018412
E2F13	e2f13-m1	coleoptile_tip	up	GO:0016114	terpenoid biosynthetic process	3	0.049074706	Zm00001d004484,Zm00001d004509,Zm00001d029195	Zm00004b008072,Zm00004b008096,Zm00004b001556
E2F13	e2f13-m1	coleoptile_tip	up	GO:0016289	CoA hydrolase activity	1	0.042482659	Zm00001d024771	Zm00004b039001
E2F13	e2f13-m1	coleoptile_tip	up	GO:0016615	malate dehydrogenase activity	1	0.032033405	Zm00001d014030	Zm00004b011895
E2F13	e2f13-m1	coleoptile_tip	up	GO:0016758	transferase activity/ transferring hexosyl groups	10	0.033445585	Zm00001d002970,Zm00001d013804,Zm00001d014126,Zm00001d024127,Zm00001d024386,Zm00001d027313,Zm00001d027938,Zm00001d029814,Zm00001d038512,Zm00001d039685	Zm00004b006888,Zm00004b011712,Zm00004b011983,Zm00004b038436,Zm00004b038668,Zm00004b000064,Zm00004b000569,Zm00004b002040,Zm00004b030845,Zm00004b015987
E2F13	e2f13-m1	coleoptile_tip	up	GO:0019362	pyridine nucleotide metabolic process	1	0.042482659	Zm00001d021804	Zm00004b037048
E2F13	e2f13-m1	coleoptile_tip	up	GO:0019593	mannitol biosynthetic process	1	0.021470697	Zm00001d039685	Zm00004b015987
E2F13	e2f13-m1	coleoptile_tip	up	GO:0030907	MBF transcription complex	1	0.021470697	Zm00001d037289	Zm00004b029907
E2F13	e2f13-m1	coleoptile_tip	up	GO:0033383	geranyl diphosphate metabolic process	3	2.42E-05	Zm00001d004484,Zm00001d004509,Zm00001d029195	Zm00004b008072,Zm00004b008096,Zm00004b001556
E2F13	e2f13-m1	coleoptile_tip	up	GO:0034637	cellular carbohydrate biosynthetic process	1	0.021470697	Zm00001d029360	Zm00004b001686
E2F13	e2f13-m1	coleoptile_tip	up	GO:0044550	secondary metabolite biosynthetic process	3	0.019543646	Zm00001d024515,Zm00001d024875,Zm00001d033020	Zm00004b038773,Zm00004b039093,Zm00004b004346
E2F13	e2f13-m1	coleoptile_tip	up	GO:0046475	glycerophospholipid catabolic process	1	0.042482659	Zm00001d016588	Zm00004b013879
E2F13	e2f13-m1	coleoptile_tip	up	GO:0046622	positive regulation of organ growth	1	0.042482659	Zm00001d033020	Zm00004b004346
E2F13	e2f13-m1	coleoptile_tip	up	GO:0047395	glycerophosphoinositol glycerophosphodiesterase activity	1	0.042482659	Zm00001d016588	Zm00004b013879
E2F13	e2f13-m1	coleoptile_tip	up	GO:0047461	(+)-delta-cadinene synthase activity	3	2.42E-05	Zm00001d004484,Zm00001d004509,Zm00001d029195	Zm00004b008072,Zm00004b008096,Zm00004b001556
E2F13	e2f13-m1	coleoptile_tip	up	GO:0050350	trihydroxystilbene synthase activity	1	0.021470697	Zm00001d052676	Zm00004b023381
E2F13	e2f13-m1	coleoptile_tip	up	GO:0050403	trans-zeatin O-beta-D-glucosyltransferase activity	3	0.016739214	Zm00001d002970,Zm00001d014126,Zm00001d038512	Zm00004b006888,Zm00004b011983,Zm00004b030845
E2F13	e2f13-m1	coleoptile_tip	up	GO:0050502	cis-zeatin O-beta-D-glucosyltransferase activity	3	0.01500428	Zm00001d002970,Zm00001d014126,Zm00001d038512	Zm00004b006888,Zm00004b011983,Zm00004b030845
E2F13	e2f13-m1	coleoptile_tip	up	GO:0052692	raffinose alpha-galactosidase activity	2	0.027376323	Zm00001d039366,Zm00001d039685	Zm00004b015690,Zm00004b015987
E2F13	e2f13-m1	coleoptile_tip	up	GO:0071103	DNA conformation change	1	0.021470697	Zm00001d000161	Zm00004b023719
E2F13	e2f13-m1	coleoptile_tip	up	GO:0071931	positive regulation of transcription involved in G1/S transition of mitotic cell cycle	1	0.021470697	Zm00001d037289	Zm00004b029907
E2F13	e2f13-m1	coleoptile_tip	up	GO:0090355	positive regulation of auxin metabolic process	2	0.023236841	Zm00001d047208,Zm00001d049916	Zm00004b033412,Zm00004b021174
E2F13	e2f13-m1	coleoptile_tip	up	GO:0090358	positive regulation of tryptophan metabolic process	2	0.023236841	Zm00001d047208,Zm00001d049916	Zm00004b033412,Zm00004b021174
E2F13	e2f13-m1	coleoptile_tip	up	GO:0090709	regulation of timing of plant organ formation	1	0.021470697	Zm00001d033020	Zm00004b004346
E2F13	e2f13-m1	coleoptile_tip	up	GO:0098869	cellular oxidant detoxification	7	0.02180816	Zm00001d016098,Zm00001d022458,Zm00001d030199,Zm00001d032079,Zm00001d038598,Zm00001d038732,Zm00001d047072	Zm00004b013485,Zm00004b037585,Zm00004b002309,Zm00004b003573,Zm00004b030907,Zm00004b031011,Zm00004b033274
E2F19	e2f19-m1	leaf	down	GO:0003680	AT DNA binding	3	0.007834262	Zm00001d028577,Zm00001d031826,Zm00001d042060	Zm00004b001091,Zm00004b003390,Zm00004b017750
E2F19	e2f19-m1	leaf	down	GO:0006656	phosphatidylcholine biosynthetic process	3	0.007834262	Zm00001d011642,Zm00001d036877,Zm00001d046535	Zm00004b027316,Zm00004b029580,Zm00004b032861
E2F19	e2f19-m1	leaf	down	GO:0008061	chitin binding	5	0.038053321	Zm00001d018965,Zm00001d018966,Zm00001d042768,Zm00001d048950,Zm00001d053695	Zm00004b034933,Zm00004b034934,Zm00004b018387,Zm00004b020373,Zm00004b024209
E2F19	e2f19-m1	leaf	down	GO:0008194	UDP-glycosyltransferase activity	16	6.29E-04	Zm00001d002063,Zm00001d003676,Zm00001d006683,Zm00001d007378,Zm00001d008764,Zm00001d014126,Zm00001d024934,Zm00001d031428,Zm00001d034692,Zm00001d039643,Zm00001d041374,Zm00001d047685,Zm00001d048711,Zm00001d048925,Zm00001d052209,Zm00001d053715	Zm00004b006110,Zm00004b007457,Zm00004b009775,Zm00004b010297,Zm00004b025021,Zm00004b011983,Zm00004b039139,Zm00004b003107,Zm00004b005643,Zm00004b015950,Zm00004b017229,Zm00004b033835,Zm00004b020182,Zm00004b020355,Zm00004b022994,Zm00004b024226
E2F19	e2f19-m1	leaf	down	GO:0009636	response to toxic substance	8	0.016785255	Zm00001d007378,Zm00001d008764,Zm00001d014530,Zm00001d029696,Zm00001d039643,Zm00001d048711,Zm00001d048925,Zm00001d053715	Zm00004b010297,Zm00004b025021,Zm00004b012292,Zm00004b001945,Zm00004b015950,Zm00004b020182,Zm00004b020355,Zm00004b024226
E2F19	e2f19-m1	leaf	down	GO:0009699	phenylpropanoid biosynthetic process	12	0.034573492	Zm00001d004753,Zm00001d006683,Zm00001d007378,Zm00001d008764,Zm00001d014755,Zm00001d014990,Zm00001d018629,Zm00001d032186,Zm00001d035462,Zm00001d039643,Zm00001d050394,Zm00001d053715	Zm00004b008265,Zm00004b009775,Zm00004b010297,Zm00004b025021,Zm00004b012472,Zm00004b012674,Zm00004b034660,Zm00004b003664,Zm00004b028611,Zm00004b015950,Zm00004b021531,Zm00004b024226
E2F19	e2f19-m1	leaf	down	GO:0009863	salicylic acid mediated signaling pathway	14	0.034008745	Zm00001d005010,Zm00001d007258,Zm00001d008850,Zm00001d011217,Zm00001d011735,Zm00001d013465,Zm00001d014126,Zm00001d021826,Zm00001d028154,Zm00001d034365,Zm00001d037751,Zm00001d045470,Zm00001d047017,Zm00001d052209	Zm00004b008467,Zm00004b010193,Zm00004b025082,Zm00004b026967,Zm00004b027401,Zm00004b011408,Zm00004b011983,Zm00004b037067,Zm00004b000730,Zm00004b005360,Zm00004b030256,Zm00004b032061,Zm00004b033231,Zm00004b022994
E2F19	e2f19-m1	leaf	down	GO:0009938	negative regulation of gibberellic acid mediated signaling pathway	3	0.020217847	Zm00001d004086,Zm00001d013465,Zm00001d021826	Zm00004b007779,Zm00004b011408,Zm00004b037067
E2F19	e2f19-m1	leaf	down	GO:0010325	raffinose family oligosaccharide biosynthetic process	3	0.032197423	Zm00001d007258,Zm00001d013465,Zm00001d021826	Zm00004b010193,Zm00004b011408,Zm00004b037067
E2F19	e2f19-m1	leaf	down	GO:0010327	acetyl CoA:(Z)-3-hexen-1-ol acetyltransferase activity	2	0.015114606	Zm00001d006795,Zm00001d032527	Zm00004b009856,Zm00004b003946
E2F19	e2f19-m1	leaf	down	GO:0010597	green leaf volatile biosynthetic process	2	0.024963606	Zm00001d006795,Zm00001d032527	Zm00004b009856,Zm00004b003946
E2F19	e2f19-m1	leaf	down	GO:0015824	proline transport	11	0.02728236	Zm00001d002535,Zm00001d006601,Zm00001d008892,Zm00001d009746,Zm00001d012720,Zm00001d014126,Zm00001d029696,Zm00001d029763,Zm00001d032186,Zm00001d043422,Zm00001d052209	Zm00004b006503,Zm00004b009699,Zm00004b025121,Zm00004b025779,Zm00004b028228,Zm00004b011983,Zm00004b001945,Zm00004b002005,Zm00004b003664,Zm00004b018938,Zm00004b022994
E2F19	e2f19-m1	leaf	down	GO:0016407	acetyltransferase activity	3	0.013199669	Zm00001d011735,Zm00001d028154,Zm00001d037631	Zm00004b027401,Zm00004b000730,Zm00004b030149
E2F19	e2f19-m1	leaf	down	GO:0016722	oxidoreductase activity/ oxidizing metal ions	2	0.036751405	Zm00001d018234,Zm00001d040034	Zm00004b015262,Zm00004b016272
E2F19	e2f19-m1	leaf	down	GO:0018130	heterocycle biosynthetic process	7	0.042171263	Zm00001d006683,Zm00001d007378,Zm00001d011183,Zm00001d014755,Zm00001d014990,Zm00001d039643,Zm00001d053715	Zm00004b009775,Zm00004b010297,Zm00004b026938,Zm00004b012472,Zm00004b012674,Zm00004b015950,Zm00004b024226
E2F19	e2f19-m1	leaf	down	GO:0019838	growth factor binding	2	0.010999797	Zm00001d005177,Zm00001d013869	Zm00004b008586,Zm00004b011765
E2F19	e2f19-m1	leaf	down	GO:0030410	nicotianamine synthase activity	2	0.030630961	Zm00001d013655,Zm00001d022557	Zm00004b011577,Zm00004b037652
E2F19	e2f19-m1	leaf	down	GO:0030418	nicotianamine biosynthetic process	2	0.030630961	Zm00001d013655,Zm00001d022557	Zm00004b011577,Zm00004b037652
E2F19	e2f19-m1	leaf	down	GO:0035299	inositol pentakisphosphate 2-kinase activity	3	0.011230679	Zm00001d004903,Zm00001d033671,Zm00001d047877	Zm00004b008374,Zm00004b004879,Zm00004b033997
E2F19	e2f19-m1	leaf	down	GO:0042178	xenobiotic catabolic process	2	0.043295054	Zm00001d048711,Zm00001d048925	Zm00004b020182,Zm00004b020355
E2F19	e2f19-m1	leaf	down	GO:0047218	hydroxycinnamate 4-beta-glucosyltransferase activity	2	0.019780595	Zm00001d048925,Zm00001d053715	Zm00004b020355,Zm00004b024226
E2F19	e2f19-m1	leaf	down	GO:0050253	retinyl-palmitate esterase activity	6	0.020091564	Zm00001d007258,Zm00001d007908,Zm00001d018853,Zm00001d020741,Zm00001d031801,Zm00001d050837	Zm00004b010193,Zm00004b010701,Zm00004b034833,Zm00004b036203,Zm00004b003371,Zm00004b021858
E2F19	e2f19-m1	leaf	down	GO:0050403	trans-zeatin O-beta-D-glucosyltransferase activity	5	0.010953705	Zm00001d007378,Zm00001d014126,Zm00001d034692,Zm00001d039643,Zm00001d052209	Zm00004b010297,Zm00004b011983,Zm00004b005643,Zm00004b015950,Zm00004b022994
E2F19	e2f19-m1	leaf	down	GO:0050502	cis-zeatin O-beta-D-glucosyltransferase activity	5	0.007611343	Zm00001d007378,Zm00001d014126,Zm00001d034692,Zm00001d039643,Zm00001d052209	Zm00004b010297,Zm00004b011983,Zm00004b005643,Zm00004b015950,Zm00004b022994
E2F19	e2f19-m1	leaf	down	GO:0050505	hydroquinone glucosyltransferase activity	2	0.043295054	Zm00001d048711,Zm00001d048925	Zm00004b020182,Zm00004b020355
E2F19	e2f19-m1	leaf	down	GO:0051555	flavonol biosynthetic process	5	0.010953705	Zm00001d006683,Zm00001d007378,Zm00001d035462,Zm00001d039643,Zm00001d051870	Zm00004b009775,Zm00004b010297,Zm00004b028611,Zm00004b015950,Zm00004b022697
E2F19	e2f19-m1	leaf	down	GO:0061630	ubiquitin protein ligase activity	20	0.011946294	Zm00001d002535,Zm00001d002576,Zm00001d003497,Zm00001d003499,Zm00001d007609,Zm00001d012720,Zm00001d014949,Zm00001d014990,Zm00001d015475,Zm00001d026002,Zm00001d028055,Zm00001d029763,Zm00001d030038,Zm00001d030945,Zm00001d037943,Zm00001d041291,Zm00001d043422,Zm00001d046145,Zm00001d047068,Zm00001d052962	Zm00004b006503,Zm00004b006538,Zm00004b007322,Zm00004b007324,Zm00004b010481,Zm00004b028228,Zm00004b012641,Zm00004b012674,Zm00004b013041,Zm00004b040010,Zm00004b000658,Zm00004b002005,Zm00004b002191,Zm00004b002779,Zm00004b030397,Zm00004b017172,Zm00004b018938,Zm00004b032554,Zm00004b033270,Zm00004b023614
E2F19	e2f19-m1	leaf	down	GO:0070887	cellular response to chemical stimulus	11	0.044951712	Zm00001d002364,Zm00001d007908,Zm00001d013465,Zm00001d014565,Zm00001d018853,Zm00001d020741,Zm00001d031801,Zm00001d033680,Zm00001d038191,Zm00001d039963,Zm00001d042588	Zm00004b006353,Zm00004b010701,Zm00004b011408,Zm00004b012313,Zm00004b034833,Zm00004b036203,Zm00004b003371,Zm00004b004884,Zm00004b030586,Zm00004b016218,Zm00004b018207
E2F19	e2f19-m1	leaf	down	GO:0072330	monocarboxylic acid biosynthetic process	2	0.004568094	Zm00001d013655,Zm00001d022557	Zm00004b011577,Zm00004b037652
E2F19	e2f19-m1	leaf	down	GO:0080030	methyl indole-3-acetate esterase activity	6	0.010538207	Zm00001d007258,Zm00001d007908,Zm00001d018853,Zm00001d020741,Zm00001d031801,Zm00001d050837	Zm00004b010193,Zm00004b010701,Zm00004b034833,Zm00004b036203,Zm00004b003371,Zm00004b021858
E2F19	e2f19-m1	leaf	down	GO:0080031	methyl salicylate esterase activity	6	0.007829081	Zm00001d007258,Zm00001d007908,Zm00001d018853,Zm00001d020741,Zm00001d031801,Zm00001d050837	Zm00004b010193,Zm00004b010701,Zm00004b034833,Zm00004b036203,Zm00004b003371,Zm00004b021858
E2F19	e2f19-m1	leaf	down	GO:0080032	methyl jasmonate esterase activity	6	0.007829081	Zm00001d007258,Zm00001d007908,Zm00001d018853,Zm00001d020741,Zm00001d031801,Zm00001d050837	Zm00004b010193,Zm00004b010701,Zm00004b034833,Zm00004b036203,Zm00004b003371,Zm00004b021858
E2F19	e2f19-m1	leaf	down	GO:0080043	quercetin 3-O-glucosyltransferase activity	10	0.00439926	Zm00001d002063,Zm00001d006683,Zm00001d007378,Zm00001d008764,Zm00001d014126,Zm00001d034692,Zm00001d039643,Zm00001d041374,Zm00001d048711,Zm00001d048925	Zm00004b006110,Zm00004b009775,Zm00004b010297,Zm00004b025021,Zm00004b011983,Zm00004b005643,Zm00004b015950,Zm00004b017229,Zm00004b020182,Zm00004b020355
E2F19	e2f19-m1	leaf	down	GO:0080044	quercetin 7-O-glucosyltransferase activity	10	0.003346671	Zm00001d002063,Zm00001d006683,Zm00001d007378,Zm00001d008764,Zm00001d014126,Zm00001d034692,Zm00001d039643,Zm00001d041374,Zm00001d048711,Zm00001d053715	Zm00004b006110,Zm00004b009775,Zm00004b010297,Zm00004b025021,Zm00004b011983,Zm00004b005643,Zm00004b015950,Zm00004b017229,Zm00004b020182,Zm00004b024226
E2F19	e2f19-m1	leaf	down	GO:0080046	quercetin 4'-O-glucosyltransferase activity	3	0.035657803	Zm00001d002063,Zm00001d007378,Zm00001d039643	Zm00004b006110,Zm00004b010297,Zm00004b015950
E2F19	e2f19-m1	leaf	down	GO:1901566	organonitrogen compound biosynthetic process	3	4.16E-04	Zm00001d006795,Zm00001d011183,Zm00001d032527	Zm00004b009856,Zm00004b026938,Zm00004b003946
E2F19	e2f19-m1	leaf	up	GO:0000329	fungal-type vacuole membrane	1	0.029678049	Zm00001d026442	Zm00004b040402
E2F19	e2f19-m1	leaf	up	GO:0001778	plasma membrane repair	1	0.017911996	Zm00001d014499	Zm00004b012267
E2F19	e2f19-m1	leaf	up	GO:0002164	larval development	1	0.01197659	Zm00001d029566	Zm00004b001845
E2F19	e2f19-m1	leaf	up	GO:0006734	NADH metabolic process	1	0.032597884	Zm00001d014030	Zm00004b011895
E2F19	e2f19-m1	leaf	up	GO:0006972	hyperosmotic response	3	0.046695488	Zm00001d005250,Zm00001d014030,Zm00001d034049	Zm00004b008628,Zm00004b011895,Zm00004b005156
E2F19	e2f19-m1	leaf	up	GO:0007389	pattern specification process	3	0.017144808	Zm00001d002119,Zm00001d005250,Zm00001d034049	Zm00004b006153,Zm00004b008628,Zm00004b005156
E2F19	e2f19-m1	leaf	up	GO:0008171	O-methyltransferase activity	2	0.00916313	Zm00001d004624,Zm00001d004687	Zm00004b008168,Zm00004b008217
E2F19	e2f19-m1	leaf	up	GO:0008361	regulation of cell size	3	0.015682364	Zm00001d002119,Zm00001d005250,Zm00001d034049	Zm00004b006153,Zm00004b008628,Zm00004b005156
E2F19	e2f19-m1	leaf	up	GO:0009119	ribonucleoside metabolic process	1	0.032597884	Zm00001d011486	Zm00004b027188
E2F19	e2f19-m1	leaf	up	GO:0009143	nucleoside triphosphate catabolic process	1	0.029678049	Zm00001d045356	Zm00004b010433
E2F19	e2f19-m1	leaf	up	GO:0009201	ribonucleoside triphosphate biosynthetic process	1	0.026749567	Zm00001d011486	Zm00004b027188
E2F19	e2f19-m1	leaf	up	GO:0009204	deoxyribonucleoside triphosphate catabolic process	1	0.020866566	Zm00001d045356	Zm00004b010433
E2F19	e2f19-m1	leaf	up	GO:0009260	ribonucleotide biosynthetic process	1	0.026749567	Zm00001d011486	Zm00004b027188
E2F19	e2f19-m1	leaf	up	GO:0009266	response to temperature stimulus	3	0.037376832	Zm00001d005250,Zm00001d014030,Zm00001d034049	Zm00004b008628,Zm00004b011895,Zm00004b005156
E2F19	e2f19-m1	leaf	up	GO:0009725	response to hormone	3	0.026838099	Zm00001d018791,Zm00001d034917,Zm00001d044853	Zm00004b034780,Zm00004b005828,Zm00004b031551
E2F19	e2f19-m1	leaf	up	GO:0009825	multidimensional cell growth	3	0.047555581	Zm00001d002119,Zm00001d005250,Zm00001d034049	Zm00004b006153,Zm00004b008628,Zm00004b005156
E2F19	e2f19-m1	leaf	up	GO:0009926	auxin polar transport	3	0.038921109	Zm00001d005250,Zm00001d034049,Zm00001d037492	Zm00004b008628,Zm00004b005156,Zm00004b030043
E2F19	e2f19-m1	leaf	up	GO:0009930	longitudinal side of cell surface	1	0.023812415	Zm00001d034049	Zm00004b005156
E2F19	e2f19-m1	leaf	up	GO:0009932	cell tip growth	3	0.030145172	Zm00001d002119,Zm00001d005250,Zm00001d034049	Zm00004b006153,Zm00004b008628,Zm00004b005156
E2F19	e2f19-m1	leaf	up	GO:0010160	formation of animal organ boundary	1	0.023812415	Zm00001d002119	Zm00004b006153
E2F19	e2f19-m1	leaf	up	GO:0010248	establishment or maintenance of transmembrane electrochemical gradient	1	0.029678049	Zm00001d037492	Zm00004b030043
E2F19	e2f19-m1	leaf	up	GO:0010686	tetracyclic triterpenoid biosynthetic process	1	0.017911996	Zm00001d015239	Zm00004b012868
E2F19	e2f19-m1	leaf	up	GO:0010929	positive regulation of auxin mediated signaling pathway	1	0.029678049	Zm00001d014226	Zm00004b012069
E2F19	e2f19-m1	leaf	up	GO:0016206	catechol O-methyltransferase activity	2	0.001972479	Zm00001d004624,Zm00001d004687	Zm00004b008168,Zm00004b008217
E2F19	e2f19-m1	leaf	up	GO:0016298	lipase activity	2	0.007743753	Zm00001d018791,Zm00001d034917	Zm00004b034780,Zm00004b005828
E2F19	e2f19-m1	leaf	up	GO:0016615	malate dehydrogenase activity	1	0.008995703	Zm00001d014030	Zm00004b011895
E2F19	e2f19-m1	leaf	up	GO:0016759	cellulose synthase activity	1	0.023812415	Zm00001d005250	Zm00004b008628
E2F19	e2f19-m1	leaf	up	GO:0016871	cycloartenol synthase activity	1	0.017911996	Zm00001d015239	Zm00004b012868
E2F19	e2f19-m1	leaf	up	GO:0030437	ascospore formation	1	0.01197659	Zm00001d014299	Zm00004b012115
E2F19	e2f19-m1	leaf	up	GO:0032147	activation of protein kinase activity	2	0.014500956	Zm00001d002119,Zm00001d005570	Zm00004b006153,Zm00004b008859
E2F19	e2f19-m1	leaf	up	GO:0035529	NADH pyrophosphatase activity	1	0.023812415	Zm00001d045356	Zm00004b010433
E2F19	e2f19-m1	leaf	up	GO:0036066	protein O-linked fucosylation	1	0.017911996	Zm00001d006640	Zm00004b009744
E2F19	e2f19-m1	leaf	up	GO:0043255	regulation of carbohydrate biosynthetic process	1	0.035509099	Zm00001d005250	Zm00004b008628
E2F19	e2f19-m1	leaf	up	GO:0043447	alkane biosynthetic process	1	0.047068247	Zm00001d014055	Zm00004b011913
E2F19	e2f19-m1	leaf	up	GO:0043481	anthocyanin accumulation in tissues in response to UV light	3	0.044998982	Zm00001d002119,Zm00001d005250,Zm00001d034049	Zm00004b006153,Zm00004b008628,Zm00004b005156
E2F19	e2f19-m1	leaf	up	GO:0043668	exine	1	0.032597884	Zm00001d014055	Zm00004b011913
E2F19	e2f19-m1	leaf	up	GO:0045786	negative regulation of cell cycle	1	0.020866566	Zm00001d014046	Zm00004b011909
E2F19	e2f19-m1	leaf	up	GO:0046185	aldehyde catabolic process	1	0.026749567	Zm00001d014055	Zm00004b011913
E2F19	e2f19-m1	leaf	up	GO:0046922	peptide-O-fucosyltransferase activity	1	0.008995703	Zm00001d006640	Zm00004b009744
E2F19	e2f19-m1	leaf	up	GO:0061062	regulation of nematode larval development	1	0.008995703	Zm00001d033876	Zm00004b005015
E2F19	e2f19-m1	leaf	up	GO:0070590	spore wall biogenesis	1	0.006005992	Zm00001d014299	Zm00004b012115
E2F19	e2f19-m1	leaf	up	GO:0071771	aldehyde decarbonylase activity	1	0.026749567	Zm00001d014055	Zm00004b011913
E2F19	e2f19-m1	leaf	up	GO:0090691	formation of plant organ boundary	1	0.006005992	Zm00001d002119	Zm00004b006153
E2F19	e2f19-m2	leaf	down	GO:0004860	protein kinase inhibitor activity	5	0.002453257	Zm00001d009612,Zm00001d015140,Zm00001d037181,Zm00001d044918,Zm00001d053995	Zm00004b025669,Zm00004b012801,Zm00004b029818,Zm00004b031595,Zm00004b024450
E2F19	e2f19-m2	leaf	down	GO:0005623	cell	7	0.020649432	Zm00001d008843,Zm00001d021284,Zm00001d022403,Zm00001d024676,Zm00001d037757,Zm00001d039188,Zm00001d052252	Zm00004b025077,Zm00004b036600,Zm00004b037526,Zm00004b038904,Zm00004b030260,Zm00004b031415,Zm00004b023031
E2F19	e2f19-m2	leaf	down	GO:0008194	UDP-glycosyltransferase activity	17	2.12E-04	Zm00001d002063,Zm00001d006683,Zm00001d006684,Zm00001d007378,Zm00001d007869,Zm00001d008764,Zm00001d012785,Zm00001d016896,Zm00001d024476,Zm00001d031428,Zm00001d034692,Zm00001d037708,Zm00001d038981,Zm00001d041374,Zm00001d047685,Zm00001d048711,Zm00001d048925	Zm00004b006110,Zm00004b009775,Zm00004b009776,Zm00004b010297,Zm00004b010744,Zm00004b025021,Zm00004b028274,Zm00004b014133,Zm00004b038742,Zm00004b003107,Zm00004b005643,Zm00004b030211,Zm00004b031235,Zm00004b017229,Zm00004b033835,Zm00004b020182,Zm00004b020355
E2F19	e2f19-m2	leaf	down	GO:0009268	response to pH	2	0.010999797	Zm00001d022451,Zm00001d033316	Zm00004b037590,Zm00004b004561
E2F19	e2f19-m2	leaf	down	GO:0009693	ethylene biosynthetic process	13	0.019312574	Zm00001d000037,Zm00001d002535,Zm00001d003499,Zm00001d003614,Zm00001d006726,Zm00001d017457,Zm00001d017992,Zm00001d018122,Zm00001d024376,Zm00001d029763,Zm00001d030945,Zm00001d032438,Zm00001d045064	Zm00004b033298,Zm00004b006503,Zm00004b007324,Zm00004b007408,Zm00004b009805,Zm00004b014584,Zm00004b015057,Zm00004b015177,Zm00004b038661,Zm00004b002005,Zm00004b002779,Zm00004b003868,Zm00004b031707
E2F19	e2f19-m2	leaf	down	GO:0009786	regulation of asymmetric cell division	5	5.85E-05	Zm00001d003614,Zm00001d004698,Zm00001d010961,Zm00001d035467,Zm00001d049145	Zm00004b007408,Zm00004b008223,Zm00004b026754,Zm00004b028614,Zm00004b020513
E2F19	e2f19-m2	leaf	down	GO:0009938	negative regulation of gibberellic acid mediated signaling pathway	3	0.020217847	Zm00001d004086,Zm00001d013465,Zm00001d021826	Zm00004b007779,Zm00004b011408,Zm00004b037067
E2F19	e2f19-m2	leaf	down	GO:0009986	cell surface	5	0.010038949	Zm00001d003614,Zm00001d004698,Zm00001d010961,Zm00001d035467,Zm00001d049145	Zm00004b007408,Zm00004b008223,Zm00004b026754,Zm00004b028614,Zm00004b020513
E2F19	e2f19-m2	leaf	down	GO:0010256	endomembrane system organization	2	0.036751405	Zm00001d046149,Zm00001d047420	Zm00004b032558,Zm00004b033571
E2F19	e2f19-m2	leaf	down	GO:0010325	raffinose family oligosaccharide biosynthetic process	4	0.004903201	Zm00001d007258,Zm00001d013465,Zm00001d021826,Zm00001d039685	Zm00004b010193,Zm00004b011408,Zm00004b037067,Zm00004b015987
E2F19	e2f19-m2	leaf	down	GO:0015824	proline transport	11	0.02728236	Zm00001d002535,Zm00001d008892,Zm00001d016896,Zm00001d024476,Zm00001d029763,Zm00001d037017,Zm00001d039077,Zm00001d039175,Zm00001d043422,Zm00001d045064,Zm00001d053433	Zm00004b006503,Zm00004b025121,Zm00004b014133,Zm00004b038742,Zm00004b002005,Zm00004b029690,Zm00004b031319,Zm00004b031405,Zm00004b018938,Zm00004b031707,Zm00004b024023
E2F19	e2f19-m2	leaf	down	GO:0016358	dendrite development	2	0.019780595	Zm00001d017397,Zm00001d036737	Zm00004b014535,Zm00004b029477
E2F19	e2f19-m2	leaf	down	GO:0016407	acetyltransferase activity	3	0.013199669	Zm00001d011735,Zm00001d028154,Zm00001d037631	Zm00004b027401,Zm00004b000730,Zm00004b030149
E2F19	e2f19-m2	leaf	down	GO:0016722	oxidoreductase activity/ oxidizing metal ions	2	0.036751405	Zm00001d018234,Zm00001d040034	Zm00004b015262,Zm00004b016272
E2F19	e2f19-m2	leaf	down	GO:0018130	heterocycle biosynthetic process	8	0.015255404	Zm00001d006683,Zm00001d007378,Zm00001d007869,Zm00001d007936,Zm00001d012785,Zm00001d014755,Zm00001d014990,Zm00001d037708	Zm00004b009775,Zm00004b010297,Zm00004b010744,Zm00004b010802,Zm00004b028274,Zm00004b012472,Zm00004b012674,Zm00004b030211
E2F19	e2f19-m2	leaf	down	GO:0019199	transmembrane receptor protein kinase activity	3	0.047130259	Zm00001d003614,Zm00001d004698,Zm00001d049145	Zm00004b007408,Zm00004b008223,Zm00004b020513
E2F19	e2f19-m2	leaf	down	GO:0022610	biological adhesion	2	0.043295054	Zm00001d018407,Zm00001d034722	Zm00004b015404,Zm00004b005664
E2F19	e2f19-m2	leaf	down	GO:0022890	inorganic cation transmembrane transporter activity	5	0.042439925	Zm00001d016364,Zm00001d020395,Zm00001d033475,Zm00001d034782,Zm00001d035631	Zm00004b013699,Zm00004b035906,Zm00004b004704,Zm00004b005715,Zm00004b028742
E2F19	e2f19-m2	leaf	down	GO:0030104	water homeostasis	2	0.030630961	Zm00001d033132,Zm00001d035631	Zm00004b004435,Zm00004b028742
E2F19	e2f19-m2	leaf	down	GO:0030139	endocytic vesicle	5	0.009177993	Zm00001d003614,Zm00001d004698,Zm00001d010961,Zm00001d035467,Zm00001d049145	Zm00004b007408,Zm00004b008223,Zm00004b026754,Zm00004b028614,Zm00004b020513
E2F19	e2f19-m2	leaf	down	GO:0030410	nicotianamine synthase activity	2	0.030630961	Zm00001d013655,Zm00001d022557	Zm00004b011577,Zm00004b037652
E2F19	e2f19-m2	leaf	down	GO:0030418	nicotianamine biosynthetic process	2	0.030630961	Zm00001d013655,Zm00001d022557	Zm00004b011577,Zm00004b037652
E2F19	e2f19-m2	leaf	down	GO:0032585	multivesicular body membrane	3	0.043126486	Zm00001d003614,Zm00001d004698,Zm00001d049145	Zm00004b007408,Zm00004b008223,Zm00004b020513
E2F19	e2f19-m2	leaf	down	GO:0042178	xenobiotic catabolic process	2	0.043295054	Zm00001d048711,Zm00001d048925	Zm00004b020182,Zm00004b020355
E2F19	e2f19-m2	leaf	down	GO:0043091	L-arginine transport	2	0.043295054	Zm00001d008974,Zm00001d037017	Zm00004b025182,Zm00004b029690
E2F19	e2f19-m2	leaf	down	GO:0047893	flavonol 3-O-glucosyltransferase activity	4	0.007426839	Zm00001d002063,Zm00001d006683,Zm00001d007869,Zm00001d016896	Zm00004b006110,Zm00004b009775,Zm00004b010744,Zm00004b014133
E2F19	e2f19-m2	leaf	down	GO:0048518	positive regulation of biological process	26	0.041529525	Zm00001d002700,Zm00001d003981,Zm00001d007258,Zm00001d007845,Zm00001d007908,Zm00001d010759,Zm00001d016895,Zm00001d016991,Zm00001d018407,Zm00001d018797,Zm00001d018853,Zm00001d020741,Zm00001d021284,Zm00001d021774,Zm00001d022241,Zm00001d022403,Zm00001d025964,Zm00001d031801,Zm00001d034722,Zm00001d044783,Zm00001d045537,Zm00001d050837,Zm00001d051302,Zm00001d052148,Zm00001d052252,Zm00001d053568	Zm00004b006645,Zm00004b007710,Zm00004b010193,Zm00004b010757,Zm00004b010701,Zm00004b026590,Zm00004b014132,Zm00004b014201,Zm00004b015404,Zm00004b034786,Zm00004b034833,Zm00004b036203,Zm00004b036600,Zm00004b037027,Zm00004b037400,Zm00004b037526,Zm00004b039986,Zm00004b003371,Zm00004b005664,Zm00004b031502,Zm00004b032114,Zm00004b021858,Zm00004b022178,Zm00004b022938,Zm00004b023031,Zm00004b024093
E2F19	e2f19-m2	leaf	down	GO:0048829	root cap development	5	0.012950493	Zm00001d003614,Zm00001d004698,Zm00001d010961,Zm00001d035467,Zm00001d049145	Zm00004b007408,Zm00004b008223,Zm00004b026754,Zm00004b028614,Zm00004b020513
E2F19	e2f19-m2	leaf	down	GO:0050253	retinyl-palmitate esterase activity	8	0.001311519	Zm00001d007258,Zm00001d007908,Zm00001d016895,Zm00001d018853,Zm00001d020741,Zm00001d031801,Zm00001d039175,Zm00001d050837	Zm00004b010193,Zm00004b010701,Zm00004b014132,Zm00004b034833,Zm00004b036203,Zm00004b003371,Zm00004b031405,Zm00004b021858
E2F19	e2f19-m2	leaf	down	GO:0050505	hydroquinone glucosyltransferase activity	2	0.043295054	Zm00001d048711,Zm00001d048925	Zm00004b020182,Zm00004b020355
E2F19	e2f19-m2	leaf	down	GO:0070887	cellular response to chemical stimulus	11	0.044951712	Zm00001d002364,Zm00001d007908,Zm00001d013465,Zm00001d014565,Zm00001d016850,Zm00001d018853,Zm00001d020741,Zm00001d031801,Zm00001d033680,Zm00001d039077,Zm00001d040356	Zm00004b006353,Zm00004b010701,Zm00004b011408,Zm00004b012313,Zm00004b014096,Zm00004b034833,Zm00004b036203,Zm00004b003371,Zm00004b004884,Zm00004b031319,Zm00004b016525
E2F19	e2f19-m2	leaf	down	GO:0072330	monocarboxylic acid biosynthetic process	2	0.004568094	Zm00001d013655,Zm00001d022557	Zm00004b011577,Zm00004b037652
E2F19	e2f19-m2	leaf	down	GO:0080018	anthocyanin 5-O-glucosyltransferase activity	2	0.030630961	Zm00001d008764,Zm00001d037708	Zm00004b025021,Zm00004b030211
E2F19	e2f19-m2	leaf	down	GO:0080030	methyl indole-3-acetate esterase activity	8	5.10E-04	Zm00001d007258,Zm00001d007908,Zm00001d016895,Zm00001d018853,Zm00001d020741,Zm00001d031801,Zm00001d039175,Zm00001d050837	Zm00004b010193,Zm00004b010701,Zm00004b014132,Zm00004b034833,Zm00004b036203,Zm00004b003371,Zm00004b031405,Zm00004b021858
E2F19	e2f19-m2	leaf	down	GO:0080031	methyl salicylate esterase activity	8	3.31E-04	Zm00001d007258,Zm00001d007908,Zm00001d016895,Zm00001d018853,Zm00001d020741,Zm00001d031801,Zm00001d039175,Zm00001d050837	Zm00004b010193,Zm00004b010701,Zm00004b014132,Zm00004b034833,Zm00004b036203,Zm00004b003371,Zm00004b031405,Zm00004b021858
E2F19	e2f19-m2	leaf	down	GO:0080032	methyl jasmonate esterase activity	8	3.31E-04	Zm00001d007258,Zm00001d007908,Zm00001d016895,Zm00001d018853,Zm00001d020741,Zm00001d031801,Zm00001d039175,Zm00001d050837	Zm00004b010193,Zm00004b010701,Zm00004b014132,Zm00004b034833,Zm00004b036203,Zm00004b003371,Zm00004b031405,Zm00004b021858
E2F19	e2f19-m2	leaf	down	GO:0080043	quercetin 3-O-glucosyltransferase activity	11	0.001353614	Zm00001d002063,Zm00001d006683,Zm00001d007378,Zm00001d007869,Zm00001d008764,Zm00001d012785,Zm00001d016896,Zm00001d034692,Zm00001d041374,Zm00001d048711,Zm00001d048925	Zm00004b006110,Zm00004b009775,Zm00004b010297,Zm00004b010744,Zm00004b025021,Zm00004b028274,Zm00004b014133,Zm00004b005643,Zm00004b017229,Zm00004b020182,Zm00004b020355
E2F19	e2f19-m2	leaf	down	GO:0080044	quercetin 7-O-glucosyltransferase activity	10	0.003346671	Zm00001d002063,Zm00001d006683,Zm00001d007378,Zm00001d007869,Zm00001d008764,Zm00001d012785,Zm00001d016896,Zm00001d034692,Zm00001d041374,Zm00001d048711	Zm00004b006110,Zm00004b009775,Zm00004b010297,Zm00004b010744,Zm00004b025021,Zm00004b028274,Zm00004b014133,Zm00004b005643,Zm00004b017229,Zm00004b020182
E2F19	e2f19-m2	leaf	down	GO:0080164	regulation of nitric oxide metabolic process	2	0.019780595	Zm00001d008573,Zm00001d042107	Zm00004b024881,Zm00004b017788
E2F19	e2f19-m2	leaf	up	GO:0000453	enzyme-directed rRNA 2'-O-methylation	1	0.023330619	Zm00001d012771	Zm00004b028263
E2F19	e2f19-m2	leaf	up	GO:0000454	snoRNA guided rRNA pseudouridine synthesis	2	1.31E-04	Zm00001d007514,Zm00001d052952	Zm00004b010404,Zm00004b023605
E2F19	e2f19-m2	leaf	up	GO:0000495	box H/ACA snoRNA 3'-end processing	1	0.009397593	Zm00001d008327	Zm00004b024686
E2F19	e2f19-m2	leaf	up	GO:0000779	condensed chromosome/ centromeric region	1	0.014063616	Zm00001d022396	Zm00004b037522
E2F19	e2f19-m2	leaf	up	GO:0000796	condensin complex	1	0.041607226	Zm00001d022396	Zm00004b037522
E2F19	e2f19-m2	leaf	up	GO:0000799	nuclear condensin complex	1	0.023330619	Zm00001d022396	Zm00004b037522
E2F19	e2f19-m2	leaf	up	GO:0000900	translation repressor activity/ mRNA regulatory element binding	1	0.046123326	Zm00001d052180	Zm00004b022967
E2F19	e2f19-m2	leaf	up	GO:0001510	RNA methylation	8	0.002648041	Zm00001d007514,Zm00001d008327,Zm00001d010016,Zm00001d012092,Zm00001d012771,Zm00001d020450,Zm00001d028426,Zm00001d052952	Zm00004b010404,Zm00004b024686,Zm00004b025987,Zm00004b027709,Zm00004b028263,Zm00004b035956,Zm00004b000965,Zm00004b023605
E2F19	e2f19-m2	leaf	up	GO:0001522	pseudouridine synthesis	3	0.01237909	Zm00001d007514,Zm00001d008327,Zm00001d052952	Zm00004b010404,Zm00004b024686,Zm00004b023605
E2F19	e2f19-m2	leaf	up	GO:0001741	XY body	1	0.009397593	Zm00001d014813	Zm00004b012531
E2F19	e2f19-m2	leaf	up	GO:0002215	defense response to nematode	1	0.023330619	Zm00001d042143	Zm00004b017824
E2F19	e2f19-m2	leaf	up	GO:0003861	3-isopropylmalate dehydratase activity	1	0.041607226	Zm00001d053960	Zm00004b024421
E2F19	e2f19-m2	leaf	up	GO:0004568	chitinase activity	3	0.00341283	Zm00001d036539,Zm00001d043988,Zm00001d049028	Zm00004b029328,Zm00004b019441,Zm00004b020430
E2F19	e2f19-m2	leaf	up	GO:0004867	serine-type endopeptidase inhibitor activity	3	0.006827773	Zm00001d008548,Zm00001d024960,Zm00001d024996	Zm00004b024862,Zm00004b039160,Zm00004b039184
E2F19	e2f19-m2	leaf	up	GO:0005464	UDP-xylose transmembrane transporter activity	2	0.006618754	Zm00001d017282,Zm00001d025869	Zm00004b014432,Zm00004b039909
E2F19	e2f19-m2	leaf	up	GO:0006032	chitin catabolic process	2	0.030556141	Zm00001d043988,Zm00001d049028	Zm00004b019441,Zm00004b020430
E2F19	e2f19-m2	leaf	up	GO:0006040	amino sugar metabolic process	1	0.018707925	Zm00001d036539	Zm00004b029328
E2F19	e2f19-m2	leaf	up	GO:0006282	regulation of DNA repair	2	0.011150484	Zm00001d014813,Zm00001d039185	Zm00004b012531,Zm00004b031413
E2F19	e2f19-m2	leaf	up	GO:0006407	rRNA export from nucleus	1	0.046123326	Zm00001d047697	Zm00004b033844
E2F19	e2f19-m2	leaf	up	GO:0007017	microtubule-based process	3	0.023964001	Zm00001d022396,Zm00001d040509,Zm00001d043158	Zm00004b037522,Zm00004b016641,Zm00004b018698
E2F19	e2f19-m2	leaf	up	GO:0008061	chitin binding	2	0.038709022	Zm00001d043988,Zm00001d049028	Zm00004b019441,Zm00004b020430
E2F19	e2f19-m2	leaf	up	GO:0008156	negative regulation of DNA replication	2	0.001402788	Zm00001d014813,Zm00001d053855	Zm00004b012531,Zm00004b024347
E2F19	e2f19-m2	leaf	up	GO:0009812	flavonoid metabolic process	1	0.023330619	Zm00001d022092	Zm00004b037268
E2F19	e2f19-m2	leaf	up	GO:0009982	pseudouridine synthase activity	3	0.027402601	Zm00001d007514,Zm00001d008327,Zm00001d052952	Zm00004b010404,Zm00004b024686,Zm00004b023605
E2F19	e2f19-m2	leaf	up	GO:0010230	alternative respiration	1	0.009397593	Zm00001d036539	Zm00004b029328
E2F19	e2f19-m2	leaf	up	GO:0010951	negative regulation of endopeptidase activity	3	0.006377064	Zm00001d008548,Zm00001d024960,Zm00001d024996	Zm00004b024862,Zm00004b039160,Zm00004b039184
E2F19	e2f19-m2	leaf	up	GO:0015790	UDP-xylose transmembrane transport	2	0.006618754	Zm00001d017282,Zm00001d025869	Zm00004b014432,Zm00004b039909
E2F19	e2f19-m2	leaf	up	GO:0019158	mannokinase activity	1	0.037070002	Zm00001d043610	Zm00004b019125
E2F19	e2f19-m2	leaf	up	GO:0030515	snoRNA binding	2	0.022336515	Zm00001d007514,Zm00001d052952	Zm00004b010404,Zm00004b023605
E2F19	e2f19-m2	leaf	up	GO:0031118	rRNA pseudouridine synthesis	1	0.009397593	Zm00001d008327	Zm00004b024686
E2F19	e2f19-m2	leaf	up	GO:0031120	snRNA pseudouridine synthesis	3	5.55E-06	Zm00001d007514,Zm00001d008327,Zm00001d052952	Zm00004b010404,Zm00004b024686,Zm00004b023605
E2F19	e2f19-m2	leaf	up	GO:0031429	box H/ACA snoRNP complex	3	6.53E-05	Zm00001d007514,Zm00001d008327,Zm00001d052952	Zm00004b010404,Zm00004b024686,Zm00004b023605
E2F19	e2f19-m2	leaf	up	GO:0031436	BRCA1-BARD1 complex	1	0.023330619	Zm00001d003040	Zm00004b006946
E2F19	e2f19-m2	leaf	up	GO:0032211	negative regulation of telomere maintenance via telomerase	1	0.018707925	Zm00001d053855	Zm00004b024347
E2F19	e2f19-m2	leaf	up	GO:0032405	MutLalpha complex binding	1	0.027931797	Zm00001d014813	Zm00004b012531
E2F19	e2f19-m2	leaf	up	GO:0032407	MutSalpha complex binding	1	0.027931797	Zm00001d014813	Zm00004b012531
E2F19	e2f19-m2	leaf	up	GO:0033160	positive regulation of protein import into nucleus/ translocation	1	0.009397593	Zm00001d026322	Zm00004b040300
E2F19	e2f19-m2	leaf	up	GO:0033956	beta-apiosyl-beta-glucosidase activity	1	0.009397593	Zm00001d024037	Zm00004b038378
E2F19	e2f19-m2	leaf	up	GO:0034513	box H/ACA snoRNA binding	2	3.25E-04	Zm00001d007514,Zm00001d052952	Zm00004b010404,Zm00004b023605
E2F19	e2f19-m2	leaf	up	GO:0034644	cellular response to UV	1	0.046123326	Zm00001d014813	Zm00004b012531
E2F19	e2f19-m2	leaf	up	GO:0035066	positive regulation of histone acetylation	1	0.027931797	Zm00001d003040	Zm00004b006946
E2F19	e2f19-m2	leaf	up	GO:0035067	negative regulation of histone acetylation	1	0.027931797	Zm00001d003040	Zm00004b006946
E2F19	e2f19-m2	leaf	up	GO:0042219	cellular modified amino acid catabolic process	1	0.027931797	Zm00001d028759	Zm00004b001229
E2F19	e2f19-m2	leaf	up	GO:0042256	mature ribosome assembly	3	0.038597391	Zm00001d010016,Zm00001d028426,Zm00001d047697	Zm00004b025987,Zm00004b000965,Zm00004b033844
E2F19	e2f19-m2	leaf	up	GO:0042402	cellular biogenic amine catabolic process	1	0.027931797	Zm00001d028759	Zm00004b001229
E2F19	e2f19-m2	leaf	up	GO:0042555	MCM complex	1	0.032511559	Zm00001d039718	Zm00004b016019
E2F19	e2f19-m2	leaf	up	GO:0043393	regulation of protein binding	1	0.027931797	Zm00001d014813	Zm00004b012531
E2F19	e2f19-m2	leaf	up	GO:0043517	positive regulation of DNA damage response/ signal transduction by p53 class mediator	1	0.009397593	Zm00001d014813	Zm00004b012531
E2F19	e2f19-m2	leaf	up	GO:0043601	nuclear replisome	1	0.027931797	Zm00001d039718	Zm00004b016019
E2F19	e2f19-m2	leaf	up	GO:0043680	filiform apparatus	1	0.046123326	Zm00001d002282	Zm00004b006288
E2F19	e2f19-m2	leaf	up	GO:0045717	negative regulation of fatty acid biosynthetic process	1	0.018707925	Zm00001d003040	Zm00004b006946
E2F19	e2f19-m2	leaf	up	GO:0046185	aldehyde catabolic process	1	0.041607226	Zm00001d017251	Zm00004b014402
E2F19	e2f19-m2	leaf	up	GO:0050224	prunasin beta-glucosidase activity	1	0.046123326	Zm00001d024037	Zm00004b038378
E2F19	e2f19-m2	leaf	up	GO:0050486	intramolecular transferase activity/ transferring hydroxy groups	1	0.027931797	Zm00001d053960	Zm00004b024421
E2F19	e2f19-m2	leaf	up	GO:0051258	protein polymerization	2	0.034537665	Zm00001d040509,Zm00001d043158	Zm00004b016641,Zm00004b018698
E2F19	e2f19-m2	leaf	up	GO:0060250	germ-line stem-cell niche homeostasis	1	0.014063616	Zm00001d039007	Zm00004b031257
E2F19	e2f19-m2	leaf	up	GO:0065004	protein-DNA complex assembly	1	0.009397593	Zm00001d003040	Zm00004b006946
E2F19	e2f19-m2	leaf	up	GO:0070039	rRNA (guanosine-2'-O-)-methyltransferase activity	1	0.009397593	Zm00001d012771	Zm00004b028263
E2F19	e2f19-m2	leaf	up	GO:0071158	positive regulation of cell cycle arrest	1	0.027931797	Zm00001d003040	Zm00004b006946
E2F19	e2f19-m2	leaf	up	GO:0071480	cellular response to gamma radiation	1	0.037070002	Zm00001d014813	Zm00004b012531
E2F19	e2f19-m2	leaf	up	GO:0071771	aldehyde decarbonylase activity	1	0.041607226	Zm00001d017251	Zm00004b014402
E2F19	e2f19-m2	leaf	up	GO:0090399	replicative senescence	1	0.009397593	Zm00001d014813	Zm00004b012531
E2F19	e2f19-m2	leaf	up	GO:1990135	flavonoid sulfotransferase activity	1	0.009397593	Zm00001d022092	Zm00004b037268
E2F19	e2f19-m2	leaf	up	GO:1990481	mRNA pseudouridine synthesis	1	0.046123326	Zm00001d008327	Zm00004b024686
GRAS52	gras52-m1	embryo_imbibed	down	GO:0000981	RNA polymerase II transcription factor activity/ sequence-specific DNA binding	11	0.020757111	Zm00001d002424,Zm00001d009066,Zm00001d011597,Zm00001d021296,Zm00001d022628,Zm00001d030678,Zm00001d032024,Zm00001d032694,Zm00001d040594,Zm00001d043837,Zm00001d048647	Zm00004b006404,Zm00004b025270,Zm00004b027274,Zm00004b036613,Zm00004b037718,Zm00004b002606,Zm00004b003529,Zm00004b004082,Zm00004b016694,Zm00004b019322,Zm00004b020132
GRAS52	gras52-m1	embryo_imbibed	down	GO:0001135	transcription factor activity/ RNA polymerase II transcription factor recruiting	9	0.028546787	Zm00001d009066,Zm00001d021296,Zm00001d022628,Zm00001d030678,Zm00001d032024,Zm00001d032694,Zm00001d040594,Zm00001d043837,Zm00001d048647	Zm00004b025270,Zm00004b036613,Zm00004b037718,Zm00004b002606,Zm00004b003529,Zm00004b004082,Zm00004b016694,Zm00004b019322,Zm00004b020132
GRAS52	gras52-m1	embryo_imbibed	down	GO:0002679	respiratory burst involved in defense response	23	0.012535113	Zm00001d001769,Zm00001d002498,Zm00001d005766,Zm00001d005936,Zm00001d009106,Zm00001d012427,Zm00001d013208,Zm00001d016745,Zm00001d017466,Zm00001d022044,Zm00001d026191,Zm00001d026657,Zm00001d029586,Zm00001d031736,Zm00001d032694,Zm00001d039245,Zm00001d042934,Zm00001d043205,Zm00001d044368,Zm00001d047334,Zm00001d048054,Zm00001d052578,Zm00001d053433	Zm00004b005873,Zm00004b006470,Zm00004b009018,Zm00004b009165,Zm00004b025293,Zm00004b027954,Zm00004b011195,Zm00004b013980,Zm00004b014591,Zm00004b037229,Zm00004b040176,Zm00004b040601,Zm00004b001868,Zm00004b003327,Zm00004b004082,Zm00004b015576,Zm00004b018523,Zm00004b018741,Zm00004b019767,Zm00004b033511,Zm00004b034151,Zm00004b023317,Zm00004b024023
GRAS52	gras52-m1	embryo_imbibed	down	GO:0003885	D-arabinono-1/4-lactone oxidase activity	4	0.029351136	Zm00001d004539,Zm00001d010726,Zm00001d013175,Zm00001d024926	Zm00004b008112,Zm00004b026562,Zm00004b011163,Zm00004b039133
GRAS52	gras52-m1	embryo_imbibed	down	GO:0004126	cytidine deaminase activity	2	0.046321565	Zm00001d005459,Zm00001d019280	Zm00004b008784,Zm00004b035172
GRAS52	gras52-m1	embryo_imbibed	down	GO:0004485	methylcrotonoyl-CoA carboxylase activity	2	0.046321565	Zm00001d031013,Zm00001d050336	Zm00004b002826,Zm00004b021495
GRAS52	gras52-m1	embryo_imbibed	down	GO:0005274	allantoin:proton symporter activity	2	0.046321565	Zm00001d035214,Zm00001d041748	Zm00004b028481,Zm00004b017495
GRAS52	gras52-m1	embryo_imbibed	down	GO:0006073	cellular glucan metabolic process	7	0.005948595	Zm00001d005948,Zm00001d014614,Zm00001d026250,Zm00001d029164,Zm00001d029360,Zm00001d047970,Zm00001d052651	Zm00004b009171,Zm00004b012355,Zm00004b040231,Zm00004b001535,Zm00004b001686,Zm00004b036764,Zm00004b023365
GRAS52	gras52-m1	embryo_imbibed	down	GO:0006114	glycerol biosynthetic process	2	0.046321565	Zm00001d024155,Zm00001d024413	Zm00004b038454,Zm00004b038687
GRAS52	gras52-m1	embryo_imbibed	down	GO:0008892	guanine deaminase activity	2	0.046321565	Zm00001d005459,Zm00001d019280	Zm00004b008784,Zm00004b035172
GRAS52	gras52-m1	embryo_imbibed	down	GO:0008899	homoserine O-succinyltransferase activity	2	0.020088226	Zm00001d013532,Zm00001d033539	Zm00004b011470,Zm00004b004768
GRAS52	gras52-m1	embryo_imbibed	down	GO:0009628	response to abiotic stimulus	24	0.031807164	Zm00001d002901,Zm00001d008200,Zm00001d012007,Zm00001d018090,Zm00001d018620,Zm00001d020206,Zm00001d022456,Zm00001d027411,Zm00001d027757,Zm00001d027766,Zm00001d028456,Zm00001d033799,Zm00001d036835,Zm00001d042768,Zm00001d043988,Zm00001d044259,Zm00001d045470,Zm00001d045660,Zm00001d045846,Zm00001d046186,Zm00001d047757,Zm00001d048903,Zm00001d052335,Zm00001d053432	Zm00004b006821,Zm00004b024567,Zm00004b027631,Zm00004b015154,Zm00004b034650,Zm00004b035766,Zm00004b037587,Zm00004b000148,Zm00004b000433,Zm00004b000439,Zm00004b001013,Zm00004b004961,Zm00004b029564,Zm00004b018387,Zm00004b019441,Zm00004b019670,Zm00004b032061,Zm00004b032220,Zm00004b032353,Zm00004b032589,Zm00004b033901,Zm00004b020340,Zm00004b023108,Zm00004b024022
GRAS52	gras52-m1	embryo_imbibed	down	GO:0009972	cytidine deamination	2	0.046321565	Zm00001d005459,Zm00001d019280	Zm00004b008784,Zm00004b035172
GRAS52	gras52-m1	embryo_imbibed	down	GO:0010033	response to organic substance	22	0.046781269	Zm00001d001769,Zm00001d002498,Zm00001d010048,Zm00001d012482,Zm00001d016145,Zm00001d016764,Zm00001d017477,Zm00001d023498,Zm00001d023521,Zm00001d026404,Zm00001d028374,Zm00001d032401,Zm00001d033048,Zm00001d035646,Zm00001d037165,Zm00001d038843,Zm00001d043025,Zm00001d043686,Zm00001d044162,Zm00001d044734,Zm00001d050247,Zm00001d053394	Zm00004b005873,Zm00004b006470,Zm00004b026018,Zm00004b028012,Zm00004b013518,Zm00004b014020,Zm00004b014603,Zm00004b037964,Zm00004b037978,Zm00004b040368,Zm00004b000916,Zm00004b003840,Zm00004b004370,Zm00004b028752,Zm00004b029804,Zm00004b031112,Zm00004b018596,Zm00004b019189,Zm00004b019587,Zm00004b031465,Zm00004b021430,Zm00004b023996
GRAS52	gras52-m1	embryo_imbibed	down	GO:0010115	regulation of abscisic acid biosynthetic process	4	0.020390516	Zm00001d013015,Zm00001d028806,Zm00001d042116,Zm00001d045468	Zm00004b011006,Zm00004b001267,Zm00004b017794,Zm00004b032053
GRAS52	gras52-m1	embryo_imbibed	down	GO:0015211	purine nucleoside transmembrane transporter activity	2	0.046321565	Zm00001d005933,Zm00001d019430	Zm00004b009162,Zm00004b035293
GRAS52	gras52-m1	embryo_imbibed	down	GO:0015294	solute:cation symporter activity	2	0.046321565	Zm00001d035214,Zm00001d041748	Zm00004b028481,Zm00004b017495
GRAS52	gras52-m1	embryo_imbibed	down	GO:0015505	uracil:cation symporter activity	2	0.020088226	Zm00001d035214,Zm00001d041748	Zm00004b028481,Zm00004b017495
GRAS52	gras52-m1	embryo_imbibed	down	GO:0015720	allantoin transport	2	0.020088226	Zm00001d035214,Zm00001d041748	Zm00004b028481,Zm00004b017495
GRAS52	gras52-m1	embryo_imbibed	down	GO:0015800	acidic amino acid transport	3	0.031928504	Zm00001d001984,Zm00001d046235,Zm00001d049640	Zm00004b006048,Zm00004b032636,Zm00004b020934
GRAS52	gras52-m1	embryo_imbibed	down	GO:0015857	uracil transport	2	0.020088226	Zm00001d035214,Zm00001d041748	Zm00004b028481,Zm00004b017495
GRAS52	gras52-m1	embryo_imbibed	down	GO:0015932	nucleobase-containing compound transmembrane transporter activity	5	0.024356265	Zm00001d000434,Zm00001d005933,Zm00001d026042,Zm00001d035214,Zm00001d041748	Zm00004b030473,Zm00004b009162,Zm00004b040045,Zm00004b028481,Zm00004b017495
GRAS52	gras52-m1	embryo_imbibed	down	GO:0016645	oxidoreductase activity/ acting on the CH-NH group of donors	5	0.012843353	Zm00001d002989,Zm00001d009134,Zm00001d020984,Zm00001d043293,Zm00001d047124	Zm00004b006903,Zm00004b025318,Zm00004b036400,Zm00004b018828,Zm00004b033356
GRAS52	gras52-m1	embryo_imbibed	down	GO:0016647	oxidoreductase activity/ acting on the CH-NH group of donors/ oxygen as acceptor	2	0.010461726	Zm00001d009134,Zm00001d020984	Zm00004b025318,Zm00004b036400
GRAS52	gras52-m1	embryo_imbibed	down	GO:0019281	L-methionine biosynthetic process from homoserine via O-succinyl-L-homoserine and cystathionine	2	0.020088226	Zm00001d013532,Zm00001d033539	Zm00004b011470,Zm00004b004768
GRAS52	gras52-m1	embryo_imbibed	down	GO:0031640	killing of cells of other organism	4	0.01334629	Zm00001d021843,Zm00001d021901,Zm00001d031158,Zm00001d043121	Zm00004b037086,Zm00004b037131,Zm00004b002932,Zm00004b018670
GRAS52	gras52-m1	embryo_imbibed	down	GO:0033514	L-lysine catabolic process to acetyl-CoA via L-pipecolate	2	0.046321565	Zm00001d009134,Zm00001d020984	Zm00004b025318,Zm00004b036400
GRAS52	gras52-m1	embryo_imbibed	down	GO:0042221	response to chemical	77	0.018328104	Zm00001d003626,Zm00001d005208,Zm00001d005936,Zm00001d007329,Zm00001d008200,Zm00001d008377,Zm00001d008642,Zm00001d008794,Zm00001d008843,Zm00001d009066,Zm00001d011543,Zm00001d011649,Zm00001d012719,Zm00001d012782,Zm00001d013099,Zm00001d013151,Zm00001d013565,Zm00001d015852,Zm00001d016154,Zm00001d016199,Zm00001d016342,Zm00001d016736,Zm00001d016950,Zm00001d017284,Zm00001d017906,Zm00001d018064,Zm00001d0…	Zm00004b007417,Zm00004b008605,Zm00004b009165,Zm00004b010260,Zm00004b024567,Zm00004b024724,Zm00004b024934,Zm00004b025043,Zm00004b025077,Zm00004b025270,Zm00004b027237,Zm00004b027323,Zm00004b028227,Zm00004b028272,Zm00004b011102,Zm00004b011149,Zm00004b011503,Zm00004b013296,Zm00004b013523,Zm00004b013555,Zm00004b013679,Zm00004b013992,Zm00004b014177,Zm00004b014433,Zm00004b014971,Zm00004b015130,Zm00004b0…
GRAS52	gras52-m1	embryo_imbibed	down	GO:0042906	xanthine transport	2	0.020088226	Zm00001d035214,Zm00001d041748	Zm00004b028481,Zm00004b017495
GRAS52	gras52-m1	embryo_imbibed	down	GO:0042907	xanthine transmembrane transporter activity	2	0.020088226	Zm00001d035214,Zm00001d041748	Zm00004b028481,Zm00004b017495
GRAS52	gras52-m1	embryo_imbibed	down	GO:0043136	glycerol-3-phosphatase activity	2	0.046321565	Zm00001d024155,Zm00001d024413	Zm00004b038454,Zm00004b038687
GRAS52	gras52-m1	embryo_imbibed	down	GO:0043617	cellular response to sucrose starvation	2	0.046321565	Zm00001d007892,Zm00001d045675	Zm00004b010726,Zm00004b032230
GRAS52	gras52-m1	embryo_imbibed	down	GO:0043765	T/G mismatch-specific endonuclease activity	2	0.032150918	Zm00001d002035,Zm00001d008529	Zm00004b006091,Zm00004b024850
GRAS52	gras52-m1	embryo_imbibed	down	GO:0050031	L-pipecolate oxidase activity	2	0.046321565	Zm00001d009134,Zm00001d020984	Zm00004b025318,Zm00004b036400
GRAS52	gras52-m1	embryo_imbibed	down	GO:0050589	leucocyanidin oxygenase activity	3	0.0190561	Zm00001d012456,Zm00001d028744,Zm00001d035462	Zm00004b027979,Zm00004b001213,Zm00004b028611
GRAS52	gras52-m1	embryo_imbibed	down	GO:0071705	nitrogen compound transport	3	0.048309882	Zm00001d017461,Zm00001d035214,Zm00001d041748	Zm00004b014588,Zm00004b028481,Zm00004b017495
GRAS52	gras52-m1	embryo_imbibed	down	GO:0071944	cell periphery	8	0.026888535	Zm00001d008334,Zm00001d008819,Zm00001d017545,Zm00001d022460,Zm00001d036740,Zm00001d040649,Zm00001d046580,Zm00001d052039	Zm00004b024693,Zm00004b025062,Zm00004b014662,Zm00004b037583,Zm00004b029480,Zm00004b016740,Zm00004b032892,Zm00004b022835
GRAS52	gras52-m1	embryo_imbibed	down	GO:0072531	pyrimidine-containing compound transmembrane transport	2	0.020088226	Zm00001d035214,Zm00001d041748	Zm00004b028481,Zm00004b017495
GRAS52	gras52-m1	embryo_imbibed	up	GO:0000244	spliceosomal tri-snRNP complex assembly	2	0.035233168	Zm00001d004460,Zm00001d036301	Zm00004b008043,Zm00004b029171
GRAS52	gras52-m1	embryo_imbibed	up	GO:0000303	response to superoxide	6	0.02884986	Zm00001d006476,Zm00001d012005,Zm00001d018665,Zm00001d028974,Zm00001d036635,Zm00001d040562	Zm00004b009605,Zm00004b027630,Zm00004b034684,Zm00004b001393,Zm00004b029400,Zm00004b016671
GRAS52	gras52-m1	embryo_imbibed	up	GO:0001816	cytokine production	1	0.042450066	Zm00001d036837	Zm00004b029566
GRAS52	gras52-m1	embryo_imbibed	up	GO:0002377	immunoglobulin production	1	0.042450066	Zm00001d025680	Zm00004b039739
GRAS52	gras52-m1	embryo_imbibed	up	GO:0003838	sterol 24-C-methyltransferase activity	2	0.018432552	Zm00001d013037,Zm00001d027548	Zm00004b011033,Zm00004b000275
GRAS52	gras52-m1	embryo_imbibed	up	GO:0004021	L-alanine:2-oxoglutarate aminotransferase activity	2	0.035233168	Zm00001d007937,Zm00001d030557	Zm00004b010801,Zm00004b002530
GRAS52	gras52-m1	embryo_imbibed	up	GO:0004104	cholinesterase activity	1	0.042450066	Zm00001d021961	Zm00004b037175
GRAS52	gras52-m1	embryo_imbibed	up	GO:0004560	alpha-L-fucosidase activity	2	0.035233168	Zm00001d021961,Zm00001d045264	Zm00004b037175,Zm00004b031876
GRAS52	gras52-m1	embryo_imbibed	up	GO:0005227	calcium activated cation channel activity	1	0.042450066	Zm00001d009771	Zm00004b025800
GRAS52	gras52-m1	embryo_imbibed	up	GO:0005253	anion channel activity	2	0.035233168	Zm00001d011135,Zm00001d043721	Zm00004b026899,Zm00004b019219
GRAS52	gras52-m1	embryo_imbibed	up	GO:0005982	starch metabolic process	6	0.011012611	Zm00001d003817,Zm00001d011834,Zm00001d014844,Zm00001d039589,Zm00001d050241,Zm00001d050917	Zm00004b007561,Zm00004b027495,Zm00004b012551,Zm00004b015900,Zm00004b021425,Zm00004b021924
GRAS52	gras52-m1	embryo_imbibed	up	GO:0006559	L-phenylalanine catabolic process	3	0.033229218	Zm00001d016441,Zm00001d045610,Zm00001d053663	Zm00004b013767,Zm00004b032181,Zm00004b024184
GRAS52	gras52-m1	embryo_imbibed	up	GO:0006572	tyrosine catabolic process	3	0.005325047	Zm00001d016441,Zm00001d045610,Zm00001d053663	Zm00004b013767,Zm00004b032181,Zm00004b024184
GRAS52	gras52-m1	embryo_imbibed	up	GO:0008281	sulfonylurea receptor activity	2	0.006502898	Zm00001d002503,Zm00001d027625	Zm00004b006477,Zm00004b000331
GRAS52	gras52-m1	embryo_imbibed	up	GO:0008422	beta-glucosidase activity	4	9.34E-04	Zm00001d008435,Zm00001d021119,Zm00001d037918,Zm00001d042507	Zm00004b024778,Zm00004b036483,Zm00004b030376,Zm00004b018145
GRAS52	gras52-m1	embryo_imbibed	up	GO:0008453	alanine-glyoxylate transaminase activity	2	0.026282273	Zm00001d007937,Zm00001d029083	Zm00004b010801,Zm00004b001466
GRAS52	gras52-m1	embryo_imbibed	up	GO:0008610	lipid biosynthetic process	6	0.0417299	Zm00001d002680,Zm00001d008569,Zm00001d017608,Zm00001d045232,Zm00001d046865,Zm00001d047255	Zm00004b006627,Zm00004b024875,Zm00004b014713,Zm00004b031850,Zm00004b033115,Zm00004b033455
GRAS52	gras52-m1	embryo_imbibed	up	GO:0008689	3-demethylubiquinone-9 3-O-methyltransferase activity	1	0.042450066	Zm00001d045322	Zm00004b031929
GRAS52	gras52-m1	embryo_imbibed	up	GO:0008765	UDP-N-acetylmuramoylalanyl-D-glutamate-2/6-diaminopimelate ligase activity	1	0.042450066	Zm00001d047128	Zm00004b033359
GRAS52	gras52-m1	embryo_imbibed	up	GO:0009205	purine ribonucleoside triphosphate metabolic process	1	0.021454545	Zm00001d043618	Zm00004b019135
GRAS52	gras52-m1	embryo_imbibed	up	GO:0009501	amyloplast	4	0.048463441	Zm00001d003817,Zm00001d014844,Zm00001d026337,Zm00001d045261	Zm00004b007561,Zm00004b012551,Zm00004b040310,Zm00004b031873
GRAS52	gras52-m1	embryo_imbibed	up	GO:0009842	cyanelle	1	0.042450066	Zm00001d039029	Zm00004b031274
GRAS52	gras52-m1	embryo_imbibed	up	GO:0010021	amylopectin biosynthetic process	3	0.017665741	Zm00001d003817,Zm00001d026337,Zm00001d045261	Zm00004b007561,Zm00004b040310,Zm00004b031873
GRAS52	gras52-m1	embryo_imbibed	up	GO:0010264	myo-inositol hexakisphosphate biosynthetic process	6	0.0417299	Zm00001d007937,Zm00001d015985,Zm00001d021170,Zm00001d026514,Zm00001d033929,Zm00001d045261	Zm00004b010801,Zm00004b013391,Zm00004b036510,Zm00004b040471,Zm00004b005058,Zm00004b031873
GRAS52	gras52-m1	embryo_imbibed	up	GO:0010378	temperature compensation of the circadian clock	1	0.042450066	Zm00001d039589	Zm00004b015900
GRAS52	gras52-m1	embryo_imbibed	up	GO:0010420	polyprenyldihydroxybenzoate methyltransferase activity	1	0.021454545	Zm00001d045322	Zm00004b031929
GRAS52	gras52-m1	embryo_imbibed	up	GO:0016761	cellulose synthase (GDP-forming) activity	1	0.042450066	Zm00001d039660	Zm00004b015965
GRAS52	gras52-m1	embryo_imbibed	up	GO:0016773	phosphotransferase activity/ alcohol group as acceptor	9	0.010452679	Zm00001d005161,Zm00001d011118,Zm00001d018961,Zm00001d019704,Zm00001d022391,Zm00001d026514,Zm00001d033929,Zm00001d035737,Zm00001d039499	Zm00004b008574,Zm00004b026885,Zm00004b034929,Zm00004b035471,Zm00004b037517,Zm00004b040471,Zm00004b005058,Zm00004b028813,Zm00004b015812
GRAS52	gras52-m1	embryo_imbibed	up	GO:0016987	sigma factor activity	2	0.026282273	Zm00001d009718,Zm00001d028585	Zm00004b025750,Zm00004b001099
GRAS52	gras52-m1	embryo_imbibed	up	GO:0019481	L-alanine catabolic process/ by transamination	2	0.006502898	Zm00001d007937,Zm00001d030557	Zm00004b010801,Zm00004b002530
GRAS52	gras52-m1	embryo_imbibed	up	GO:0019863	IgE binding	2	0.011798587	Zm00001d021961,Zm00001d045264	Zm00004b037175,Zm00004b031876
GRAS52	gras52-m1	embryo_imbibed	up	GO:0030200	heparan sulfate proteoglycan catabolic process	1	0.042450066	Zm00001d028187	Zm00004b000763
GRAS52	gras52-m1	embryo_imbibed	up	GO:0032066	protein localization to nucleoplasm	1	0.042450066	Zm00001d013940	Zm00004b011823
GRAS52	gras52-m1	embryo_imbibed	up	GO:0032432	actin filament bundle	1	0.042450066	Zm00001d051688	Zm00004b022539
GRAS52	gras52-m1	embryo_imbibed	up	GO:0032942	inositol tetrakisphosphate 2-kinase activity	1	0.042450066	Zm00001d026514	Zm00004b040471
GRAS52	gras52-m1	embryo_imbibed	up	GO:0035970	peptidyl-threonine dephosphorylation	1	0.042450066	Zm00001d025340	Zm00004b039467
GRAS52	gras52-m1	embryo_imbibed	up	GO:0043226	organelle	2	0.022212786	Zm00001d005399,Zm00001d006454	Zm00004b008747,Zm00004b009583
GRAS52	gras52-m1	embryo_imbibed	up	GO:0048863	stem cell differentiation	3	0.012614177	Zm00001d004415,Zm00001d004416,Zm00001d017670	Zm00004b008011,Zm00004b008012,Zm00004b014773
GRAS52	gras52-m1	embryo_imbibed	up	GO:0051173	positive regulation of nitrogen compound metabolic process	5	0.001397067	Zm00001d013461,Zm00001d020640,Zm00001d023904,Zm00001d036837,Zm00001d039379	Zm00004b011406,Zm00004b036123,Zm00004b038274,Zm00004b029566,Zm00004b015703
GRAS52	gras52-m1	embryo_imbibed	up	GO:0051213	dioxygenase activity	3	0.015874709	Zm00001d000128,Zm00001d012991,Zm00001d028647	Zm00004b007590,Zm00004b010978,Zm00004b001135
GRAS52	gras52-m1	embryo_imbibed	up	GO:0051764	actin crosslink formation	1	0.042450066	Zm00001d051688	Zm00004b022539
GRAS52	gras52-m1	embryo_imbibed	up	GO:0052689	carboxylic ester hydrolase activity	6	0.027727793	Zm00001d013461,Zm00001d021961,Zm00001d024645,Zm00001d041912,Zm00001d045264,Zm00001d046136	Zm00004b011406,Zm00004b037175,Zm00004b038880,Zm00004b017619,Zm00004b031876,Zm00004b032547
GRAS52	gras52-m1	embryo_imbibed	up	GO:0052889	9/9'-di-cis-zeta-carotene desaturation to 7/9/7'/9'-tetra-cis-lycopene	3	0.017665741	Zm00001d002680,Zm00001d021961,Zm00001d045264	Zm00004b006627,Zm00004b037175,Zm00004b031876
GRAS52	gras52-m1	embryo_imbibed	up	GO:0060178	regulation of exocyst localization	1	0.042450066	Zm00001d006454	Zm00004b009583
GRAS52	gras52-m1	embryo_imbibed	up	GO:0070840	dynein complex binding	1	0.042450066	Zm00001d028086	Zm00004b000682
GRAS52	gras52-m1	embryo_imbibed	up	GO:0071332	cellular response to fructose stimulus	1	0.042450066	Zm00001d003817	Zm00004b007561
GRAS52	gras52-m1	embryo_imbibed	up	GO:1901657	glycosyl compound metabolic process	3	0.007351614	Zm00001d008435,Zm00001d021119,Zm00001d037918	Zm00004b024778,Zm00004b036483,Zm00004b030376
GRAS52	gras52-m1	embryo_imbibed	up	GO:1902000	homogentisate catabolic process	2	0.006502898	Zm00001d045610,Zm00001d053663	Zm00004b032181,Zm00004b024184
GRAS52	gras52-m1	embryo_imbibed	up	GO:1990234	transferase complex	2	0.008975477	Zm00001d014948,Zm00001d051043	Zm00004b012640,Zm00004b022007
GRAS75	gras75-m1	embryo_imbibed	down	GO:0000347	THO complex	5	0.001227724	Zm00001d010406,Zm00001d010611,Zm00001d037781,Zm00001d041606,Zm00001d049190	Zm00004b026300,Zm00004b026471,Zm00004b030283,Zm00004b017392,Zm00004b020562
GRAS75	gras75-m1	embryo_imbibed	down	GO:0002679	respiratory burst involved in defense response	31	2.91E-06	Zm00001d001769,Zm00001d001774,Zm00001d002498,Zm00001d005766,Zm00001d005892,Zm00001d005936,Zm00001d009106,Zm00001d010956,Zm00001d011403,Zm00001d012427,Zm00001d013208,Zm00001d017466,Zm00001d022044,Zm00001d026657,Zm00001d029586,Zm00001d029940,Zm00001d030858,Zm00001d033718,Zm00001d033745,Zm00001d035455,Zm00001d036726,Zm00001d039245,Zm00001d042934,Zm00001d043205,Zm00001d044368,Zm00001d045051,Zm00001d0…	Zm00004b005873,Zm00004b005878,Zm00004b006470,Zm00004b009018,Zm00004b009125,Zm00004b009165,Zm00004b025293,Zm00004b026750,Zm00004b027131,Zm00004b027954,Zm00004b011195,Zm00004b014591,Zm00004b037229,Zm00004b040601,Zm00004b001868,Zm00004b002126,Zm00004b002722,Zm00004b004910,Zm00004b004926,Zm00004b028604,Zm00004b029470,Zm00004b015576,Zm00004b018523,Zm00004b018741,Zm00004b019767,Zm00004b031698,Zm00004b0…
GRAS75	gras75-m1	embryo_imbibed	down	GO:0003885	D-arabinono-1/4-lactone oxidase activity	4	0.02077161	Zm00001d004539,Zm00001d010726,Zm00001d013175,Zm00001d024926	Zm00004b008112,Zm00004b026562,Zm00004b011163,Zm00004b039133
GRAS75	gras75-m1	embryo_imbibed	down	GO:0004126	cytidine deaminase activity	2	0.038099488	Zm00001d005459,Zm00001d019280	Zm00004b008784,Zm00004b035172
GRAS75	gras75-m1	embryo_imbibed	down	GO:0005274	allantoin:proton symporter activity	2	0.038099488	Zm00001d035214,Zm00001d041748	Zm00004b028481,Zm00004b017495
GRAS75	gras75-m1	embryo_imbibed	down	GO:0006073	cellular glucan metabolic process	5	0.048040948	Zm00001d002410,Zm00001d010157,Zm00001d029164,Zm00001d033910,Zm00001d047970	Zm00004b006391,Zm00004b026100,Zm00004b001535,Zm00004b005042,Zm00004b036764
GRAS75	gras75-m1	embryo_imbibed	down	GO:0006112	energy reserve metabolic process	2	0.016387885	Zm00001d004125,Zm00001d028733	Zm00004b007797,Zm00004b001204
GRAS75	gras75-m1	embryo_imbibed	down	GO:0006268	DNA unwinding involved in DNA replication	6	0.001139951	Zm00001d010406,Zm00001d010611,Zm00001d027801,Zm00001d037781,Zm00001d041606,Zm00001d049190	Zm00004b026300,Zm00004b026471,Zm00004b000458,Zm00004b030283,Zm00004b017392,Zm00004b020562
GRAS75	gras75-m1	embryo_imbibed	down	GO:0008194	UDP-glycosyltransferase activity	20	0.001313071	Zm00001d000237,Zm00001d002063,Zm00001d002521,Zm00001d006683,Zm00001d008795,Zm00001d011649,Zm00001d012782,Zm00001d013244,Zm00001d021736,Zm00001d029620,Zm00001d031209,Zm00001d033385,Zm00001d034508,Zm00001d037207,Zm00001d037721,Zm00001d039607,Zm00001d039643,Zm00001d044106,Zm00001d044828,Zm00001d052292	Zm00004b006647,Zm00004b006110,Zm00004b006492,Zm00004b009775,Zm00004b025044,Zm00004b027323,Zm00004b028272,Zm00004b011227,Zm00004b036999,Zm00004b001902,Zm00004b002966,Zm00004b004628,Zm00004b005476,Zm00004b029837,Zm00004b030224,Zm00004b015916,Zm00004b015950,Zm00004b019541,Zm00004b031536,Zm00004b023066
GRAS75	gras75-m1	embryo_imbibed	down	GO:0008892	guanine deaminase activity	2	0.038099488	Zm00001d005459,Zm00001d019280	Zm00004b008784,Zm00004b035172
GRAS75	gras75-m1	embryo_imbibed	down	GO:0008899	homoserine O-succinyltransferase activity	2	0.016387885	Zm00001d013532,Zm00001d033539	Zm00004b011470,Zm00004b004768
GRAS75	gras75-m1	embryo_imbibed	down	GO:0009612	response to mechanical stimulus	14	0.012389428	Zm00001d001774,Zm00001d010956,Zm00001d017466,Zm00001d026657,Zm00001d029586,Zm00001d029940,Zm00001d030858,Zm00001d035455,Zm00001d036726,Zm00001d039524,Zm00001d043420,Zm00001d045051,Zm00001d047334,Zm00001d053746	Zm00004b005878,Zm00004b026750,Zm00004b014591,Zm00004b040601,Zm00004b001868,Zm00004b002126,Zm00004b002722,Zm00004b028604,Zm00004b029470,Zm00004b015835,Zm00004b018936,Zm00004b031698,Zm00004b033511,Zm00004b024254
GRAS75	gras75-m1	embryo_imbibed	down	GO:0009685	gibberellin metabolic process	3	0.018912203	Zm00001d032223,Zm00001d036726,Zm00001d053746	Zm00004b003694,Zm00004b029470,Zm00004b024254
GRAS75	gras75-m1	embryo_imbibed	down	GO:0009693	ethylene biosynthetic process	22	0.003194068	Zm00001d001774,Zm00001d002535,Zm00001d003533,Zm00001d005892,Zm00001d005936,Zm00001d009177,Zm00001d010956,Zm00001d012427,Zm00001d013398,Zm00001d017457,Zm00001d018155,Zm00001d026657,Zm00001d035455,Zm00001d039487,Zm00001d040735,Zm00001d042056,Zm00001d042934,Zm00001d044368,Zm00001d052066,Zm00001d052122,Zm00001d052189,Zm00001d052578	Zm00004b005878,Zm00004b006503,Zm00004b007348,Zm00004b009125,Zm00004b009165,Zm00004b025346,Zm00004b026750,Zm00004b027954,Zm00004b011350,Zm00004b014584,Zm00004b015202,Zm00004b040601,Zm00004b028604,Zm00004b015803,Zm00004b016809,Zm00004b017740,Zm00004b018523,Zm00004b019767,Zm00004b022860,Zm00004b022911,Zm00004b022979,Zm00004b023317
GRAS75	gras75-m1	embryo_imbibed	down	GO:0009743	response to carbohydrate	67	5.03E-05	Zm00001d001769,Zm00001d001774,Zm00001d002424,Zm00001d002498,Zm00001d003533,Zm00001d005766,Zm00001d005936,Zm00001d006701,Zm00001d009106,Zm00001d010115,Zm00001d010759,Zm00001d010956,Zm00001d011403,Zm00001d011833,Zm00001d012427,Zm00001d013208,Zm00001d015434,Zm00001d015884,Zm00001d016950,Zm00001d017284,Zm00001d017466,Zm00001d017612,Zm00001d021774,Zm00001d022044,Zm00001d022647,Zm00001d024324,Zm00001d0…	Zm00004b005873,Zm00004b005878,Zm00004b006404,Zm00004b006470,Zm00004b007348,Zm00004b009018,Zm00004b009165,Zm00004b009784,Zm00004b025293,Zm00004b026068,Zm00004b026590,Zm00004b026750,Zm00004b027131,Zm00004b027494,Zm00004b027954,Zm00004b011195,Zm00004b013012,Zm00004b013319,Zm00004b014177,Zm00004b014433,Zm00004b014591,Zm00004b014716,Zm00004b037027,Zm00004b037229,Zm00004b037728,Zm00004b038626,Zm00004b0…
GRAS75	gras75-m1	embryo_imbibed	down	GO:0009972	cytidine deamination	2	0.038099488	Zm00001d005459,Zm00001d019280	Zm00004b008784,Zm00004b035172
GRAS75	gras75-m1	embryo_imbibed	down	GO:0010117	photoprotection	3	0.044398115	Zm00001d029586,Zm00001d030858,Zm00001d047334	Zm00004b001868,Zm00004b002722,Zm00004b033511
GRAS75	gras75-m1	embryo_imbibed	down	GO:0010200	response to chitin	70	0.002635334	Zm00001d001769,Zm00001d001774,Zm00001d002424,Zm00001d002498,Zm00001d002535,Zm00001d003533,Zm00001d005766,Zm00001d005892,Zm00001d005936,Zm00001d006330,Zm00001d006701,Zm00001d009106,Zm00001d009328,Zm00001d010115,Zm00001d010759,Zm00001d010956,Zm00001d011403,Zm00001d011833,Zm00001d012427,Zm00001d013208,Zm00001d015434,Zm00001d015884,Zm00001d016736,Zm00001d017466,Zm00001d017612,Zm00001d021774,Zm00001d0…	Zm00004b005873,Zm00004b005878,Zm00004b006404,Zm00004b006470,Zm00004b006503,Zm00004b007348,Zm00004b009018,Zm00004b009125,Zm00004b009165,Zm00004b009479,Zm00004b009784,Zm00004b025293,Zm00004b025454,Zm00004b026068,Zm00004b026590,Zm00004b026750,Zm00004b027131,Zm00004b027494,Zm00004b027954,Zm00004b011195,Zm00004b013012,Zm00004b013319,Zm00004b013992,Zm00004b014591,Zm00004b014716,Zm00004b037027,Zm00004b0…
GRAS75	gras75-m1	embryo_imbibed	down	GO:0015211	purine nucleoside transmembrane transporter activity	2	0.038099488	Zm00001d005933,Zm00001d019430	Zm00004b009162,Zm00004b035293
GRAS75	gras75-m1	embryo_imbibed	down	GO:0015294	solute:cation symporter activity	3	0.002811159	Zm00001d022037,Zm00001d035214,Zm00001d041748	Zm00004b037220,Zm00004b028481,Zm00004b017495
GRAS75	gras75-m1	embryo_imbibed	down	GO:0015505	uracil:cation symporter activity	2	0.016387885	Zm00001d035214,Zm00001d041748	Zm00004b028481,Zm00004b017495
GRAS75	gras75-m1	embryo_imbibed	down	GO:0015720	allantoin transport	2	0.016387885	Zm00001d035214,Zm00001d041748	Zm00004b028481,Zm00004b017495
GRAS75	gras75-m1	embryo_imbibed	down	GO:0015857	uracil transport	2	0.016387885	Zm00001d035214,Zm00001d041748	Zm00004b028481,Zm00004b017495
GRAS75	gras75-m1	embryo_imbibed	down	GO:0015931	nucleobase-containing compound transport	4	0.038418409	Zm00001d000434,Zm00001d022037,Zm00001d035214,Zm00001d041748	Zm00004b030473,Zm00004b037220,Zm00004b028481,Zm00004b017495
GRAS75	gras75-m1	embryo_imbibed	down	GO:0015932	nucleobase-containing compound transmembrane transporter activity	6	0.003374505	Zm00001d000434,Zm00001d005933,Zm00001d022037,Zm00001d026042,Zm00001d035214,Zm00001d041748	Zm00004b030473,Zm00004b009162,Zm00004b037220,Zm00004b040045,Zm00004b028481,Zm00004b017495
GRAS75	gras75-m1	embryo_imbibed	down	GO:0016645	oxidoreductase activity/ acting on the CH-NH group of donors	4	0.038418409	Zm00001d020984,Zm00001d039520,Zm00001d043293,Zm00001d047124	Zm00004b036400,Zm00004b015831,Zm00004b018828,Zm00004b033356
GRAS75	gras75-m1	embryo_imbibed	down	GO:0019281	L-methionine biosynthetic process from homoserine via O-succinyl-L-homoserine and cystathionine	2	0.016387885	Zm00001d013532,Zm00001d033539	Zm00004b011470,Zm00004b004768
GRAS75	gras75-m1	embryo_imbibed	down	GO:0031640	killing of cells of other organism	4	0.009266551	Zm00001d021843,Zm00001d024303,Zm00001d031158,Zm00001d043121	Zm00004b037086,Zm00004b038610,Zm00004b002932,Zm00004b018670
GRAS75	gras75-m1	embryo_imbibed	down	GO:0033320	UDP-D-xylose biosynthetic process	3	0.036969861	Zm00001d009908,Zm00001d028653,Zm00001d037934	Zm00004b025894,Zm00004b001138,Zm00004b030387
GRAS75	gras75-m1	embryo_imbibed	down	GO:0035264	multicellular organism growth	3	0.036969861	Zm00001d029586,Zm00001d030858,Zm00001d047334	Zm00004b001868,Zm00004b002722,Zm00004b033511
GRAS75	gras75-m1	embryo_imbibed	down	GO:0042221	response to chemical	76	0.002108106	Zm00001d003626,Zm00001d005018,Zm00001d005208,Zm00001d005609,Zm00001d005936,Zm00001d007329,Zm00001d008377,Zm00001d008528,Zm00001d008794,Zm00001d009066,Zm00001d011403,Zm00001d011543,Zm00001d011649,Zm00001d012782,Zm00001d012994,Zm00001d013099,Zm00001d013151,Zm00001d013565,Zm00001d014405,Zm00001d015767,Zm00001d016154,Zm00001d016342,Zm00001d016736,Zm00001d016950,Zm00001d017284,Zm00001d018064,Zm00001d0…	Zm00004b007417,Zm00004b008476,Zm00004b008605,Zm00004b008890,Zm00004b009165,Zm00004b010260,Zm00004b024724,Zm00004b024849,Zm00004b025043,Zm00004b025270,Zm00004b027131,Zm00004b027237,Zm00004b027323,Zm00004b028272,Zm00004b010983,Zm00004b011102,Zm00004b011149,Zm00004b011503,Zm00004b012194,Zm00004b013236,Zm00004b013523,Zm00004b013679,Zm00004b013992,Zm00004b014177,Zm00004b014433,Zm00004b015130,Zm00004b0…
GRAS75	gras75-m1	embryo_imbibed	down	GO:0042555	MCM complex	7	2.07E-04	Zm00001d010406,Zm00001d010611,Zm00001d037781,Zm00001d039718,Zm00001d041606,Zm00001d049190,Zm00001d052021	Zm00004b026300,Zm00004b026471,Zm00004b030283,Zm00004b016019,Zm00004b017392,Zm00004b020562,Zm00004b022817
GRAS75	gras75-m1	embryo_imbibed	down	GO:0042906	xanthine transport	2	0.016387885	Zm00001d035214,Zm00001d041748	Zm00004b028481,Zm00004b017495
GRAS75	gras75-m1	embryo_imbibed	down	GO:0042907	xanthine transmembrane transporter activity	2	0.016387885	Zm00001d035214,Zm00001d041748	Zm00004b028481,Zm00004b017495
GRAS75	gras75-m1	embryo_imbibed	down	GO:0043036	starch grain	2	0.038099488	Zm00001d027532,Zm00001d048349	Zm00004b000260,Zm00004b034426
GRAS75	gras75-m1	embryo_imbibed	down	GO:0043617	cellular response to sucrose starvation	2	0.038099488	Zm00001d007892,Zm00001d045675	Zm00004b010726,Zm00004b032230
GRAS75	gras75-m1	embryo_imbibed	down	GO:0046578	regulation of Ras protein signal transduction	2	0.038099488	Zm00001d012563,Zm00001d039991	Zm00004b028091,Zm00004b016245
GRAS75	gras75-m1	embryo_imbibed	down	GO:0050625	2-hydroxy-1/4-benzoquinone reductase activity	2	0.016387885	Zm00001d012607,Zm00001d043249	Zm00004b028126,Zm00004b018782
GRAS75	gras75-m1	embryo_imbibed	down	GO:0071705	nitrogen compound transport	3	0.036969861	Zm00001d017461,Zm00001d035214,Zm00001d041748	Zm00004b014588,Zm00004b028481,Zm00004b017495
GRAS75	gras75-m1	embryo_imbibed	down	GO:0071944	cell periphery	7	0.04287695	Zm00001d008334,Zm00001d008819,Zm00001d022460,Zm00001d036740,Zm00001d040649,Zm00001d046580,Zm00001d052039	Zm00004b024693,Zm00004b025062,Zm00004b037583,Zm00004b029480,Zm00004b016740,Zm00004b032892,Zm00004b022835
GRAS75	gras75-m1	embryo_imbibed	down	GO:0072531	pyrimidine-containing compound transmembrane transport	2	0.016387885	Zm00001d035214,Zm00001d041748	Zm00004b028481,Zm00004b017495
GRAS75	gras75-m1	embryo_imbibed	down	GO:0098754	detoxification	2	0.016387885	Zm00001d025081,Zm00001d054093	Zm00004b039268,Zm00004b024528
GRAS75	gras75-m1	embryo_imbibed	down	GO:2000904	regulation of starch metabolic process	3	0.044398115	Zm00001d027532,Zm00001d031602,Zm00001d048349	Zm00004b000260,Zm00004b003241,Zm00004b034426
GRAS75	gras75-m1	embryo_imbibed	up	GO:0003939	L-iditol 2-dehydrogenase activity	1	0.033973555	Zm00001d031727	Zm00004b003317
GRAS75	gras75-m1	embryo_imbibed	up	GO:0004104	cholinesterase activity	1	0.022778571	Zm00001d021961	Zm00004b037175
GRAS75	gras75-m1	embryo_imbibed	up	GO:0004560	alpha-L-fucosidase activity	2	0.010848961	Zm00001d021961,Zm00001d045264	Zm00004b037175,Zm00004b031876
GRAS75	gras75-m1	embryo_imbibed	up	GO:0005227	calcium activated cation channel activity	1	0.022778571	Zm00001d009771	Zm00004b025800
GRAS75	gras75-m1	embryo_imbibed	up	GO:0006167	AMP biosynthetic process	1	0.045040961	Zm00001d003017	Zm00004b006929
GRAS75	gras75-m1	embryo_imbibed	up	GO:0008429	phosphatidylethanolamine binding	2	0.035427362	Zm00001d003226,Zm00001d023420	Zm00004b007097,Zm00004b037910
GRAS75	gras75-m1	embryo_imbibed	up	GO:0008696	4-amino-4-deoxychorismate lyase activity	1	0.033973555	Zm00001d039264	Zm00004b015592
GRAS75	gras75-m1	embryo_imbibed	up	GO:0009204	deoxyribonucleoside triphosphate catabolic process	1	0.045040961	Zm00001d006047	Zm00004b009249
GRAS75	gras75-m1	embryo_imbibed	up	GO:0009408	response to heat	14	0.02223206	Zm00001d008577,Zm00001d009950,Zm00001d028362,Zm00001d028557,Zm00001d031129,Zm00001d033591,Zm00001d033872,Zm00001d037717,Zm00001d044426,Zm00001d044728,Zm00001d046471,Zm00001d047542,Zm00001d047573,Zm00001d052194	Zm00004b024882,Zm00004b025936,Zm00004b000905,Zm00004b001072,Zm00004b002911,Zm00004b004809,Zm00004b005011,Zm00004b030219,Zm00004b019811,Zm00004b031459,Zm00004b032799,Zm00004b033707,Zm00004b033724,Zm00004b022985
GRAS75	gras75-m1	embryo_imbibed	up	GO:0009644	response to high light intensity	14	0.001038862	Zm00001d008577,Zm00001d009700,Zm00001d028362,Zm00001d028557,Zm00001d031129,Zm00001d033591,Zm00001d033872,Zm00001d035818,Zm00001d044426,Zm00001d044728,Zm00001d046471,Zm00001d047542,Zm00001d047847,Zm00001d052194	Zm00004b024882,Zm00004b025735,Zm00004b000905,Zm00004b001072,Zm00004b002911,Zm00004b004809,Zm00004b005011,Zm00004b028867,Zm00004b019811,Zm00004b031459,Zm00004b032799,Zm00004b033707,Zm00004b033977,Zm00004b022985
GRAS75	gras75-m1	embryo_imbibed	up	GO:0009759	indole glucosinolate biosynthetic process	1	0.045040961	Zm00001d030851	Zm00004b002716
GRAS75	gras75-m1	embryo_imbibed	up	GO:0009914	hormone transport	2	0.019637408	Zm00001d039481,Zm00001d047573	Zm00004b015799,Zm00004b033724
GRAS75	gras75-m1	embryo_imbibed	up	GO:0010118	stomatal movement	5	0.04421215	Zm00001d006293,Zm00001d016915,Zm00001d022272,Zm00001d022391,Zm00001d028249	Zm00004b009450,Zm00004b014147,Zm00004b037426,Zm00004b037517,Zm00004b000817
GRAS75	gras75-m1	embryo_imbibed	up	GO:0010286	heat acclimation	8	0.003489911	Zm00001d008577,Zm00001d009700,Zm00001d028557,Zm00001d030851,Zm00001d044728,Zm00001d047573,Zm00001d051511,Zm00001d052194	Zm00004b024882,Zm00004b025735,Zm00004b001072,Zm00004b002716,Zm00004b031459,Zm00004b033724,Zm00004b022371,Zm00004b022985
GRAS75	gras75-m1	embryo_imbibed	up	GO:0015291	secondary active transmembrane transporter activity	2	0.040598388	Zm00001d021519,Zm00001d026156	Zm00004b036805,Zm00004b040142
GRAS75	gras75-m1	embryo_imbibed	up	GO:0016761	cellulose synthase (GDP-forming) activity	1	0.022778571	Zm00001d039660	Zm00004b015965
GRAS75	gras75-m1	embryo_imbibed	up	GO:0016833	oxo-acid-lyase activity	1	0.045040961	Zm00001d039264	Zm00004b015592
GRAS75	gras75-m1	embryo_imbibed	up	GO:0017102	methionyl glutamyl tRNA synthetase complex	1	0.045040961	Zm00001d024966	Zm00004b039166
GRAS75	gras75-m1	embryo_imbibed	up	GO:0019135	deoxyhypusine monooxygenase activity	1	0.022778571	Zm00001d051890	Zm00004b022721
GRAS75	gras75-m1	embryo_imbibed	up	GO:0019863	IgE binding	2	0.003492336	Zm00001d021961,Zm00001d045264	Zm00004b037175,Zm00004b031876
GRAS75	gras75-m1	embryo_imbibed	up	GO:0030200	heparan sulfate proteoglycan catabolic process	1	0.022778571	Zm00001d028187	Zm00004b000763
GRAS75	gras75-m1	embryo_imbibed	up	GO:0030951	establishment or maintenance of microtubule cytoskeleton polarity	1	0.022778571	Zm00001d012525	Zm00004b028053
GRAS75	gras75-m1	embryo_imbibed	up	GO:0032879	regulation of localization	1	0.033973555	Zm00001d025821	Zm00004b039867
GRAS75	gras75-m1	embryo_imbibed	up	GO:0032942	inositol tetrakisphosphate 2-kinase activity	1	0.022778571	Zm00001d026514	Zm00004b040471
GRAS75	gras75-m1	embryo_imbibed	up	GO:0032958	inositol phosphate biosynthetic process	1	0.033973555	Zm00001d026514	Zm00004b040471
GRAS75	gras75-m1	embryo_imbibed	up	GO:0033947	mannosylglycoprotein endo-beta-mannosidase activity	1	0.045040961	Zm00001d038104	Zm00004b030516
GRAS75	gras75-m1	embryo_imbibed	up	GO:0034203	glycolipid translocation	1	0.022778571	Zm00001d006384	Zm00004b009531
GRAS75	gras75-m1	embryo_imbibed	up	GO:0034976	response to endoplasmic reticulum stress	9	0.043945062	Zm00001d008577,Zm00001d028362,Zm00001d028557,Zm00001d033591,Zm00001d038553,Zm00001d044728,Zm00001d046471,Zm00001d047542,Zm00001d052194	Zm00004b024882,Zm00004b000905,Zm00004b001072,Zm00004b004809,Zm00004b030879,Zm00004b031459,Zm00004b032799,Zm00004b033707,Zm00004b022985
GRAS75	gras75-m1	embryo_imbibed	up	GO:0035107	appendage morphogenesis	1	0.045040961	Zm00001d028463	Zm00004b001009
GRAS75	gras75-m1	embryo_imbibed	up	GO:0035371	microtubule plus-end	1	0.022778571	Zm00001d012525	Zm00004b028053
GRAS75	gras75-m1	embryo_imbibed	up	GO:0035970	peptidyl-threonine dephosphorylation	1	0.022778571	Zm00001d025340	Zm00004b039467
GRAS75	gras75-m1	embryo_imbibed	up	GO:0042221	response to chemical	18	0.040980837	Zm00001d005656,Zm00001d008577,Zm00001d008749,Zm00001d012036,Zm00001d012408,Zm00001d013003,Zm00001d021247,Zm00001d024672,Zm00001d028249,Zm00001d028463,Zm00001d028557,Zm00001d028707,Zm00001d030993,Zm00001d031129,Zm00001d033369,Zm00001d042492,Zm00001d046913,Zm00001d051172	Zm00004b008922,Zm00004b024882,Zm00004b025009,Zm00004b027663,Zm00004b027940,Zm00004b010990,Zm00004b036571,Zm00004b038901,Zm00004b000817,Zm00004b001009,Zm00004b001072,Zm00004b001186,Zm00004b002810,Zm00004b002911,Zm00004b004614,Zm00004b018129,Zm00004b033141,Zm00004b022107
GRAS75	gras75-m1	embryo_imbibed	up	GO:0042542	response to hydrogen peroxide	12	0.007799617	Zm00001d008577,Zm00001d028362,Zm00001d028557,Zm00001d031129,Zm00001d033591,Zm00001d033872,Zm00001d035818,Zm00001d044426,Zm00001d044728,Zm00001d046471,Zm00001d047542,Zm00001d052194	Zm00004b024882,Zm00004b000905,Zm00004b001072,Zm00004b002911,Zm00004b004809,Zm00004b005011,Zm00004b028867,Zm00004b019811,Zm00004b031459,Zm00004b032799,Zm00004b033707,Zm00004b022985
GRAS75	gras75-m1	embryo_imbibed	up	GO:0043226	organelle	3	2.28E-04	Zm00001d005399,Zm00001d006454,Zm00001d031129	Zm00004b008747,Zm00004b009583,Zm00004b002911
GRAS75	gras75-m1	embryo_imbibed	up	GO:0043388	positive regulation of DNA binding	1	0.045040961	Zm00001d046471	Zm00004b032799
GRAS75	gras75-m1	embryo_imbibed	up	GO:0045471	response to ethanol	2	0.007987587	Zm00001d028557,Zm00001d044728	Zm00004b001072,Zm00004b031459
GRAS75	gras75-m1	embryo_imbibed	up	GO:0046688	response to copper ion	2	0.028200516	Zm00001d028557,Zm00001d044728	Zm00004b001072,Zm00004b031459
GRAS75	gras75-m1	embryo_imbibed	up	GO:0046785	microtubule polymerization	1	0.045040961	Zm00001d012525	Zm00004b028053
GRAS75	gras75-m1	embryo_imbibed	up	GO:0051259	protein complex oligomerization	2	0.028200516	Zm00001d028557,Zm00001d044728	Zm00004b001072,Zm00004b031459
GRAS75	gras75-m1	embryo_imbibed	up	GO:0051752	phosphoglucan/ water dikinase activity	1	0.045040961	Zm00001d023792	Zm00004b038191
GRAS75	gras75-m1	embryo_imbibed	up	GO:0052689	carboxylic ester hydrolase activity	5	0.007758956	Zm00001d013461,Zm00001d021961,Zm00001d023521,Zm00001d045264,Zm00001d046136	Zm00004b011406,Zm00004b037175,Zm00004b037978,Zm00004b031876,Zm00004b032547
GRAS75	gras75-m1	embryo_imbibed	up	GO:0052889	9/9'-di-cis-zeta-carotene desaturation to 7/9/7'/9'-tetra-cis-lycopene	2	0.035427362	Zm00001d021961,Zm00001d045264	Zm00004b037175,Zm00004b031876
GRAS75	gras75-m1	embryo_imbibed	up	GO:0060178	regulation of exocyst localization	1	0.022778571	Zm00001d006454	Zm00004b009583
GRAS75	gras75-m1	embryo_imbibed	up	GO:0060772	leaf phyllotactic patterning	1	0.033973555	Zm00001d046913	Zm00004b033141
GRAS75	gras75-m1	embryo_imbibed	up	GO:0060774	auxin mediated signaling pathway involved in phyllotactic patterning	1	0.033973555	Zm00001d046913	Zm00004b033141
GRAS75	gras75-m1	embryo_imbibed	up	GO:0070262	peptidyl-serine dephosphorylation	1	0.045040961	Zm00001d025340	Zm00004b039467
GRAS75	gras75-m1	embryo_imbibed	up	GO:0070840	dynein complex binding	1	0.022778571	Zm00001d028086	Zm00004b000682
GRAS75	gras75-m1	embryo_imbibed	up	GO:0071210	protein insertion into membrane raft	1	0.045040961	Zm00001d027548	Zm00004b000275
GRAS75	gras75-m1	embryo_imbibed	up	GO:0071614	linoleic acid epoxygenase activity	1	0.022778571	Zm00001d028249	Zm00004b000817
GRAS75	gras75-m1	embryo_imbibed	up	GO:0090084	negative regulation of inclusion body assembly	1	0.022778571	Zm00001d044426	Zm00004b019811
GRAS75	gras75-m1	embryo_imbibed	up	GO:1901407	regulation of phosphorylation of RNA polymerase II C-terminal domain	1	0.045040961	Zm00001d046978	Zm00004b033205
GRAS75	gras75-m1	embryo_imbibed	up	GO:1990137	plant seed peroxidase activity	1	0.022778571	Zm00001d028249	Zm00004b000817
HSF13	hsf13-m1	leaf	down	GO:0005504	fatty acid binding	3	0.037118516	Zm00001d005146,Zm00001d019400,Zm00001d045009	Zm00004b008562,Zm00004b035272,Zm00004b031672
HSF13	hsf13-m1	leaf	down	GO:0005683	U7 snRNP	1	0.047209099	Zm00001d053754	Zm00004b024272
HSF13	hsf13-m1	leaf	down	GO:0005731	nucleolus organizer region	2	0.042862886	Zm00001d002316,Zm00001d005045	Zm00004b006312,Zm00004b008498
HSF13	hsf13-m1	leaf	down	GO:0006045	N-acetylglucosamine biosynthetic process	2	0.027152005	Zm00001d024307,Zm00001d039361	Zm00004b038613,Zm00004b015684
HSF13	hsf13-m1	leaf	down	GO:0006534	cysteine metabolic process	2	0.011042195	Zm00001d000294,Zm00001d052364	Zm00004b003878,Zm00004b023133
HSF13	hsf13-m1	leaf	down	GO:0006817	phosphate ion transport	4	0.037547791	Zm00001d014116,Zm00001d016588,Zm00001d029460,Zm00001d040125	Zm00004b011968,Zm00004b013879,Zm00004b001760,Zm00004b016336
HSF13	hsf13-m1	leaf	down	GO:0006826	iron ion transport	11	0.009791932	Zm00001d006527,Zm00001d006536,Zm00001d012702,Zm00001d015664,Zm00001d016441,Zm00001d021654,Zm00001d025533,Zm00001d030656,Zm00001d034027,Zm00001d038252,Zm00001d040125	Zm00004b009647,Zm00004b009652,Zm00004b028216,Zm00004b013165,Zm00004b013767,Zm00004b036927,Zm00004b039612,Zm00004b002591,Zm00004b005133,Zm00004b030625,Zm00004b016336
HSF13	hsf13-m1	leaf	down	GO:0007368	determination of left/right symmetry	1	0.047209099	Zm00001d039046	Zm00004b031293
HSF13	hsf13-m1	leaf	down	GO:0008194	UDP-glycosyltransferase activity	11	0.019156148	Zm00001d005456,Zm00001d007231,Zm00001d007486,Zm00001d012780,Zm00001d014126,Zm00001d024476,Zm00001d024531,Zm00001d024934,Zm00001d031428,Zm00001d044828,Zm00001d052744	Zm00004b008781,Zm00004b010174,Zm00004b010378,Zm00004b028271,Zm00004b011983,Zm00004b038742,Zm00004b038790,Zm00004b039139,Zm00004b003107,Zm00004b031536,Zm00004b023434
HSF13	hsf13-m1	leaf	down	GO:0008334	histone mRNA metabolic process	1	0.047209099	Zm00001d053754	Zm00004b024272
HSF13	hsf13-m1	leaf	down	GO:0009809	lignin biosynthetic process	7	0.047910323	Zm00001d009666,Zm00001d019669,Zm00001d026268,Zm00001d036293,Zm00001d045043,Zm00001d045101,Zm00001d050455	Zm00004b025707,Zm00004b035446,Zm00004b040253,Zm00004b029167,Zm00004b031691,Zm00004b031738,Zm00004b021579
HSF13	hsf13-m1	leaf	down	GO:0009835	fruit ripening	3	0.034113218	Zm00001d003283,Zm00001d011208,Zm00001d039310	Zm00004b007142,Zm00004b026959,Zm00004b015639
HSF13	hsf13-m1	leaf	down	GO:0010106	cellular response to iron ion starvation	10	0.006392038	Zm00001d003006,Zm00001d006527,Zm00001d006536,Zm00001d012702,Zm00001d015664,Zm00001d021654,Zm00001d030656,Zm00001d034027,Zm00001d038252,Zm00001d040125	Zm00004b006920,Zm00004b009647,Zm00004b009652,Zm00004b028216,Zm00004b013165,Zm00004b036927,Zm00004b002591,Zm00004b005133,Zm00004b030625,Zm00004b016336
HSF13	hsf13-m1	leaf	down	GO:0010333	terpene synthase activity	4	0.009364349	Zm00001d024486,Zm00001d024512,Zm00001d024669,Zm00001d045054	Zm00004b038746,Zm00004b038770,Zm00004b038900,Zm00004b031703
HSF13	hsf13-m1	leaf	down	GO:0010365	positive regulation of ethylene biosynthetic process	1	0.047209099	Zm00001d045064	Zm00004b031707
HSF13	hsf13-m1	leaf	down	GO:0016131	brassinosteroid metabolic process	4	0.013655202	Zm00001d044146,Zm00001d044153,Zm00001d044159,Zm00001d045063	Zm00004b019576,Zm00004b019582,Zm00004b019586,Zm00004b031706
HSF13	hsf13-m1	leaf	down	GO:0016165	linoleate 13S-lipoxygenase activity	3	0.034113218	Zm00001d013493,Zm00001d015852,Zm00001d025524	Zm00004b011429,Zm00004b013296,Zm00004b039608
HSF13	hsf13-m1	leaf	down	GO:0016616	oxidoreductase activity/ acting on the CH-OH group of donors/ NAD or NADP as acceptor	9	0.03499062	Zm00001d009666,Zm00001d019669,Zm00001d025533,Zm00001d025761,Zm00001d045009,Zm00001d045043,Zm00001d045101,Zm00001d048726,Zm00001d049059	Zm00004b025707,Zm00004b035446,Zm00004b039612,Zm00004b039806,Zm00004b031672,Zm00004b031691,Zm00004b031738,Zm00004b020195,Zm00004b020451
HSF13	hsf13-m1	leaf	down	GO:0016701	oxidoreductase activity/ acting on single donors with incorporation of molecular oxygen	4	0.007596573	Zm00001d013493,Zm00001d015852,Zm00001d023658,Zm00001d025524	Zm00004b011429,Zm00004b013296,Zm00004b038094,Zm00004b039608
HSF13	hsf13-m1	leaf	down	GO:0016782	transferase activity/ transferring sulfur-containing groups	1	0.047209099	Zm00001d014530	Zm00004b012292
HSF13	hsf13-m1	leaf	down	GO:0018230	peptidyl-L-cysteine S-palmitoylation	1	0.047209099	Zm00001d028619	Zm00004b001124
HSF13	hsf13-m1	leaf	down	GO:0018674	(S)-limonene 3-monooxygenase activity	1	0.047209099	Zm00001d041741	Zm00004b017491
HSF13	hsf13-m1	leaf	down	GO:0018675	(S)-limonene 6-monooxygenase activity	1	0.047209099	Zm00001d041741	Zm00004b017491
HSF13	hsf13-m1	leaf	down	GO:0032844	homeostatic process	1	0.047209099	Zm00001d008961	Zm00004b025173
HSF13	hsf13-m1	leaf	down	GO:0034213	quinolinate catabolic process	1	0.047209099	Zm00001d021419	Zm00004b036708
HSF13	hsf13-m1	leaf	down	GO:0045950	negative regulation of mitotic recombination	1	0.047209099	Zm00001d004468	Zm00004b008050
HSF13	hsf13-m1	leaf	down	GO:0046128	purine ribonucleoside metabolic process	2	0.042862886	Zm00001d024421,Zm00001d045021	Zm00004b038699,Zm00004b031678
HSF13	hsf13-m1	leaf	down	GO:0046466	membrane lipid catabolic process	1	0.047209099	Zm00001d029397	Zm00004b001714
HSF13	hsf13-m1	leaf	down	GO:0047172	shikimate O-hydroxycinnamoyltransferase activity	2	0.042862886	Zm00001d026268,Zm00001d050455	Zm00004b040253,Zm00004b021579
HSF13	hsf13-m1	leaf	down	GO:0047461	(+)-delta-cadinene synthase activity	3	0.004049744	Zm00001d024486,Zm00001d024669,Zm00001d045054	Zm00004b038746,Zm00004b038900,Zm00004b031703
HSF13	hsf13-m1	leaf	down	GO:0051572	negative regulation of histone H3-K4 methylation	1	0.047209099	Zm00001d053751	Zm00004b024261
HSF13	hsf13-m1	leaf	down	GO:0071268	homocysteine biosynthetic process	1	0.047209099	Zm00001d000294	Zm00004b003878
HSF13	hsf13-m1	leaf	down	GO:0097196	Shu complex	1	0.047209099	Zm00001d014080	Zm00004b011936
HSF13	hsf13-m1	leaf	down	GO:1990143	CoA-synthesizing protein complex	1	0.047209099	Zm00001d024421	Zm00004b038699
HSF13	hsf13-m1	leaf	down	GO:1990181	acetyl-CoA biosynthetic process from pantothenate	1	0.047209099	Zm00001d024421	Zm00004b038699
HSF13	hsf13-m1	leaf	up	GO:0000802	transverse filament	1	0.029497424	Zm00001d025575	Zm00004b039645
HSF13	hsf13-m1	leaf	up	GO:0000823	inositol-1/4/5-trisphosphate 6-kinase activity	1	0.039136354	Zm00001d016647	Zm00004b013923
HSF13	hsf13-m1	leaf	up	GO:0000824	inositol tetrakisphosphate 3-kinase activity	1	0.019762359	Zm00001d016647	Zm00004b013923
HSF13	hsf13-m1	leaf	up	GO:0002230	positive regulation of defense response to virus by host	1	0.039136354	Zm00001d024625	Zm00004b038865
HSF13	hsf13-m1	leaf	up	GO:0002682	regulation of immune system process	2	0.037767686	Zm00001d026135,Zm00001d044976	Zm00004b040130,Zm00004b031655
HSF13	hsf13-m1	leaf	up	GO:0004526	ribonuclease P activity	3	0.014901275	Zm00001d010841,Zm00001d024598,Zm00001d044127	Zm00004b026656,Zm00004b038843,Zm00004b019560
HSF13	hsf13-m1	leaf	up	GO:0004860	protein kinase inhibitor activity	2	0.044697195	Zm00001d044100,Zm00001d047771	Zm00004b019535,Zm00004b033915
HSF13	hsf13-m1	leaf	up	GO:0005655	nucleolar ribonuclease P complex	3	0.007263115	Zm00001d010841,Zm00001d024598,Zm00001d044127	Zm00004b026656,Zm00004b038843,Zm00004b019560
HSF13	hsf13-m1	leaf	up	GO:0006885	regulation of pH	2	0.027259259	Zm00001d020892,Zm00001d026135	Zm00004b036321,Zm00004b040130
HSF13	hsf13-m1	leaf	up	GO:0006955	immune response	6	0.011856557	Zm00001d004330,Zm00001d013075,Zm00001d024168,Zm00001d026135,Zm00001d044036,Zm00001d044976	Zm00004b007943,Zm00004b011076,Zm00004b038468,Zm00004b040130,Zm00004b019477,Zm00004b031655
HSF13	hsf13-m1	leaf	up	GO:0007231	osmosensory signaling pathway	2	0.031298982	Zm00001d007426,Zm00001d051812	Zm00004b010330,Zm00004b022648
HSF13	hsf13-m1	leaf	up	GO:0008381	mechanosensitive ion channel activity	2	0.027259259	Zm00001d026135,Zm00001d044976	Zm00004b040130,Zm00004b031655
HSF13	hsf13-m1	leaf	up	GO:0008440	inositol-1/4/5-trisphosphate 3-kinase activity	1	0.039136354	Zm00001d016647	Zm00004b013923
HSF13	hsf13-m1	leaf	up	GO:0008804	carbamate kinase activity	1	0.019762359	Zm00001d051359	Zm00004b022242
HSF13	hsf13-m1	leaf	up	GO:0009064	glutamine family amino acid metabolic process	1	0.029497424	Zm00001d051359	Zm00004b022242
HSF13	hsf13-m1	leaf	up	GO:0009605	response to external stimulus	3	0.032453337	Zm00001d009295,Zm00001d026135,Zm00001d044976	Zm00004b025433,Zm00004b040130,Zm00004b031655
HSF13	hsf13-m1	leaf	up	GO:0010006	Toc complex	1	0.029497424	Zm00001d028586	Zm00004b001100
HSF13	hsf13-m1	leaf	up	GO:0010376	stomatal complex formation	1	0.039136354	Zm00001d031485	Zm00004b003144
HSF13	hsf13-m1	leaf	up	GO:0010438	cellular response to sulfur starvation	3	2.56E-04	Zm00001d013879,Zm00001d032481,Zm00001d038642	Zm00004b011773,Zm00004b003909,Zm00004b030939
HSF13	hsf13-m1	leaf	up	GO:0010569	regulation of double-strand break repair via homologous recombination	2	0.004187091	Zm00001d024598,Zm00001d044127	Zm00004b038843,Zm00004b019560
HSF13	hsf13-m1	leaf	up	GO:0015077	monovalent inorganic cation transmembrane transporter activity	2	0.035558602	Zm00001d009295,Zm00001d020892	Zm00004b025433,Zm00004b036321
HSF13	hsf13-m1	leaf	up	GO:0016615	malate dehydrogenase activity	1	0.029497424	Zm00001d014030	Zm00004b011895
HSF13	hsf13-m1	leaf	up	GO:0016709	oxidoreductase activity/ acting on paired donors/ with incorporation or reduction of molecular oxygen/ NAD(P)H as one donor/ and incorporation of one atom of oxygen	4	0.015928952	Zm00001d005602,Zm00001d013759,Zm00001d020717,Zm00001d024875	Zm00004b008887,Zm00004b011670,Zm00004b036180,Zm00004b039093
HSF13	hsf13-m1	leaf	up	GO:0018208	peptidyl-proline modification	1	0.029497424	Zm00001d046940	Zm00004b033173
HSF13	hsf13-m1	leaf	up	GO:0019367	fatty acid elongation/ saturated fatty acid	1	0.039136354	Zm00001d041220	Zm00004b017119
HSF13	hsf13-m1	leaf	up	GO:0030332	cyclin binding	1	0.048680093	Zm00001d031485	Zm00004b003144
HSF13	hsf13-m1	leaf	up	GO:0030795	jasmonate O-methyltransferase activity	2	0.006061474	Zm00001d035767,Zm00001d044763	Zm00004b028833,Zm00004b031486
HSF13	hsf13-m1	leaf	up	GO:0031644	regulation of neurological system process	2	0.035558602	Zm00001d026135,Zm00001d034722	Zm00004b040130,Zm00004b005664
HSF13	hsf13-m1	leaf	up	GO:0033500	carbohydrate homeostasis	2	0.027259259	Zm00001d007426,Zm00001d051812	Zm00004b010330,Zm00004b022648
HSF13	hsf13-m1	leaf	up	GO:0034625	fatty acid elongation/ monounsaturated fatty acid	1	0.039136354	Zm00001d041220	Zm00004b017119
HSF13	hsf13-m1	leaf	up	GO:0034626	fatty acid elongation/ polyunsaturated fatty acid	1	0.039136354	Zm00001d041220	Zm00004b017119
HSF13	hsf13-m1	leaf	up	GO:0035246	peptidyl-arginine N-methylation	1	0.039136354	Zm00001d054001	Zm00004b024456
HSF13	hsf13-m1	leaf	up	GO:0042118	endothelial cell activation	1	0.019762359	Zm00001d054001	Zm00004b024456
HSF13	hsf13-m1	leaf	up	GO:0047326	inositol tetrakisphosphate 5-kinase activity	1	0.019762359	Zm00001d016647	Zm00004b013923
HSF13	hsf13-m1	leaf	up	GO:0048498	establishment of petal orientation	1	0.039136354	Zm00001d025960	Zm00004b039984
HSF13	hsf13-m1	leaf	up	GO:0048561	establishment of animal organ orientation	1	0.039136354	Zm00001d025960	Zm00004b039984
HSF13	hsf13-m1	leaf	up	GO:0051765	inositol tetrakisphosphate kinase activity	1	0.009930205	Zm00001d016647	Zm00004b013923
HSF13	hsf13-m1	leaf	up	GO:0060250	germ-line stem-cell niche homeostasis	1	0.029497424	Zm00001d039007	Zm00004b031257
HSF13	hsf13-m1	leaf	up	GO:0070727	cellular macromolecule localization	2	0.025325122	Zm00001d028586,Zm00001d038732	Zm00004b001100,Zm00004b031011
HSF13	hsf13-m1	leaf	up	GO:0080188	RNA-directed DNA methylation	4	0.00101899	Zm00001d010841,Zm00001d024598,Zm00001d024625,Zm00001d044127	Zm00004b026656,Zm00004b038843,Zm00004b038865,Zm00004b019560
HSF13	hsf13-m1	leaf	up	GO:0090227	regulation of red or far-red light signaling pathway	1	0.019762359	Zm00001d028298	Zm00004b000855
HSF13	hsf13-m1	leaf	up	GO:1901333	positive regulation of lateral root development	1	0.039136354	Zm00001d028298	Zm00004b000855
HSF18	hsf18-m1	embryo_imbibed	down	GO:0000347	THO complex	4	0.003390339	Zm00001d010406,Zm00001d010611,Zm00001d041606,Zm00001d049190	Zm00004b026300,Zm00004b026471,Zm00004b017392,Zm00004b020562
HSF18	hsf18-m1	embryo_imbibed	down	GO:0000976	transcription regulatory region sequence-specific DNA binding	6	0.046068539	Zm00001d006195,Zm00001d021268,Zm00001d027991,Zm00001d029934,Zm00001d030532,Zm00001d045400	Zm00004b009378,Zm00004b036588,Zm00004b000612,Zm00004b002122,Zm00004b002511,Zm00004b031999
HSF18	hsf18-m1	embryo_imbibed	down	GO:0003885	D-arabinono-1/4-lactone oxidase activity	4	0.007928604	Zm00001d004539,Zm00001d010726,Zm00001d013175,Zm00001d024926	Zm00004b008112,Zm00004b026562,Zm00004b011163,Zm00004b039133
HSF18	hsf18-m1	embryo_imbibed	down	GO:0004126	cytidine deaminase activity	2	0.022400156	Zm00001d005459,Zm00001d019280	Zm00004b008784,Zm00004b035172
HSF18	hsf18-m1	embryo_imbibed	down	GO:0006089	lactate metabolic process	1	0.040848485	Zm00001d019040	Zm00004b034985
HSF18	hsf18-m1	embryo_imbibed	down	GO:0006114	glycerol biosynthetic process	2	0.022400156	Zm00001d024155,Zm00001d024413	Zm00004b038454,Zm00004b038687
HSF18	hsf18-m1	embryo_imbibed	down	GO:0006268	DNA unwinding involved in DNA replication	4	0.013155888	Zm00001d010406,Zm00001d010611,Zm00001d041606,Zm00001d049190	Zm00004b026300,Zm00004b026471,Zm00004b017392,Zm00004b020562
HSF18	hsf18-m1	embryo_imbibed	down	GO:0006541	glutamine metabolic process	6	0.028226464	Zm00001d013532,Zm00001d033539,Zm00001d033983,Zm00001d037720,Zm00001d044024,Zm00001d045675	Zm00004b011470,Zm00004b004768,Zm00004b005091,Zm00004b030223,Zm00004b019468,Zm00004b032230
HSF18	hsf18-m1	embryo_imbibed	down	GO:0008892	guanine deaminase activity	2	0.022400156	Zm00001d005459,Zm00001d019280	Zm00004b008784,Zm00004b035172
HSF18	hsf18-m1	embryo_imbibed	down	GO:0008899	homoserine O-succinyltransferase activity	2	0.009462674	Zm00001d013532,Zm00001d033539	Zm00004b011470,Zm00004b004768
HSF18	hsf18-m1	embryo_imbibed	down	GO:0009628	response to abiotic stimulus	18	0.02533775	Zm00001d006212,Zm00001d008200,Zm00001d012007,Zm00001d014168,Zm00001d018620,Zm00001d022456,Zm00001d022574,Zm00001d027757,Zm00001d027766,Zm00001d033799,Zm00001d036835,Zm00001d038999,Zm00001d042768,Zm00001d043988,Zm00001d045846,Zm00001d046186,Zm00001d052335,Zm00001d053839	Zm00004b009398,Zm00004b024567,Zm00004b027631,Zm00004b012022,Zm00004b034650,Zm00004b037587,Zm00004b037663,Zm00004b000433,Zm00004b000439,Zm00004b004961,Zm00004b029564,Zm00004b031250,Zm00004b018387,Zm00004b019441,Zm00004b032353,Zm00004b032589,Zm00004b023108,Zm00004b024336
HSF18	hsf18-m1	embryo_imbibed	down	GO:0009645	response to low light intensity stimulus	2	0.039608166	Zm00001d028152,Zm00001d052651	Zm00004b000728,Zm00004b023365
HSF18	hsf18-m1	embryo_imbibed	down	GO:0009972	cytidine deamination	2	0.022400156	Zm00001d005459,Zm00001d019280	Zm00004b008784,Zm00004b035172
HSF18	hsf18-m1	embryo_imbibed	down	GO:0015211	purine nucleoside transmembrane transporter activity	2	0.022400156	Zm00001d005933,Zm00001d019430	Zm00004b009162,Zm00004b035293
HSF18	hsf18-m1	embryo_imbibed	down	GO:0015824	proline transport	12	0.04805866	Zm00001d002535,Zm00001d003504,Zm00001d012138,Zm00001d014126,Zm00001d021649,Zm00001d022228,Zm00001d027557,Zm00001d028601,Zm00001d034270,Zm00001d037207,Zm00001d040649,Zm00001d043795	Zm00004b006503,Zm00004b007329,Zm00004b027740,Zm00004b011983,Zm00004b036920,Zm00004b037389,Zm00004b000284,Zm00004b001112,Zm00004b005303,Zm00004b029837,Zm00004b016740,Zm00004b019285
HSF18	hsf18-m1	embryo_imbibed	down	GO:0015932	nucleobase-containing compound transmembrane transporter activity	4	0.025921164	Zm00001d005933,Zm00001d005935,Zm00001d026042,Zm00001d035214	Zm00004b009162,Zm00004b009163,Zm00004b040045,Zm00004b028481
HSF18	hsf18-m1	embryo_imbibed	down	GO:0019281	L-methionine biosynthetic process from homoserine via O-succinyl-L-homoserine and cystathionine	2	0.009462674	Zm00001d013532,Zm00001d033539	Zm00004b011470,Zm00004b004768
HSF18	hsf18-m1	embryo_imbibed	down	GO:0022892	transmembrane transporter activity	7	0.03990429	Zm00001d003603,Zm00001d012138,Zm00001d017886,Zm00001d026695,Zm00001d030235,Zm00001d034035,Zm00001d051525	Zm00004b007400,Zm00004b027740,Zm00004b014961,Zm00004b040636,Zm00004b002335,Zm00004b005141,Zm00004b022379
HSF18	hsf18-m1	embryo_imbibed	down	GO:0031225	anchored component of membrane	8	0.034319333	Zm00001d007045,Zm00001d013269,Zm00001d014513,Zm00001d018621,Zm00001d019100,Zm00001d019445,Zm00001d020794,Zm00001d029892	Zm00004b010016,Zm00004b011252,Zm00004b012277,Zm00004b034651,Zm00004b035043,Zm00004b035301,Zm00004b036248,Zm00004b002096
HSF18	hsf18-m1	embryo_imbibed	down	GO:0034722	gamma-glutamyl-peptidase activity	2	0.030520469	Zm00001d013532,Zm00001d033539	Zm00004b011470,Zm00004b004768
HSF18	hsf18-m1	embryo_imbibed	down	GO:0042555	MCM complex	6	3.25E-04	Zm00001d010406,Zm00001d010611,Zm00001d039718,Zm00001d041606,Zm00001d049190,Zm00001d052021	Zm00004b026300,Zm00004b026471,Zm00004b016019,Zm00004b017392,Zm00004b020562,Zm00004b022817
HSF18	hsf18-m1	embryo_imbibed	down	GO:0043136	glycerol-3-phosphatase activity	2	0.022400156	Zm00001d024155,Zm00001d024413	Zm00004b038454,Zm00004b038687
HSF18	hsf18-m1	embryo_imbibed	down	GO:0043617	cellular response to sucrose starvation	2	0.022400156	Zm00001d007892,Zm00001d045675	Zm00004b010726,Zm00004b032230
HSF18	hsf18-m1	embryo_imbibed	down	GO:0046395	carboxylic acid catabolic process	2	0.049570909	Zm00001d017459,Zm00001d042853	Zm00004b014586,Zm00004b018454
HSF18	hsf18-m1	embryo_imbibed	down	GO:0046578	regulation of Ras protein signal transduction	2	0.022400156	Zm00001d012563,Zm00001d039991	Zm00004b028091,Zm00004b016245
HSF18	hsf18-m1	embryo_imbibed	down	GO:0050403	trans-zeatin O-beta-D-glucosyltransferase activity	4	0.048539111	Zm00001d004013,Zm00001d014126,Zm00001d037207,Zm00001d039643	Zm00004b007729,Zm00004b011983,Zm00004b029837,Zm00004b015950
HSF18	hsf18-m1	embryo_imbibed	down	GO:0060416	response to growth hormone	3	0.046109797	Zm00001d027557,Zm00001d029699,Zm00001d043795	Zm00004b000284,Zm00004b001948,Zm00004b019285
HSF18	hsf18-m1	embryo_imbibed	down	GO:0071163	DNA replication preinitiation complex assembly	1	0.040848485	Zm00001d023283	Zm00004b037797
HSF18	hsf18-m1	embryo_imbibed	down	GO:0071944	cell periphery	7	0.010861973	Zm00001d008334,Zm00001d008819,Zm00001d017545,Zm00001d036740,Zm00001d040649,Zm00001d046580,Zm00001d052039	Zm00004b024693,Zm00004b025062,Zm00004b014662,Zm00004b029480,Zm00004b016740,Zm00004b032892,Zm00004b022835
HSF18	hsf18-m1	embryo_imbibed	up	GO:0000038	very long-chain fatty acid metabolic process	6	0.011074645	Zm00001d006866,Zm00001d025923,Zm00001d028241,Zm00001d028406,Zm00001d045027,Zm00001d046865	Zm00004b009913,Zm00004b039954,Zm00004b000812,Zm00004b000946,Zm00004b031683,Zm00004b033115
HSF18	hsf18-m1	embryo_imbibed	up	GO:0003838	sterol 24-C-methyltransferase activity	2	0.012871647	Zm00001d013037,Zm00001d027548	Zm00004b011033,Zm00004b000275
HSF18	hsf18-m1	embryo_imbibed	up	GO:0004703	G-protein coupled receptor kinase activity	1	0.035200877	Zm00001d039311	Zm00004b015640
HSF18	hsf18-m1	embryo_imbibed	up	GO:0006559	L-phenylalanine catabolic process	4	0.002656649	Zm00001d016441,Zm00001d045610,Zm00001d051161,Zm00001d053663	Zm00004b013767,Zm00004b032181,Zm00004b022098,Zm00004b024184
HSF18	hsf18-m1	embryo_imbibed	up	GO:0006572	tyrosine catabolic process	3	0.003133542	Zm00001d016441,Zm00001d045610,Zm00001d053663	Zm00004b013767,Zm00004b032181,Zm00004b024184
HSF18	hsf18-m1	embryo_imbibed	up	GO:0006826	iron ion transport	8	0.009379748	Zm00001d002690,Zm00001d012746,Zm00001d016441,Zm00001d020395,Zm00001d030656,Zm00001d047064,Zm00001d049692,Zm00001d051637	Zm00004b006636,Zm00004b028243,Zm00004b013767,Zm00004b035906,Zm00004b002591,Zm00004b033267,Zm00004b020981,Zm00004b022503
HSF18	hsf18-m1	embryo_imbibed	up	GO:0007051	spindle organization	2	0.021543097	Zm00001d012525,Zm00001d042366	Zm00004b028053,Zm00004b018025
HSF18	hsf18-m1	embryo_imbibed	up	GO:0008281	sulfonylurea receptor activity	2	0.004496726	Zm00001d002503,Zm00001d027625	Zm00004b006477,Zm00004b000331
HSF18	hsf18-m1	embryo_imbibed	up	GO:0008422	beta-glucosidase activity	3	0.005816116	Zm00001d008435,Zm00001d021119,Zm00001d037918	Zm00004b024778,Zm00004b036483,Zm00004b030376
HSF18	hsf18-m1	embryo_imbibed	up	GO:0008559	xenobiotic transmembrane transporting ATPase activity	3	0.038255349	Zm00001d002503,Zm00001d027625,Zm00001d040562	Zm00004b006477,Zm00004b000331,Zm00004b016671
HSF18	hsf18-m1	embryo_imbibed	up	GO:0009063	cellular amino acid catabolic process	2	0.035857675	Zm00001d045610,Zm00001d053663	Zm00004b032181,Zm00004b024184
HSF18	hsf18-m1	embryo_imbibed	up	GO:0009501	amyloplast	4	0.026936556	Zm00001d011610,Zm00001d014844,Zm00001d037234,Zm00001d045261	Zm00004b027282,Zm00004b012551,Zm00004b029861,Zm00004b031873
HSF18	hsf18-m1	embryo_imbibed	up	GO:0009832	plant-type cell wall biogenesis	10	0.014132686	Zm00001d006866,Zm00001d011834,Zm00001d012408,Zm00001d018961,Zm00001d020101,Zm00001d028406,Zm00001d031211,Zm00001d031253,Zm00001d032737,Zm00001d045027	Zm00004b009913,Zm00004b027495,Zm00004b027940,Zm00004b034929,Zm00004b035701,Zm00004b000946,Zm00004b002968,Zm00004b002999,Zm00004b004133,Zm00004b031683
HSF18	hsf18-m1	embryo_imbibed	up	GO:0010077	maintenance of inflorescence meristem identity	4	0.008193738	Zm00001d002449,Zm00001d044899,Zm00001d048474,Zm00001d049692	Zm00004b006425,Zm00004b031581,Zm00004b034530,Zm00004b020981
HSF18	hsf18-m1	embryo_imbibed	up	GO:0010106	cellular response to iron ion starvation	7	0.012117023	Zm00001d002690,Zm00001d012746,Zm00001d029339,Zm00001d030656,Zm00001d047064,Zm00001d049692,Zm00001d051637	Zm00004b006636,Zm00004b028243,Zm00004b001672,Zm00004b002591,Zm00004b033267,Zm00004b020981,Zm00004b022503
HSF18	hsf18-m1	embryo_imbibed	up	GO:0010118	stomatal movement	7	0.03059479	Zm00001d006293,Zm00001d016915,Zm00001d022272,Zm00001d022391,Zm00001d028574,Zm00001d028949,Zm00001d032737	Zm00004b009450,Zm00004b014147,Zm00004b037426,Zm00004b037517,Zm00004b001087,Zm00004b001371,Zm00004b004133
HSF18	hsf18-m1	embryo_imbibed	up	GO:0010167	response to nitrate	10	0.014867054	Zm00001d006293,Zm00001d012746,Zm00001d021168,Zm00001d028949,Zm00001d030656,Zm00001d034848,Zm00001d045145,Zm00001d047064,Zm00001d049692,Zm00001d051637	Zm00004b009450,Zm00004b028243,Zm00004b036513,Zm00004b001371,Zm00004b002591,Zm00004b005766,Zm00004b031779,Zm00004b033267,Zm00004b020981,Zm00004b022503
HSF18	hsf18-m1	embryo_imbibed	up	GO:0010192	mucilage biosynthetic process	3	0.013077384	Zm00001d014938,Zm00001d043716,Zm00001d054080	Zm00004b012633,Zm00004b019215,Zm00004b024512
HSF18	hsf18-m1	embryo_imbibed	up	GO:0010286	heat acclimation	8	0.039398888	Zm00001d004138,Zm00001d028557,Zm00001d030851,Zm00001d031325,Zm00001d034848,Zm00001d043324,Zm00001d043536,Zm00001d052194	Zm00004b007812,Zm00004b001072,Zm00004b002716,Zm00004b003063,Zm00004b005766,Zm00004b018855,Zm00004b019068,Zm00004b022985
HSF18	hsf18-m1	embryo_imbibed	up	GO:0016709	oxidoreductase activity/ acting on paired donors/ with incorporation or reduction of molecular oxygen/ NAD(P)H as one donor/ and incorporation of one atom of oxygen	5	0.022057268	Zm00001d008230,Zm00001d013862,Zm00001d020673,Zm00001d030851,Zm00001d034848	Zm00004b024596,Zm00004b011761,Zm00004b036146,Zm00004b002716,Zm00004b005766
HSF18	hsf18-m1	embryo_imbibed	up	GO:0016761	cellulose synthase (GDP-forming) activity	1	0.035200877	Zm00001d039660	Zm00004b015965
HSF18	hsf18-m1	embryo_imbibed	up	GO:0019216	regulation of lipid metabolic process	4	0.01952011	Zm00001d006866,Zm00001d008230,Zm00001d028241,Zm00001d045027	Zm00004b009913,Zm00004b024596,Zm00004b000812,Zm00004b031683
HSF18	hsf18-m1	embryo_imbibed	up	GO:0019676	ammonia assimilation cycle	2	0.032007777	Zm00001d011610,Zm00001d031253	Zm00004b027282,Zm00004b002999
HSF18	hsf18-m1	embryo_imbibed	up	GO:0019748	secondary metabolic process	10	0.003465332	Zm00001d002564,Zm00001d003311,Zm00001d006866,Zm00001d012972,Zm00001d013725,Zm00001d028241,Zm00001d035308,Zm00001d045027,Zm00001d045145,Zm00001d051161	Zm00004b006528,Zm00004b007167,Zm00004b009913,Zm00004b010966,Zm00004b011639,Zm00004b000812,Zm00004b028564,Zm00004b031683,Zm00004b031779,Zm00004b022098
HSF18	hsf18-m1	embryo_imbibed	up	GO:0030243	cellulose metabolic process	7	9.64E-04	Zm00001d006866,Zm00001d018961,Zm00001d028406,Zm00001d031211,Zm00001d031253,Zm00001d032737,Zm00001d045027	Zm00004b009913,Zm00004b034929,Zm00004b000946,Zm00004b002968,Zm00004b002999,Zm00004b004133,Zm00004b031683
HSF18	hsf18-m1	embryo_imbibed	up	GO:0030951	establishment or maintenance of microtubule cytoskeleton polarity	1	0.035200877	Zm00001d012525	Zm00004b028053
HSF18	hsf18-m1	embryo_imbibed	up	GO:0031408	oxylipin biosynthetic process	5	0.025002389	Zm00001d006866,Zm00001d008230,Zm00001d028241,Zm00001d033623,Zm00001d045027	Zm00004b009913,Zm00004b024596,Zm00004b000812,Zm00004b004841,Zm00004b031683
HSF18	hsf18-m1	embryo_imbibed	up	GO:0033106	cis-Golgi network membrane	1	0.035200877	Zm00001d028574	Zm00004b001087
HSF18	hsf18-m1	embryo_imbibed	up	GO:0033840	NDP-glucose-starch glucosyltransferase activity	2	0.008198914	Zm00001d037234,Zm00001d045261	Zm00004b029861,Zm00004b031873
HSF18	hsf18-m1	embryo_imbibed	up	GO:0034203	glycolipid translocation	1	0.035200877	Zm00001d006384	Zm00004b009531
HSF18	hsf18-m1	embryo_imbibed	up	GO:0034622	cellular protein-containing complex assembly	1	0.017757576	Zm00001d019349	Zm00004b035232
HSF18	hsf18-m1	embryo_imbibed	up	GO:0035371	microtubule plus-end	1	0.035200877	Zm00001d012525	Zm00004b028053
HSF18	hsf18-m1	embryo_imbibed	up	GO:0035970	peptidyl-threonine dephosphorylation	1	0.035200877	Zm00001d025340	Zm00004b039467
HSF18	hsf18-m1	embryo_imbibed	up	GO:0042128	nitrate assimilation	5	0.009593484	Zm00001d006185,Zm00001d006293,Zm00001d011610,Zm00001d044124,Zm00001d051637	Zm00004b009369,Zm00004b009450,Zm00004b027282,Zm00004b019558,Zm00004b022503
HSF18	hsf18-m1	embryo_imbibed	up	GO:0042908	xenobiotic transport	3	0.043018256	Zm00001d002503,Zm00001d027625,Zm00001d040562	Zm00004b006477,Zm00004b000331,Zm00004b016671
HSF18	hsf18-m1	embryo_imbibed	up	GO:0043226	organelle	2	0.015549174	Zm00001d005399,Zm00001d006454	Zm00004b008747,Zm00004b009583
HSF18	hsf18-m1	embryo_imbibed	up	GO:0044550	secondary metabolite biosynthetic process	3	0.038255349	Zm00001d020673,Zm00001d030851,Zm00001d034848	Zm00004b036146,Zm00004b002716,Zm00004b005766
HSF18	hsf18-m1	embryo_imbibed	up	GO:0045431	flavonol synthase activity	3	0.017258865	Zm00001d002564,Zm00001d003311,Zm00001d013725	Zm00004b006528,Zm00004b007167,Zm00004b011639
HSF18	hsf18-m1	embryo_imbibed	up	GO:0046244	salicylic acid catabolic process	2	0.018442475	Zm00001d002564,Zm00001d051161	Zm00004b006528,Zm00004b022098
HSF18	hsf18-m1	embryo_imbibed	up	GO:0046729	viral procapsid	1	0.035200877	Zm00001d051544	Zm00004b022397
HSF18	hsf18-m1	embryo_imbibed	up	GO:0047998	hyoscyamine (6S)-dioxygenase activity	2	0.004496726	Zm00001d013725,Zm00001d035308	Zm00004b011639,Zm00004b028564
HSF18	hsf18-m1	embryo_imbibed	up	GO:0051213	dioxygenase activity	3	0.009546557	Zm00001d000128,Zm00001d028647,Zm00001d035308	Zm00004b007590,Zm00004b001135,Zm00004b028564
HSF18	hsf18-m1	embryo_imbibed	up	GO:0051513	regulation of monopolar cell growth	3	0.009546557	Zm00001d005297,Zm00001d033391,Zm00001d052981	Zm00004b008667,Zm00004b004635,Zm00004b023627
HSF18	hsf18-m1	embryo_imbibed	up	GO:0055072	iron ion homeostasis	4	0.046229223	Zm00001d006476,Zm00001d016926,Zm00001d021973,Zm00001d029339	Zm00004b009605,Zm00004b014156,Zm00004b037184,Zm00004b001672
HSF18	hsf18-m1	embryo_imbibed	up	GO:0060178	regulation of exocyst localization	1	0.035200877	Zm00001d006454	Zm00004b009583
HSF18	hsf18-m1	embryo_imbibed	up	GO:0070840	dynein complex binding	1	0.035200877	Zm00001d028086	Zm00004b000682
HSF18	hsf18-m1	embryo_imbibed	up	GO:0080019	fatty-acyl-CoA reductase (alcohol-forming) activity	2	0.004496726	Zm00001d019850,Zm00001d049950	Zm00004b035546,Zm00004b021207
HSF18	hsf18-m1	embryo_imbibed	up	GO:0090002	protein localization to plasma membrane	2	0.024842817	Zm00001d027548,Zm00001d032737	Zm00004b000275,Zm00004b004133
HSF18	hsf18-m1	embryo_imbibed	up	GO:0090627	plant epidermal cell differentiation	1	0.035200877	Zm00001d023425	Zm00004b037915
HSF18	hsf18-m1	embryo_imbibed	up	GO:1901031	regulation of response to reactive oxygen species	1	0.035200877	Zm00001d016926	Zm00004b014156
HSF18	hsf18-m1	embryo_imbibed	up	GO:1901657	glycosyl compound metabolic process	3	0.004349782	Zm00001d008435,Zm00001d021119,Zm00001d037918	Zm00004b024778,Zm00004b036483,Zm00004b030376
HSF18	hsf18-m1	embryo_imbibed	up	GO:1902000	homogentisate catabolic process	2	0.004496726	Zm00001d045610,Zm00001d053663	Zm00004b032181,Zm00004b024184
HSF18	hsf18-m1	embryo_imbibed	up	GO:1990641	response to iron ion starvation	1	0.035200877	Zm00001d016926	Zm00004b014156
HSF20	hsf20-m1	embryo_imbibed	down	GO:0000347	THO complex	4	0.012363803	Zm00001d010611,Zm00001d037781,Zm00001d041606,Zm00001d049190	Zm00004b026471,Zm00004b030283,Zm00004b017392,Zm00004b020562
HSF20	hsf20-m1	embryo_imbibed	down	GO:0002679	respiratory burst involved in defense response	26	0.001176241	Zm00001d005766,Zm00001d007175,Zm00001d009106,Zm00001d011403,Zm00001d012321,Zm00001d012427,Zm00001d012750,Zm00001d013208,Zm00001d014166,Zm00001d017152,Zm00001d017983,Zm00001d022044,Zm00001d026657,Zm00001d028197,Zm00001d029940,Zm00001d030858,Zm00001d032079,Zm00001d033718,Zm00001d033745,Zm00001d035455,Zm00001d036726,Zm00001d043205,Zm00001d044368,Zm00001d045051,Zm00001d047334,Zm00001d052189	Zm00004b009018,Zm00004b010119,Zm00004b025293,Zm00004b027131,Zm00004b027883,Zm00004b027954,Zm00004b028248,Zm00004b011195,Zm00004b012018,Zm00004b014322,Zm00004b015048,Zm00004b037229,Zm00004b040601,Zm00004b000773,Zm00004b002126,Zm00004b002722,Zm00004b003573,Zm00004b004910,Zm00004b004926,Zm00004b028604,Zm00004b029470,Zm00004b018741,Zm00004b019767,Zm00004b031698,Zm00004b033511,Zm00004b022979
HSF20	hsf20-m1	embryo_imbibed	down	GO:0003885	D-arabinono-1/4-lactone oxidase activity	5	0.00520272	Zm00001d004539,Zm00001d010726,Zm00001d013175,Zm00001d015927,Zm00001d024926	Zm00004b008112,Zm00004b026562,Zm00004b011163,Zm00004b013352,Zm00004b039133
HSF20	hsf20-m1	embryo_imbibed	down	GO:0004126	cytidine deaminase activity	3	0.003573361	Zm00001d005459,Zm00001d019280,Zm00001d034726	Zm00004b008784,Zm00004b035172,Zm00004b005669
HSF20	hsf20-m1	embryo_imbibed	down	GO:0005310	dicarboxylic acid transmembrane transporter activity	2	0.019244694	Zm00001d031833,Zm00001d037725	Zm00004b003394,Zm00004b030227
HSF20	hsf20-m1	embryo_imbibed	down	GO:0005358	high-affinity glucose:proton symporter activity	2	0.019244694	Zm00001d020463,Zm00001d028230	Zm00004b035966,Zm00004b000800
HSF20	hsf20-m1	embryo_imbibed	down	GO:0005656	nuclear pre-replicative complex	2	0.030828768	Zm00001d017423,Zm00001d023283	Zm00004b014559,Zm00004b037797
HSF20	hsf20-m1	embryo_imbibed	down	GO:0006073	cellular glucan metabolic process	6	0.02005032	Zm00001d002410,Zm00001d024379,Zm00001d026250,Zm00001d033910,Zm00001d047970,Zm00001d052651	Zm00004b006391,Zm00004b038666,Zm00004b040231,Zm00004b005042,Zm00004b036764,Zm00004b023365
HSF20	hsf20-m1	embryo_imbibed	down	GO:0006114	glycerol biosynthetic process	2	0.044456472	Zm00001d024155,Zm00001d024413	Zm00004b038454,Zm00004b038687
HSF20	hsf20-m1	embryo_imbibed	down	GO:0006152	purine nucleoside catabolic process	4	0.002838546	Zm00001d005459,Zm00001d019280,Zm00001d034726,Zm00001d049948	Zm00004b008784,Zm00004b035172,Zm00004b005669,Zm00004b021205
HSF20	hsf20-m1	embryo_imbibed	down	GO:0006267	pre-replicative complex assembly involved in nuclear cell cycle DNA replication	2	0.019244694	Zm00001d017423,Zm00001d023283	Zm00004b014559,Zm00004b037797
HSF20	hsf20-m1	embryo_imbibed	down	GO:0006268	DNA unwinding involved in DNA replication	4	0.043431414	Zm00001d010611,Zm00001d037781,Zm00001d041606,Zm00001d049190	Zm00004b026471,Zm00004b030283,Zm00004b017392,Zm00004b020562
HSF20	hsf20-m1	embryo_imbibed	down	GO:0006835	dicarboxylic acid transport	2	0.030828768	Zm00001d031833,Zm00001d037725	Zm00004b003394,Zm00004b030227
HSF20	hsf20-m1	embryo_imbibed	down	GO:0008194	UDP-glycosyltransferase activity	22	6.40E-04	Zm00001d000237,Zm00001d004013,Zm00001d010689,Zm00001d011649,Zm00001d012782,Zm00001d021736,Zm00001d024531,Zm00001d028931,Zm00001d029023,Zm00001d029620,Zm00001d031209,Zm00001d032297,Zm00001d033556,Zm00001d034508,Zm00001d037207,Zm00001d037721,Zm00001d039607,Zm00001d044106,Zm00001d045788,Zm00001d047750,Zm00001d049282,Zm00001d052292	Zm00004b006647,Zm00004b007729,Zm00004b026538,Zm00004b027323,Zm00004b028272,Zm00004b036999,Zm00004b038790,Zm00004b001362,Zm00004b001423,Zm00004b001902,Zm00004b002966,Zm00004b003754,Zm00004b004782,Zm00004b005476,Zm00004b029837,Zm00004b030224,Zm00004b015916,Zm00004b019541,Zm00004b032317,Zm00004b033893,Zm00004b020632,Zm00004b023066
HSF20	hsf20-m1	embryo_imbibed	down	GO:0008303	caspase complex	2	0.019244694	Zm00001d014993,Zm00001d054043	Zm00004b012677,Zm00004b024486
HSF20	hsf20-m1	embryo_imbibed	down	GO:0008447	L-ascorbate oxidase activity	2	0.019244694	Zm00001d020260,Zm00001d046330	Zm00004b035799,Zm00004b032676
HSF20	hsf20-m1	embryo_imbibed	down	GO:0008892	guanine deaminase activity	3	0.003573361	Zm00001d005459,Zm00001d019280,Zm00001d034726	Zm00004b008784,Zm00004b035172,Zm00004b005669
HSF20	hsf20-m1	embryo_imbibed	down	GO:0008899	homoserine O-succinyltransferase activity	2	0.019244694	Zm00001d013532,Zm00001d033539	Zm00004b011470,Zm00004b004768
HSF20	hsf20-m1	embryo_imbibed	down	GO:0009612	response to mechanical stimulus	14	0.023764653	Zm00001d009309,Zm00001d020552,Zm00001d026657,Zm00001d028197,Zm00001d029940,Zm00001d030858,Zm00001d031833,Zm00001d035455,Zm00001d036726,Zm00001d039524,Zm00001d043420,Zm00001d045051,Zm00001d047334,Zm00001d052651	Zm00004b025438,Zm00004b036043,Zm00004b040601,Zm00004b000773,Zm00004b002126,Zm00004b002722,Zm00004b003394,Zm00004b028604,Zm00004b029470,Zm00004b015835,Zm00004b018936,Zm00004b031698,Zm00004b033511,Zm00004b023365
HSF20	hsf20-m1	embryo_imbibed	down	GO:0009693	ethylene biosynthetic process	26	3.99E-04	Zm00001d002535,Zm00001d003504,Zm00001d004480,Zm00001d007354,Zm00001d009177,Zm00001d010234,Zm00001d011208,Zm00001d012321,Zm00001d012427,Zm00001d014491,Zm00001d017457,Zm00001d018155,Zm00001d020552,Zm00001d026657,Zm00001d031833,Zm00001d032438,Zm00001d035455,Zm00001d039487,Zm00001d040735,Zm00001d041387,Zm00001d042056,Zm00001d044368,Zm00001d052066,Zm00001d052122,Zm00001d052170,Zm00001d052189	Zm00004b006503,Zm00004b007329,Zm00004b008063,Zm00004b010282,Zm00004b025346,Zm00004b026165,Zm00004b026959,Zm00004b027883,Zm00004b027954,Zm00004b012259,Zm00004b014584,Zm00004b015202,Zm00004b036043,Zm00004b040601,Zm00004b003394,Zm00004b003868,Zm00004b028604,Zm00004b015803,Zm00004b016809,Zm00004b017237,Zm00004b017740,Zm00004b019767,Zm00004b022860,Zm00004b022911,Zm00004b022956,Zm00004b022979
HSF20	hsf20-m1	embryo_imbibed	down	GO:0009743	response to carbohydrate	65	0.001437089	Zm00001d003228,Zm00001d005164,Zm00001d005698,Zm00001d005766,Zm00001d009106,Zm00001d009309,Zm00001d009447,Zm00001d010115,Zm00001d010635,Zm00001d011403,Zm00001d012321,Zm00001d012427,Zm00001d012750,Zm00001d013208,Zm00001d014166,Zm00001d015249,Zm00001d015884,Zm00001d016950,Zm00001d017152,Zm00001d017284,Zm00001d017612,Zm00001d017762,Zm00001d021774,Zm00001d022044,Zm00001d022245,Zm00001d022647,Zm00001d0…	Zm00004b007099,Zm00004b008575,Zm00004b008961,Zm00004b009018,Zm00004b025293,Zm00004b025438,Zm00004b025541,Zm00004b026068,Zm00004b026490,Zm00004b027131,Zm00004b027883,Zm00004b027954,Zm00004b028248,Zm00004b011195,Zm00004b012018,Zm00004b012876,Zm00004b013319,Zm00004b014177,Zm00004b014322,Zm00004b014433,Zm00004b014716,Zm00004b014857,Zm00004b037027,Zm00004b037229,Zm00004b037404,Zm00004b037728,Zm00004b0…
HSF20	hsf20-m1	embryo_imbibed	down	GO:0009972	cytidine deamination	3	0.003573361	Zm00001d005459,Zm00001d019280,Zm00001d034726	Zm00004b008784,Zm00004b035172,Zm00004b005669
HSF20	hsf20-m1	embryo_imbibed	down	GO:0010052	guard cell differentiation	4	0.018929333	Zm00001d006922,Zm00001d012079,Zm00001d052208,Zm00001d052967	Zm00004b009962,Zm00004b027695,Zm00004b022993,Zm00004b023618
HSF20	hsf20-m1	embryo_imbibed	down	GO:0010200	response to chitin	69	0.02380218	Zm00001d002535,Zm00001d003228,Zm00001d005164,Zm00001d005698,Zm00001d005766,Zm00001d006330,Zm00001d007175,Zm00001d009106,Zm00001d009309,Zm00001d009328,Zm00001d010115,Zm00001d010635,Zm00001d011403,Zm00001d012321,Zm00001d012427,Zm00001d012750,Zm00001d013208,Zm00001d014166,Zm00001d015249,Zm00001d015884,Zm00001d016736,Zm00001d017152,Zm00001d017612,Zm00001d017762,Zm00001d017983,Zm00001d020552,Zm00001d0…	Zm00004b006503,Zm00004b007099,Zm00004b008575,Zm00004b008961,Zm00004b009018,Zm00004b009479,Zm00004b010119,Zm00004b025293,Zm00004b025438,Zm00004b025454,Zm00004b026068,Zm00004b026490,Zm00004b027131,Zm00004b027883,Zm00004b027954,Zm00004b028248,Zm00004b011195,Zm00004b012018,Zm00004b012876,Zm00004b013319,Zm00004b013992,Zm00004b014322,Zm00004b014716,Zm00004b014857,Zm00004b015048,Zm00004b036043,Zm00004b0…
HSF20	hsf20-m1	embryo_imbibed	down	GO:0010235	guard mother cell cytokinesis	2	0.019244694	Zm00001d006922,Zm00001d048497	Zm00004b009962,Zm00004b034548
HSF20	hsf20-m1	embryo_imbibed	down	GO:0015294	solute:cation symporter activity	2	0.044456472	Zm00001d022037,Zm00001d041748	Zm00004b037220,Zm00004b017495
HSF20	hsf20-m1	embryo_imbibed	down	GO:0016645	oxidoreductase activity/ acting on the CH-NH group of donors	6	0.002225081	Zm00001d002989,Zm00001d003504,Zm00001d009134,Zm00001d039520,Zm00001d043293,Zm00001d047124	Zm00004b006903,Zm00004b007329,Zm00004b025318,Zm00004b015831,Zm00004b018828,Zm00004b033356
HSF20	hsf20-m1	embryo_imbibed	down	GO:0019281	L-methionine biosynthetic process from homoserine via O-succinyl-L-homoserine and cystathionine	2	0.019244694	Zm00001d013532,Zm00001d033539	Zm00004b011470,Zm00004b004768
HSF20	hsf20-m1	embryo_imbibed	down	GO:0019829	cation-transporting ATPase activity	5	0.029423474	Zm00001d014166,Zm00001d015446,Zm00001d028093,Zm00001d038576,Zm00001d049060	Zm00004b012018,Zm00004b013020,Zm00004b000687,Zm00004b030892,Zm00004b020452
HSF20	hsf20-m1	embryo_imbibed	down	GO:0021589	cerebellum structural organization	2	0.019244694	Zm00001d014993,Zm00001d054043	Zm00004b012677,Zm00004b024486
HSF20	hsf20-m1	embryo_imbibed	down	GO:0033320	UDP-D-xylose biosynthetic process	3	0.045678079	Zm00001d028653,Zm00001d037934,Zm00001d047797	Zm00004b001138,Zm00004b030387,Zm00004b033941
HSF20	hsf20-m1	embryo_imbibed	down	GO:0034663	endoplasmic reticulum chaperone complex	2	0.019244694	Zm00001d014993,Zm00001d054043	Zm00004b012677,Zm00004b024486
HSF20	hsf20-m1	embryo_imbibed	down	GO:0042555	MCM complex	6	0.002225081	Zm00001d010611,Zm00001d037781,Zm00001d039718,Zm00001d041606,Zm00001d049190,Zm00001d052021	Zm00004b026471,Zm00004b030283,Zm00004b016019,Zm00004b017392,Zm00004b020562,Zm00004b022817
HSF20	hsf20-m1	embryo_imbibed	down	GO:0043027	cysteine-type endopeptidase inhibitor activity involved in apoptotic process	2	0.019244694	Zm00001d014993,Zm00001d054043	Zm00004b012677,Zm00004b024486
HSF20	hsf20-m1	embryo_imbibed	down	GO:0043036	starch grain	2	0.044456472	Zm00001d027532,Zm00001d048349	Zm00004b000260,Zm00004b034426
HSF20	hsf20-m1	embryo_imbibed	down	GO:0043136	glycerol-3-phosphatase activity	2	0.044456472	Zm00001d024155,Zm00001d024413	Zm00004b038454,Zm00004b038687
HSF20	hsf20-m1	embryo_imbibed	down	GO:0043154	negative regulation of cysteine-type endopeptidase activity involved in apoptotic process	2	0.044456472	Zm00001d014993,Zm00001d054043	Zm00004b012677,Zm00004b024486
HSF20	hsf20-m1	embryo_imbibed	down	GO:0050403	trans-zeatin O-beta-D-glucosyltransferase activity	6	0.013464012	Zm00001d000237,Zm00001d004013,Zm00001d010689,Zm00001d031209,Zm00001d037207,Zm00001d049282	Zm00004b006647,Zm00004b007729,Zm00004b026538,Zm00004b002966,Zm00004b029837,Zm00004b020632
HSF20	hsf20-m1	embryo_imbibed	down	GO:0050777	negative regulation of immune response	2	0.030828768	Zm00001d016604,Zm00001d050583	Zm00004b013894,Zm00004b021672
HSF20	hsf20-m1	embryo_imbibed	down	GO:0051787	misfolded protein binding	2	0.044456472	Zm00001d014993,Zm00001d054043	Zm00004b012677,Zm00004b024486
HSF20	hsf20-m1	embryo_imbibed	down	GO:0071944	cell periphery	8	0.023910187	Zm00001d008334,Zm00001d008819,Zm00001d022460,Zm00001d036740,Zm00001d037714,Zm00001d046580,Zm00001d047105,Zm00001d052039	Zm00004b024693,Zm00004b025062,Zm00004b037583,Zm00004b029480,Zm00004b030217,Zm00004b032892,Zm00004b033340,Zm00004b022835
HSF20	hsf20-m1	embryo_imbibed	down	GO:0080001	mucilage extrusion from seed coat	3	0.045678079	Zm00001d003668,Zm00001d015798,Zm00001d033194	Zm00004b007450,Zm00004b013255,Zm00004b004479
HSF20	hsf20-m1	embryo_imbibed	down	GO:0098754	detoxification	2	0.019244694	Zm00001d025081,Zm00001d054093	Zm00004b039268,Zm00004b024528
HSF20	hsf20-m1	embryo_imbibed	up	GO:0000012	single strand break repair	2	0.009229315	Zm00001d021669,Zm00001d032632	Zm00004b036940,Zm00004b004035
HSF20	hsf20-m1	embryo_imbibed	up	GO:0003913	DNA photolyase activity	2	0.021640428	Zm00001d016915,Zm00001d021295	Zm00004b014147,Zm00004b036612
HSF20	hsf20-m1	embryo_imbibed	up	GO:0003939	L-iditol 2-dehydrogenase activity	1	0.040002337	Zm00001d031727	Zm00004b003317
HSF20	hsf20-m1	embryo_imbibed	up	GO:0004104	cholinesterase activity	1	0.026848452	Zm00001d021961	Zm00004b037175
HSF20	hsf20-m1	embryo_imbibed	up	GO:0005227	calcium activated cation channel activity	1	0.026848452	Zm00001d009771	Zm00004b025800
HSF20	hsf20-m1	embryo_imbibed	up	GO:0006418	tRNA aminoacylation for protein translation	4	0.043893552	Zm00001d008497,Zm00001d015425,Zm00001d024966,Zm00001d036741	Zm00004b024818,Zm00004b013004,Zm00004b039166,Zm00004b029481
HSF20	hsf20-m1	embryo_imbibed	up	GO:0008171	O-methyltransferase activity	3	0.020212277	Zm00001d028204,Zm00001d045322,Zm00001d049179	Zm00004b000778,Zm00004b031929,Zm00004b020553
HSF20	hsf20-m1	embryo_imbibed	up	GO:0008689	3-demethylubiquinone-9 3-O-methyltransferase activity	1	0.026848452	Zm00001d045322	Zm00004b031929
HSF20	hsf20-m1	embryo_imbibed	up	GO:0009914	hormone transport	2	0.026734032	Zm00001d039481,Zm00001d043324	Zm00004b015799,Zm00004b018855
HSF20	hsf20-m1	embryo_imbibed	up	GO:0010420	polyprenyldihydroxybenzoate methyltransferase activity	1	0.013515152	Zm00001d045322	Zm00004b031929
HSF20	hsf20-m1	embryo_imbibed	up	GO:0019199	transmembrane receptor protein kinase activity	2	0.038187762	Zm00001d023425,Zm00001d043516	Zm00004b037915,Zm00004b019034
HSF20	hsf20-m1	embryo_imbibed	up	GO:0030951	establishment or maintenance of microtubule cytoskeleton polarity	1	0.026848452	Zm00001d012525	Zm00004b028053
HSF20	hsf20-m1	embryo_imbibed	up	GO:0031324	negative regulation of cellular metabolic process	3	0.012525606	Zm00001d026288,Zm00001d032737,Zm00001d043880	Zm00004b040268,Zm00004b004133,Zm00004b019365
HSF20	hsf20-m1	embryo_imbibed	up	GO:0032879	regulation of localization	1	0.040002337	Zm00001d025821	Zm00004b039867
HSF20	hsf20-m1	embryo_imbibed	up	GO:0035371	microtubule plus-end	1	0.026848452	Zm00001d012525	Zm00004b028053
HSF20	hsf20-m1	embryo_imbibed	up	GO:0035970	peptidyl-threonine dephosphorylation	1	0.026848452	Zm00001d025340	Zm00004b039467
HSF20	hsf20-m1	embryo_imbibed	up	GO:0065004	protein-DNA complex assembly	1	0.026848452	Zm00001d001961	Zm00004b006028
HSF20	hsf20-m1	embryo_imbibed	up	GO:0070840	dynein complex binding	1	0.026848452	Zm00001d028086	Zm00004b000682
HSF20	hsf20-m1	embryo_imbibed	up	GO:0071046	nuclear polyadenylation-dependent ncRNA catabolic process	1	0.026848452	Zm00001d050081	Zm00004b021290
HSF20	hsf20-m1	embryo_imbibed	up	GO:0071470	cellular response to osmotic stress	2	0.01926389	Zm00001d021064,Zm00001d048802	Zm00004b036457,Zm00004b020255
HSF20	hsf20-m1	embryo_imbibed	up	GO:0090627	plant epidermal cell differentiation	1	0.026848452	Zm00001d023425	Zm00004b037915
HSF20	hsf20-m1	embryo_imbibed	up	GO:0097468	programmed cell death in response to reactive oxygen species	1	0.026848452	Zm00001d037120	Zm00004b029775
HSF20	hsf20-m1	embryo_imbibed	up	GO:1901576	organic substance biosynthetic process	1	0.040002337	Zm00001d002290	Zm00004b006295
HSF24	hsf24-m3	tassel	down	GO:0003779	actin binding	31	0.038557997	Zm00001d002413,Zm00001d002714,Zm00001d004557,Zm00001d006549,Zm00001d007105,Zm00001d010558,Zm00001d011774,Zm00001d012440,Zm00001d012772,Zm00001d014239,Zm00001d014241,Zm00001d017034,Zm00001d017516,Zm00001d019377,Zm00001d026249,Zm00001d027715,Zm00001d029215,Zm00001d033193,Zm00001d034927,Zm00001d035589,Zm00001d037695,Zm00001d038407,Zm00001d038845,Zm00001d042084,Zm00001d042955,Zm00001d043215,Zm00001d0…	Zm00004b006394,Zm00004b006658,Zm00004b008126,Zm00004b009660,Zm00004b010068,Zm00004b026419,Zm00004b027436,Zm00004b027965,Zm00004b028264,Zm00004b012075,Zm00004b012078,Zm00004b014234,Zm00004b014636,Zm00004b035253,Zm00004b040230,Zm00004b000397,Zm00004b001575,Zm00004b004478,Zm00004b005835,Zm00004b028700,Zm00004b030202,Zm00004b030754,Zm00004b031115,Zm00004b017766,Zm00004b018538,Zm00004b018749,Zm00004b0…
HSF24	hsf24-m3	tassel	down	GO:0004857	enzyme inhibitor activity	19	0.045042443	Zm00001d003431,Zm00001d005792,Zm00001d007707,Zm00001d009110,Zm00001d009994,Zm00001d011678,Zm00001d016510,Zm00001d020586,Zm00001d025588,Zm00001d026422,Zm00001d028819,Zm00001d029441,Zm00001d030622,Zm00001d032100,Zm00001d034746,Zm00001d038876,Zm00001d040271,Zm00001d043725,Zm00001d047251	Zm00004b007267,Zm00004b009045,Zm00004b010569,Zm00004b025296,Zm00004b025969,Zm00004b027345,Zm00004b013819,Zm00004b036067,Zm00004b039656,Zm00004b040379,Zm00004b001282,Zm00004b001743,Zm00004b002570,Zm00004b003594,Zm00004b005687,Zm00004b031143,Zm00004b016460,Zm00004b019223,Zm00004b033449
HSF24	hsf24-m3	tassel	down	GO:0005543	phospholipid binding	16	0.029425326	Zm00001d007093,Zm00001d011660,Zm00001d013470,Zm00001d014928,Zm00001d017514,Zm00001d020381,Zm00001d032256,Zm00001d035887,Zm00001d036583,Zm00001d038063,Zm00001d038882,Zm00001d045597,Zm00001d047889,Zm00001d049556,Zm00001d051676,Zm00001d054090	Zm00004b010058,Zm00004b027334,Zm00004b011414,Zm00004b012627,Zm00004b014635,Zm00004b035903,Zm00004b003717,Zm00004b028909,Zm00004b029364,Zm00004b030487,Zm00004b031155,Zm00004b032171,Zm00004b034010,Zm00004b020856,Zm00004b022519,Zm00004b024522
HSF24	hsf24-m3	tassel	down	GO:0006812	cation transport	21	0.047735272	Zm00001d003121,Zm00001d005032,Zm00001d005190,Zm00001d009889,Zm00001d010601,Zm00001d010629,Zm00001d012521,Zm00001d017805,Zm00001d019226,Zm00001d021461,Zm00001d033718,Zm00001d034039,Zm00001d035885,Zm00001d036968,Zm00001d038517,Zm00001d041198,Zm00001d045122,Zm00001d049663,Zm00001d050509,Zm00001d052022,Zm00001d053237	Zm00004b007012,Zm00004b008483,Zm00004b008593,Zm00004b025884,Zm00004b026461,Zm00004b026485,Zm00004b028048,Zm00004b014892,Zm00004b035131,Zm00004b036748,Zm00004b004910,Zm00004b005145,Zm00004b028907,Zm00004b029652,Zm00004b030847,Zm00004b017100,Zm00004b031759,Zm00004b020958,Zm00004b021632,Zm00004b022818,Zm00004b023880
HSF24	hsf24-m3	tassel	down	GO:0006865	amino acid transport	25	0.034105142	Zm00001d007378,Zm00001d009025,Zm00001d010034,Zm00001d012229,Zm00001d012466,Zm00001d014773,Zm00001d018907,Zm00001d025665,Zm00001d025889,Zm00001d026604,Zm00001d030751,Zm00001d035297,Zm00001d036984,Zm00001d037229,Zm00001d039643,Zm00001d039836,Zm00001d041534,Zm00001d043943,Zm00001d044192,Zm00001d048392,Zm00001d049640,Zm00001d051703,Zm00001d052063,Zm00001d054041,Zm00001d054042	Zm00004b010297,Zm00004b025231,Zm00004b026003,Zm00004b027811,Zm00004b027987,Zm00004b012495,Zm00004b034891,Zm00004b039722,Zm00004b039927,Zm00004b040550,Zm00004b002655,Zm00004b028559,Zm00004b029663,Zm00004b029856,Zm00004b015950,Zm00004b016120,Zm00004b017337,Zm00004b019407,Zm00004b019614,Zm00004b034455,Zm00004b020934,Zm00004b022557,Zm00004b022858,Zm00004b024484,Zm00004b024485
HSF24	hsf24-m3	tassel	down	GO:0006885	regulation of pH	12	1.04E-04	Zm00001d005032,Zm00001d009889,Zm00001d010601,Zm00001d012521,Zm00001d017805,Zm00001d021461,Zm00001d026135,Zm00001d038517,Zm00001d041198,Zm00001d049663,Zm00001d050509,Zm00001d053237	Zm00004b008483,Zm00004b025884,Zm00004b026461,Zm00004b028048,Zm00004b014892,Zm00004b036748,Zm00004b040130,Zm00004b030847,Zm00004b017100,Zm00004b020958,Zm00004b021632,Zm00004b023880
HSF24	hsf24-m3	tassel	down	GO:0008194	UDP-glycosyltransferase activity	26	0.038239825	Zm00001d002984,Zm00001d006450,Zm00001d007378,Zm00001d012108,Zm00001d012788,Zm00001d013052,Zm00001d017984,Zm00001d018406,Zm00001d020852,Zm00001d022349,Zm00001d025036,Zm00001d029023,Zm00001d029235,Zm00001d032387,Zm00001d032866,Zm00001d034511,Zm00001d034692,Zm00001d035841,Zm00001d035842,Zm00001d039426,Zm00001d039643,Zm00001d045055,Zm00001d046014,Zm00001d046691,Zm00001d049617,Zm00001d051287	Zm00004b006899,Zm00004b009579,Zm00004b010297,Zm00004b027717,Zm00004b028277,Zm00004b011047,Zm00004b015049,Zm00004b015403,Zm00004b036295,Zm00004b037482,Zm00004b039224,Zm00004b001423,Zm00004b001588,Zm00004b003830,Zm00004b004214,Zm00004b005479,Zm00004b005643,Zm00004b028879,Zm00004b028880,Zm00004b015745,Zm00004b015950,Zm00004b031704,Zm00004b032476,Zm00004b032981,Zm00004b020911,Zm00004b022191
HSF24	hsf24-m3	tassel	down	GO:0008252	nucleotidase activity	2	0.022556653	Zm00001d011699,Zm00001d043686	Zm00004b027363,Zm00004b019189
HSF24	hsf24-m3	tassel	down	GO:0008526	phosphatidylinositol transporter activity	2	0.022556653	Zm00001d016601,Zm00001d043733	Zm00004b013891,Zm00004b019232
HSF24	hsf24-m3	tassel	down	GO:0009827	plant-type cell wall modification	80	1.42E-17	Zm00001d000216,Zm00001d002859,Zm00001d004846,Zm00001d004955,Zm00001d005032,Zm00001d005893,Zm00001d006232,Zm00001d006243,Zm00001d006905,Zm00001d007848,Zm00001d007925,Zm00001d009349,Zm00001d009549,Zm00001d009889,Zm00001d010601,Zm00001d010743,Zm00001d011660,Zm00001d012521,Zm00001d013105,Zm00001d013688,Zm00001d014089,Zm00001d014874,Zm00001d015414,Zm00001d015899,Zm00001d015901,Zm00001d016001,Zm00001d0…	Zm00004b031970,Zm00004b006789,Zm00004b008325,Zm00004b008417,Zm00004b008483,Zm00004b009126,Zm00004b009411,Zm00004b009419,Zm00004b009948,Zm00004b010755,Zm00004b010827,Zm00004b025466,Zm00004b025621,Zm00004b025884,Zm00004b026461,Zm00004b026578,Zm00004b027334,Zm00004b028048,Zm00004b011106,Zm00004b011600,Zm00004b011944,Zm00004b012574,Zm00004b012997,Zm00004b013332,Zm00004b013334,Zm00004b013407,Zm00004b0…
HSF24	hsf24-m3	tassel	down	GO:0009860	pollen tube growth	96	3.00E-10	Zm00001d002859,Zm00001d004846,Zm00001d004955,Zm00001d005032,Zm00001d005426,Zm00001d005893,Zm00001d006232,Zm00001d006243,Zm00001d006905,Zm00001d007848,Zm00001d007925,Zm00001d009349,Zm00001d009549,Zm00001d009889,Zm00001d010601,Zm00001d010743,Zm00001d011660,Zm00001d012521,Zm00001d013105,Zm00001d013688,Zm00001d014089,Zm00001d014874,Zm00001d015414,Zm00001d015609,Zm00001d016001,Zm00001d016686,Zm00001d0…	Zm00004b006789,Zm00004b008325,Zm00004b008417,Zm00004b008483,Zm00004b008762,Zm00004b009126,Zm00004b009411,Zm00004b009419,Zm00004b009948,Zm00004b010755,Zm00004b010827,Zm00004b025466,Zm00004b025621,Zm00004b025884,Zm00004b026461,Zm00004b026578,Zm00004b027334,Zm00004b028048,Zm00004b011106,Zm00004b011600,Zm00004b011944,Zm00004b012574,Zm00004b012997,Zm00004b013129,Zm00004b013407,Zm00004b013949,Zm00004b0…
HSF24	hsf24-m3	tassel	down	GO:0010274	hydrotropism	4	0.035632179	Zm00001d002136,Zm00001d008272,Zm00001d040415,Zm00001d049489	Zm00004b006173,Zm00004b024634,Zm00004b016581,Zm00004b020799
HSF24	hsf24-m3	tassel	down	GO:0015299	solute:proton antiporter activity	12	0.007787592	Zm00001d005032,Zm00001d009889,Zm00001d010601,Zm00001d010629,Zm00001d012521,Zm00001d017805,Zm00001d021461,Zm00001d038517,Zm00001d041198,Zm00001d049663,Zm00001d050509,Zm00001d053237	Zm00004b008483,Zm00004b025884,Zm00004b026461,Zm00004b026485,Zm00004b028048,Zm00004b014892,Zm00004b036748,Zm00004b030847,Zm00004b017100,Zm00004b020958,Zm00004b021632,Zm00004b023880
HSF24	hsf24-m3	tassel	down	GO:0015837	amine transport	14	0.032880777	Zm00001d012229,Zm00001d025665,Zm00001d030751,Zm00001d033718,Zm00001d036984,Zm00001d037229,Zm00001d039836,Zm00001d041534,Zm00001d042135,Zm00001d043943,Zm00001d044192,Zm00001d049640,Zm00001d051703,Zm00001d052063	Zm00004b027811,Zm00004b039722,Zm00004b002655,Zm00004b004910,Zm00004b029663,Zm00004b029856,Zm00004b016120,Zm00004b017337,Zm00004b017815,Zm00004b019407,Zm00004b019614,Zm00004b020934,Zm00004b022557,Zm00004b022858
HSF24	hsf24-m3	tassel	down	GO:0016324	apical plasma membrane	17	0.001663545	Zm00001d004955,Zm00001d005426,Zm00001d007925,Zm00001d015414,Zm00001d019546,Zm00001d029209,Zm00001d031509,Zm00001d035887,Zm00001d037839,Zm00001d040269,Zm00001d045013,Zm00001d045597,Zm00001d047457,Zm00001d047889,Zm00001d048822,Zm00001d049750,Zm00001d051952	Zm00004b008417,Zm00004b008762,Zm00004b010827,Zm00004b012997,Zm00004b035374,Zm00004b001569,Zm00004b003158,Zm00004b028909,Zm00004b030306,Zm00004b016458,Zm00004b031674,Zm00004b032171,Zm00004b033620,Zm00004b034010,Zm00004b020278,Zm00004b021034,Zm00004b022772
HSF24	hsf24-m3	tassel	down	GO:0017048	Rho GTPase binding	4	0.029983086	Zm00001d033193,Zm00001d035887,Zm00001d045597,Zm00001d047889	Zm00004b004478,Zm00004b028909,Zm00004b032171,Zm00004b034010
HSF24	hsf24-m3	tassel	down	GO:0030036	actin cytoskeleton organization	17	0.001994176	Zm00001d002796,Zm00001d004554,Zm00001d006232,Zm00001d013442,Zm00001d017034,Zm00001d022647,Zm00001d024941,Zm00001d029606,Zm00001d030998,Zm00001d032028,Zm00001d033193,Zm00001d035230,Zm00001d041438,Zm00001d041544,Zm00001d043215,Zm00001d049197,Zm00001d053214	Zm00004b006732,Zm00004b008123,Zm00004b009411,Zm00004b011389,Zm00004b014234,Zm00004b037728,Zm00004b039146,Zm00004b001889,Zm00004b002815,Zm00004b003532,Zm00004b004478,Zm00004b028491,Zm00004b017269,Zm00004b017345,Zm00004b018749,Zm00004b020568,Zm00004b023854
HSF24	hsf24-m3	tassel	down	GO:0030048	actin filament-based movement	25	2.54E-04	Zm00001d004955,Zm00001d006232,Zm00001d014845,Zm00001d015414,Zm00001d015609,Zm00001d017034,Zm00001d020381,Zm00001d022647,Zm00001d026638,Zm00001d029209,Zm00001d029235,Zm00001d032028,Zm00001d035992,Zm00001d036968,Zm00001d040477,Zm00001d044293,Zm00001d044585,Zm00001d045013,Zm00001d045056,Zm00001d045515,Zm00001d049750,Zm00001d051886,Zm00001d052067,Zm00001d053214,Zm00001d053588	Zm00004b008417,Zm00004b009411,Zm00004b012553,Zm00004b012997,Zm00004b013129,Zm00004b014234,Zm00004b035903,Zm00004b037728,Zm00004b040580,Zm00004b001569,Zm00004b001588,Zm00004b003532,Zm00004b028971,Zm00004b029652,Zm00004b016622,Zm00004b019700,Zm00004b019951,Zm00004b031674,Zm00004b031705,Zm00004b032098,Zm00004b021034,Zm00004b022717,Zm00004b022861,Zm00004b023854,Zm00004b024113
HSF24	hsf24-m3	tassel	down	GO:0030599	pectinesterase activity	21	0.019625166	Zm00001d003431,Zm00001d005792,Zm00001d007707,Zm00001d009110,Zm00001d011678,Zm00001d016510,Zm00001d020586,Zm00001d025588,Zm00001d026132,Zm00001d026422,Zm00001d028819,Zm00001d029441,Zm00001d030622,Zm00001d030643,Zm00001d032100,Zm00001d034746,Zm00001d038876,Zm00001d040271,Zm00001d043725,Zm00001d044585,Zm00001d047251	Zm00004b007267,Zm00004b009045,Zm00004b010569,Zm00004b025296,Zm00004b027345,Zm00004b013819,Zm00004b036067,Zm00004b039656,Zm00004b040127,Zm00004b040379,Zm00004b001282,Zm00004b001743,Zm00004b002570,Zm00004b002587,Zm00004b003594,Zm00004b005687,Zm00004b031143,Zm00004b016460,Zm00004b019223,Zm00004b019951,Zm00004b033449
HSF24	hsf24-m3	tassel	down	GO:0030835	negative regulation of actin filament depolymerization	3	0.029357035	Zm00001d002413,Zm00001d026249,Zm00001d046905	Zm00004b006394,Zm00004b040230,Zm00004b033136
HSF24	hsf24-m3	tassel	down	GO:0032541	cortical endoplasmic reticulum	4	0.035632179	Zm00001d002136,Zm00001d008272,Zm00001d040415,Zm00001d049489	Zm00004b006173,Zm00004b024634,Zm00004b016581,Zm00004b020799
HSF24	hsf24-m3	tassel	down	GO:0035295	tube development	95	2.86E-12	Zm00001d002859,Zm00001d003139,Zm00001d004846,Zm00001d004955,Zm00001d005032,Zm00001d005893,Zm00001d006232,Zm00001d006905,Zm00001d007848,Zm00001d007925,Zm00001d009349,Zm00001d009549,Zm00001d009889,Zm00001d009985,Zm00001d010601,Zm00001d010743,Zm00001d011450,Zm00001d011660,Zm00001d012521,Zm00001d013105,Zm00001d013688,Zm00001d014089,Zm00001d015414,Zm00001d015609,Zm00001d016001,Zm00001d016686,Zm00001d0…	Zm00004b006789,Zm00004b007021,Zm00004b008325,Zm00004b008417,Zm00004b008483,Zm00004b009126,Zm00004b009411,Zm00004b009948,Zm00004b010755,Zm00004b010827,Zm00004b025466,Zm00004b025621,Zm00004b025884,Zm00004b025963,Zm00004b026461,Zm00004b026578,Zm00004b027165,Zm00004b027334,Zm00004b028048,Zm00004b011106,Zm00004b011600,Zm00004b011944,Zm00004b012997,Zm00004b013129,Zm00004b013407,Zm00004b013949,Zm00004b0…
HSF24	hsf24-m3	tassel	down	GO:0045330	aspartyl esterase activity	10	0.02473564	Zm00001d003431,Zm00001d005792,Zm00001d020586,Zm00001d025588,Zm00001d028819,Zm00001d029441,Zm00001d030643,Zm00001d032100,Zm00001d044585,Zm00001d047251	Zm00004b007267,Zm00004b009045,Zm00004b036067,Zm00004b039656,Zm00004b001282,Zm00004b001743,Zm00004b002587,Zm00004b003594,Zm00004b019951,Zm00004b033449
HSF24	hsf24-m3	tassel	down	GO:0045480	galactose oxidase activity	2	0.022556653	Zm00001d038992,Zm00001d043873	Zm00004b031242,Zm00004b019357
HSF24	hsf24-m3	tassel	down	GO:0045490	pectin catabolic process	14	0.01226862	Zm00001d000216,Zm00001d003431,Zm00001d005792,Zm00001d020586,Zm00001d025588,Zm00001d028819,Zm00001d029441,Zm00001d030643,Zm00001d032100,Zm00001d036158,Zm00001d040965,Zm00001d044585,Zm00001d046389,Zm00001d047251	Zm00004b031970,Zm00004b007267,Zm00004b009045,Zm00004b036067,Zm00004b039656,Zm00004b001282,Zm00004b001743,Zm00004b002587,Zm00004b003594,Zm00004b029077,Zm00004b016953,Zm00004b019951,Zm00004b032739,Zm00004b033449
HSF24	hsf24-m3	tassel	down	GO:0046910	pectinesterase inhibitor activity	14	3.53E-05	Zm00001d003431,Zm00001d005792,Zm00001d007707,Zm00001d009110,Zm00001d011678,Zm00001d025588,Zm00001d026422,Zm00001d028819,Zm00001d029441,Zm00001d030622,Zm00001d032100,Zm00001d038876,Zm00001d040271,Zm00001d043725	Zm00004b007267,Zm00004b009045,Zm00004b010569,Zm00004b025296,Zm00004b027345,Zm00004b039656,Zm00004b040379,Zm00004b001282,Zm00004b001743,Zm00004b002570,Zm00004b003594,Zm00004b031143,Zm00004b016460,Zm00004b019223
HSF24	hsf24-m3	tassel	down	GO:0048768	root hair cell tip growth	9	0.031397894	Zm00001d004955,Zm00001d016601,Zm00001d016879,Zm00001d027715,Zm00001d029209,Zm00001d034927,Zm00001d044819,Zm00001d047468,Zm00001d050737	Zm00004b008417,Zm00004b013891,Zm00004b014120,Zm00004b000397,Zm00004b001569,Zm00004b005835,Zm00004b031527,Zm00004b033630,Zm00004b021794
HSF24	hsf24-m3	tassel	down	GO:0050664	oxidoreductase activity/ acting on NAD(P)H/ oxygen as acceptor	4	0.035632179	Zm00001d007426,Zm00001d009349,Zm00001d029861,Zm00001d040974	Zm00004b010330,Zm00004b025466,Zm00004b002076,Zm00004b016964
HSF24	hsf24-m3	tassel	down	GO:0051014	actin filament severing	5	0.004542134	Zm00001d002413,Zm00001d026249,Zm00001d029215,Zm00001d042084,Zm00001d047453	Zm00004b006394,Zm00004b040230,Zm00004b001575,Zm00004b017766,Zm00004b033615
HSF24	hsf24-m3	tassel	down	GO:0051015	actin filament binding	18	0.040503489	Zm00001d002413,Zm00001d002844,Zm00001d004955,Zm00001d011040,Zm00001d013442,Zm00001d017034,Zm00001d017382,Zm00001d019068,Zm00001d020381,Zm00001d025926,Zm00001d026249,Zm00001d029209,Zm00001d029215,Zm00001d042084,Zm00001d044999,Zm00001d046905,Zm00001d047453,Zm00001d051262	Zm00004b006394,Zm00004b006776,Zm00004b008417,Zm00004b026817,Zm00004b011389,Zm00004b014234,Zm00004b014519,Zm00004b035011,Zm00004b035903,Zm00004b039957,Zm00004b040230,Zm00004b001569,Zm00004b001575,Zm00004b017766,Zm00004b031666,Zm00004b033136,Zm00004b033615,Zm00004b022164
HSF24	hsf24-m3	tassel	down	GO:0051169	nuclear transport	5	0.030676543	Zm00001d006232,Zm00001d022647,Zm00001d032028,Zm00001d048628,Zm00001d053214	Zm00004b009411,Zm00004b037728,Zm00004b003532,Zm00004b020120,Zm00004b023854
HSF24	hsf24-m3	tassel	down	GO:0052646	alditol phosphate metabolic process	4	0.01639663	Zm00001d008493,Zm00001d014292,Zm00001d030506,Zm00001d040076	Zm00004b024814,Zm00004b012110,Zm00004b002498,Zm00004b016302
HSF24	hsf24-m3	tassel	down	GO:0052689	carboxylic ester hydrolase activity	17	0.034092058	Zm00001d003431,Zm00001d005053,Zm00001d005792,Zm00001d005911,Zm00001d009658,Zm00001d020586,Zm00001d025588,Zm00001d028819,Zm00001d029441,Zm00001d030643,Zm00001d032100,Zm00001d033683,Zm00001d039109,Zm00001d044585,Zm00001d047251,Zm00001d051836,Zm00001d053182	Zm00004b007267,Zm00004b008503,Zm00004b009045,Zm00004b009143,Zm00004b025703,Zm00004b036067,Zm00004b039656,Zm00004b001282,Zm00004b001743,Zm00004b002587,Zm00004b003594,Zm00004b004887,Zm00004b031348,Zm00004b019951,Zm00004b033449,Zm00004b022666,Zm00004b023822
HSF24	hsf24-m3	tassel	down	GO:0052696	flavonoid glucuronidation	3	0.004529889	Zm00001d006417,Zm00001d021532,Zm00001d025706	Zm00004b009553,Zm00004b036815,Zm00004b039757
HSF24	hsf24-m3	tassel	down	GO:0060187	cell pole	9	0.006891619	Zm00001d006232,Zm00001d006509,Zm00001d021649,Zm00001d022647,Zm00001d032028,Zm00001d037839,Zm00001d040269,Zm00001d050737,Zm00001d053214	Zm00004b009411,Zm00004b009629,Zm00004b036920,Zm00004b037728,Zm00004b003532,Zm00004b030306,Zm00004b016458,Zm00004b021794,Zm00004b023854
HSF24	hsf24-m3	tassel	down	GO:0061024	membrane organization	8	0.03074585	Zm00001d001906,Zm00001d013470,Zm00001d014760,Zm00001d018408,Zm00001d029606,Zm00001d031536,Zm00001d049556,Zm00001d049766	Zm00004b005984,Zm00004b011414,Zm00004b012483,Zm00004b015405,Zm00004b001889,Zm00004b003185,Zm00004b020856,Zm00004b021048
HSF24	hsf24-m3	tassel	down	GO:0065010	extracellular membrane-bounded organelle	4	0.035632179	Zm00001d004846,Zm00001d023513,Zm00001d041908,Zm00001d053192	Zm00004b008325,Zm00004b037985,Zm00004b017614,Zm00004b023832
HSF24	hsf24-m3	tassel	down	GO:0071944	cell periphery	20	3.10E-04	Zm00001d003431,Zm00001d005792,Zm00001d006460,Zm00001d007707,Zm00001d009110,Zm00001d009994,Zm00001d011678,Zm00001d014038,Zm00001d016510,Zm00001d025588,Zm00001d026422,Zm00001d028819,Zm00001d029441,Zm00001d030622,Zm00001d032100,Zm00001d034746,Zm00001d038876,Zm00001d040271,Zm00001d043725,Zm00001d049556	Zm00004b007267,Zm00004b009045,Zm00004b009591,Zm00004b010569,Zm00004b025296,Zm00004b025969,Zm00004b027345,Zm00004b011904,Zm00004b013819,Zm00004b039656,Zm00004b040379,Zm00004b001282,Zm00004b001743,Zm00004b002570,Zm00004b003594,Zm00004b005687,Zm00004b031143,Zm00004b016460,Zm00004b019223,Zm00004b020856
HSF24	hsf24-m3	tassel	down	GO:0080092	regulation of pollen tube growth	11	0.005870299	Zm00001d004998,Zm00001d010659,Zm00001d012552,Zm00001d015414,Zm00001d035841,Zm00001d037212,Zm00001d043150,Zm00001d043383,Zm00001d045013,Zm00001d048697,Zm00001d052438	Zm00004b008459,Zm00004b026509,Zm00004b028076,Zm00004b012997,Zm00004b028879,Zm00004b029841,Zm00004b018689,Zm00004b018906,Zm00004b031674,Zm00004b020172,Zm00004b023203
HSF24	hsf24-m3	tassel	down	GO:0080147	root hair cell development	8	0.043448468	Zm00001d009549,Zm00001d011889,Zm00001d016001,Zm00001d018526,Zm00001d038989,Zm00001d043383,Zm00001d043889,Zm00001d053307	Zm00004b025621,Zm00004b027547,Zm00004b013407,Zm00004b015516,Zm00004b031239,Zm00004b018906,Zm00004b019374,Zm00004b023934
HSF24	hsf24-m3	tassel	down	GO:0090404	pollen tube tip	9	0.013616188	Zm00001d006232,Zm00001d006509,Zm00001d021649,Zm00001d022647,Zm00001d032028,Zm00001d037839,Zm00001d040269,Zm00001d050737,Zm00001d053214	Zm00004b009411,Zm00004b009629,Zm00004b036920,Zm00004b037728,Zm00004b003532,Zm00004b030306,Zm00004b016458,Zm00004b021794,Zm00004b023854
HSF24	hsf24-m3	tassel	down	GO:0090406	pollen tube	28	1.02E-05	Zm00001d004846,Zm00001d004955,Zm00001d006232,Zm00001d009549,Zm00001d015414,Zm00001d016001,Zm00001d019537,Zm00001d022647,Zm00001d023513,Zm00001d026178,Zm00001d029209,Zm00001d029235,Zm00001d031509,Zm00001d032028,Zm00001d033011,Zm00001d038989,Zm00001d041752,Zm00001d041908,Zm00001d043383,Zm00001d043889,Zm00001d043890,Zm00001d045013,Zm00001d047457,Zm00001d048774,Zm00001d049750,Zm00001d053192,Zm00001d0…	Zm00004b008325,Zm00004b008417,Zm00004b009411,Zm00004b025621,Zm00004b012997,Zm00004b013407,Zm00004b035367,Zm00004b037728,Zm00004b037985,Zm00004b040163,Zm00004b001569,Zm00004b001588,Zm00004b003158,Zm00004b003532,Zm00004b004340,Zm00004b031239,Zm00004b017498,Zm00004b017614,Zm00004b018906,Zm00004b019374,Zm00004b019375,Zm00004b031674,Zm00004b033620,Zm00004b020230,Zm00004b021034,Zm00004b023832,Zm00004b0…
HSF24	hsf24-m3	tassel	down	GO:1902600	proton transmembrane transport	15	0.006646531	Zm00001d005032,Zm00001d009889,Zm00001d010601,Zm00001d010629,Zm00001d012521,Zm00001d017805,Zm00001d021461,Zm00001d027304,Zm00001d038517,Zm00001d041198,Zm00001d045122,Zm00001d049663,Zm00001d050509,Zm00001d052022,Zm00001d053237	Zm00004b008483,Zm00004b025884,Zm00004b026461,Zm00004b026485,Zm00004b028048,Zm00004b014892,Zm00004b036748,Zm00004b000053,Zm00004b030847,Zm00004b017100,Zm00004b031759,Zm00004b020958,Zm00004b021632,Zm00004b022818,Zm00004b023880
HSF24	hsf24-m3	tassel	up	GO:0000492	box C/D snoRNP assembly	2	0.033720651	Zm00001d006680,Zm00001d042024	Zm00004b009770,Zm00004b017710
HSF24	hsf24-m3	tassel	up	GO:0004338	glucan exo-1/3-beta-glucosidase activity	4	0.04057201	Zm00001d008435,Zm00001d012568,Zm00001d013269,Zm00001d034015	Zm00004b024778,Zm00004b028095,Zm00004b011252,Zm00004b005122
HSF24	hsf24-m3	tassel	up	GO:0004568	chitinase activity	9	0.041392417	Zm00001d003188,Zm00001d003191,Zm00001d009936,Zm00001d012178,Zm00001d014840,Zm00001d014842,Zm00001d018965,Zm00001d027524,Zm00001d036366	Zm00004b007066,Zm00004b007068,Zm00004b025922,Zm00004b027775,Zm00004b012548,Zm00004b012549,Zm00004b034933,Zm00004b000255,Zm00004b029215
HSF24	hsf24-m3	tassel	up	GO:0006032	chitin catabolic process	9	0.04923122	Zm00001d003188,Zm00001d003191,Zm00001d009936,Zm00001d012178,Zm00001d014840,Zm00001d014842,Zm00001d018965,Zm00001d027524,Zm00001d036366	Zm00004b007066,Zm00004b007068,Zm00004b025922,Zm00004b027775,Zm00004b012548,Zm00004b012549,Zm00004b034933,Zm00004b000255,Zm00004b029215
HSF24	hsf24-m3	tassel	up	GO:0008194	UDP-glycosyltransferase activity	25	0.004793066	Zm00001d002707,Zm00001d002970,Zm00001d005174,Zm00001d005775,Zm00001d008795,Zm00001d010802,Zm00001d016013,Zm00001d017202,Zm00001d020337,Zm00001d021732,Zm00001d021736,Zm00001d021755,Zm00001d022467,Zm00001d024934,Zm00001d025917,Zm00001d026512,Zm00001d027938,Zm00001d033385,Zm00001d035494,Zm00001d037207,Zm00001d037383,Zm00001d037708,Zm00001d038924,Zm00001d044943,Zm00001d045254	Zm00004b006653,Zm00004b006888,Zm00004b008584,Zm00004b009026,Zm00004b025044,Zm00004b026622,Zm00004b013417,Zm00004b014361,Zm00004b035864,Zm00004b036997,Zm00004b036999,Zm00004b037015,Zm00004b037576,Zm00004b039139,Zm00004b039948,Zm00004b040469,Zm00004b000569,Zm00004b004628,Zm00004b028627,Zm00004b029837,Zm00004b029979,Zm00004b030211,Zm00004b031194,Zm00004b031620,Zm00004b031866
HSF24	hsf24-m3	tassel	up	GO:0008843	endochitinase activity	5	6.56E-04	Zm00001d009936,Zm00001d014840,Zm00001d014842,Zm00001d027524,Zm00001d036366	Zm00004b025922,Zm00004b012548,Zm00004b012549,Zm00004b000255,Zm00004b029215
HSF24	hsf24-m3	tassel	up	GO:0009522	photosystem I	12	0.004355769	Zm00001d003767,Zm00001d005811,Zm00001d006663,Zm00001d011285,Zm00001d021435,Zm00001d021784,Zm00001d023713,Zm00001d026599,Zm00001d032197,Zm00001d033132,Zm00001d039040,Zm00001d050403	Zm00004b007526,Zm00004b009060,Zm00004b009760,Zm00004b027025,Zm00004b036722,Zm00004b037036,Zm00004b038131,Zm00004b040546,Zm00004b003672,Zm00004b004435,Zm00004b031288,Zm00004b021537
HSF24	hsf24-m3	tassel	up	GO:0009523	photosystem II	14	6.38E-04	Zm00001d005811,Zm00001d006663,Zm00001d008681,Zm00001d011285,Zm00001d016991,Zm00001d021435,Zm00001d021784,Zm00001d026599,Zm00001d032197,Zm00001d033132,Zm00001d035135,Zm00001d039040,Zm00001d039715,Zm00001d050403	Zm00004b009060,Zm00004b009760,Zm00004b024968,Zm00004b027025,Zm00004b014201,Zm00004b036722,Zm00004b037036,Zm00004b040546,Zm00004b003672,Zm00004b004435,Zm00004b028433,Zm00004b031288,Zm00004b016013,Zm00004b021537
HSF24	hsf24-m3	tassel	up	GO:0009639	response to red or far red light	11	0.027059062	Zm00001d004894,Zm00001d006663,Zm00001d011285,Zm00001d021435,Zm00001d021784,Zm00001d026599,Zm00001d032197,Zm00001d033132,Zm00001d039040,Zm00001d050403,Zm00001d052595	Zm00004b008365,Zm00004b009760,Zm00004b027025,Zm00004b036722,Zm00004b037036,Zm00004b040546,Zm00004b003672,Zm00004b004435,Zm00004b031288,Zm00004b021537,Zm00004b023331
HSF24	hsf24-m3	tassel	up	GO:0009765	photosynthesis/ light harvesting	10	0.003016596	Zm00001d005811,Zm00001d006663,Zm00001d011285,Zm00001d021435,Zm00001d021784,Zm00001d026599,Zm00001d032197,Zm00001d033132,Zm00001d039040,Zm00001d050403	Zm00004b009060,Zm00004b009760,Zm00004b027025,Zm00004b036722,Zm00004b037036,Zm00004b040546,Zm00004b003672,Zm00004b004435,Zm00004b031288,Zm00004b021537
HSF24	hsf24-m3	tassel	up	GO:0009768	photosynthesis/ light harvesting in photosystem I	10	1.02E-04	Zm00001d003767,Zm00001d006663,Zm00001d011285,Zm00001d021435,Zm00001d021784,Zm00001d026599,Zm00001d032197,Zm00001d033132,Zm00001d039040,Zm00001d050403	Zm00004b007526,Zm00004b009760,Zm00004b027025,Zm00004b036722,Zm00004b037036,Zm00004b040546,Zm00004b003672,Zm00004b004435,Zm00004b031288,Zm00004b021537
HSF24	hsf24-m3	tassel	up	GO:0009769	photosynthesis/ light harvesting in photosystem II	3	0.00232715	Zm00001d021435,Zm00001d021784,Zm00001d033132	Zm00004b036722,Zm00004b037036,Zm00004b004435
HSF24	hsf24-m3	tassel	up	GO:0009871	jasmonic acid and ethylene-dependent systemic resistance/ ethylene mediated signaling pathway	5	0.001240814	Zm00001d009936,Zm00001d014840,Zm00001d014842,Zm00001d027524,Zm00001d036366	Zm00004b025922,Zm00004b012548,Zm00004b012549,Zm00004b000255,Zm00004b029215
HSF24	hsf24-m3	tassel	up	GO:0010588	cotyledon vascular tissue pattern formation	9	0.02144275	Zm00001d025656,Zm00001d028401,Zm00001d031535,Zm00001d033451,Zm00001d037036,Zm00001d037498,Zm00001d038269,Zm00001d039096,Zm00001d041648	Zm00004b039714,Zm00004b000943,Zm00004b003184,Zm00004b004676,Zm00004b029705,Zm00004b030050,Zm00004b030635,Zm00004b031337,Zm00004b017429
HSF24	hsf24-m3	tassel	up	GO:0016168	chlorophyll binding	13	0.00646525	Zm00001d005811,Zm00001d006663,Zm00001d011285,Zm00001d015461,Zm00001d021435,Zm00001d021784,Zm00001d026599,Zm00001d032197,Zm00001d033132,Zm00001d036699,Zm00001d039040,Zm00001d046914,Zm00001d050403	Zm00004b009060,Zm00004b009760,Zm00004b027025,Zm00004b013032,Zm00004b036722,Zm00004b037036,Zm00004b040546,Zm00004b003672,Zm00004b004435,Zm00004b029445,Zm00004b031288,Zm00004b033143,Zm00004b021537
HSF24	hsf24-m3	tassel	up	GO:0016231	beta-N-acetylglucosaminidase activity	4	3.93E-04	Zm00001d014840,Zm00001d014842,Zm00001d027524,Zm00001d036366	Zm00004b012548,Zm00004b012549,Zm00004b000255,Zm00004b029215
HSF24	hsf24-m3	tassel	up	GO:0018107	peptidyl-threonine phosphorylation	4	0.011432297	Zm00001d005748,Zm00001d007166,Zm00001d007167,Zm00001d020497	Zm00004b009000,Zm00004b010110,Zm00004b010111,Zm00004b035991
HSF24	hsf24-m3	tassel	up	GO:0018298	protein-chromophore linkage	10	0.028772517	Zm00001d005811,Zm00001d006663,Zm00001d011285,Zm00001d021435,Zm00001d021784,Zm00001d026599,Zm00001d032197,Zm00001d033132,Zm00001d039040,Zm00001d050403	Zm00004b009060,Zm00004b009760,Zm00004b027025,Zm00004b036722,Zm00004b037036,Zm00004b040546,Zm00004b003672,Zm00004b004435,Zm00004b031288,Zm00004b021537
HSF24	hsf24-m3	tassel	up	GO:0018858	benzoate-CoA ligase activity	3	0.01198148	Zm00001d015025,Zm00001d037318,Zm00001d048446	Zm00004b012702,Zm00004b029936,Zm00004b034503
HSF24	hsf24-m3	tassel	up	GO:0030076	light-harvesting complex	5	0.003445461	Zm00001d006663,Zm00001d021435,Zm00001d021784,Zm00001d032197,Zm00001d033132	Zm00004b009760,Zm00004b036722,Zm00004b037036,Zm00004b003672,Zm00004b004435
HSF24	hsf24-m3	tassel	up	GO:0031409	pigment binding	9	1.75E-04	Zm00001d006663,Zm00001d011285,Zm00001d021435,Zm00001d021784,Zm00001d026599,Zm00001d032197,Zm00001d033132,Zm00001d039040,Zm00001d050403	Zm00004b009760,Zm00004b027025,Zm00004b036722,Zm00004b037036,Zm00004b040546,Zm00004b003672,Zm00004b004435,Zm00004b031288,Zm00004b021537
HSF24	hsf24-m3	tassel	up	GO:0033773	isoflavone 2'-hydroxylase activity	2	0.033720651	Zm00001d020340,Zm00001d029183	Zm00004b035866,Zm00004b001545
HSF24	hsf24-m3	tassel	up	GO:0043486	histone exchange	4	0.027074384	Zm00001d006680,Zm00001d008208,Zm00001d021931,Zm00001d033420	Zm00004b009770,Zm00004b024573,Zm00004b037148,Zm00004b004656
HSF24	hsf24-m3	tassel	up	GO:0045471	response to ethanol	3	0.03761109	Zm00001d028561,Zm00001d039936,Zm00001d047841	Zm00004b001076,Zm00004b016204,Zm00004b033973
HSF24	hsf24-m3	tassel	up	GO:0046906	tetrapyrrole binding	6	3.57E-05	Zm00001d011285,Zm00001d021435,Zm00001d021784,Zm00001d023427,Zm00001d033132,Zm00001d039040	Zm00004b027025,Zm00004b036722,Zm00004b037036,Zm00004b037917,Zm00004b004435,Zm00004b031288
HSF24	hsf24-m3	tassel	up	GO:0051259	protein complex oligomerization	6	0.004177105	Zm00001d003554,Zm00001d028561,Zm00001d039936,Zm00001d039942,Zm00001d042024,Zm00001d047841	Zm00004b007367,Zm00004b001076,Zm00004b016204,Zm00004b016208,Zm00004b017710,Zm00004b033973
HSF24	hsf24-m3	tassel	up	GO:0052893	N1-acetylspermine:oxygen oxidoreductase (propane-1/3-diamine-forming) activity	2	0.0144374	Zm00001d024281,Zm00001d028172	Zm00004b038595,Zm00004b000751
HSF24	hsf24-m3	tassel	up	GO:0052896	spermidine oxidase (propane-1/3-diamine-forming) activity	2	0.0144374	Zm00001d024281,Zm00001d028172	Zm00004b038595,Zm00004b000751
HSF24	hsf24-m3	tassel	up	GO:0052897	N8-acetylspermidine:oxygen oxidoreductase (propane-1/3-diamine-forming) activity	2	0.0144374	Zm00001d024281,Zm00001d028172	Zm00004b038595,Zm00004b000751
HSF24	hsf24-m3	tassel	up	GO:0052898	N1-acetylspermidine:oxygen oxidoreductase (propane-1/3-diamine-forming) activity	2	0.0144374	Zm00001d024281,Zm00001d028172	Zm00004b038595,Zm00004b000751
HSF24	hsf24-m3	tassel	up	GO:0052900	spermine oxidase (propane-1/3-diamine-forming) activity	2	0.0144374	Zm00001d024281,Zm00001d028172	Zm00004b038595,Zm00004b000751
HSF24	hsf24-m4	tassel	down	GO:0000726	non-recombinational repair	1	0.048182183	Zm00001d002390	Zm00004b006376
HSF24	hsf24-m4	tassel	down	GO:0000808	origin recognition complex	3	0.005272665	Zm00001d022226,Zm00001d045080,Zm00001d048243	Zm00004b037386,Zm00004b031719,Zm00004b034326
HSF24	hsf24-m4	tassel	down	GO:0003774	motor activity	9	3.49E-04	Zm00001d001910,Zm00001d011713,Zm00001d013276,Zm00001d014239,Zm00001d014241,Zm00001d034927,Zm00001d038845,Zm00001d043667,Zm00001d044819	Zm00004b005987,Zm00004b027376,Zm00004b011259,Zm00004b012075,Zm00004b012078,Zm00004b005835,Zm00004b031115,Zm00004b019177,Zm00004b031527
HSF24	hsf24-m4	tassel	down	GO:0003777	microtubule motor activity	13	0.018972872	Zm00001d006197,Zm00001d007712,Zm00001d016273,Zm00001d018014,Zm00001d021269,Zm00001d027715,Zm00001d028830,Zm00001d030230,Zm00001d035091,Zm00001d036987,Zm00001d038797,Zm00001d044982,Zm00001d045554	Zm00004b009383,Zm00004b010573,Zm00004b013623,Zm00004b015073,Zm00004b036590,Zm00004b000397,Zm00004b001298,Zm00004b002326,Zm00004b028403,Zm00004b029666,Zm00004b031062,Zm00004b031649,Zm00004b032129
HSF24	hsf24-m4	tassel	down	GO:0003779	actin binding	20	3.67E-04	Zm00001d006549,Zm00001d007105,Zm00001d010558,Zm00001d011713,Zm00001d012440,Zm00001d013276,Zm00001d014239,Zm00001d014241,Zm00001d017034,Zm00001d027715,Zm00001d029215,Zm00001d033193,Zm00001d034927,Zm00001d035589,Zm00001d038407,Zm00001d038845,Zm00001d042955,Zm00001d043667,Zm00001d044008,Zm00001d044819	Zm00004b009660,Zm00004b010068,Zm00004b026419,Zm00004b027376,Zm00004b027965,Zm00004b011259,Zm00004b012075,Zm00004b012078,Zm00004b014234,Zm00004b000397,Zm00004b001575,Zm00004b004478,Zm00004b005835,Zm00004b028700,Zm00004b030754,Zm00004b031115,Zm00004b018538,Zm00004b019177,Zm00004b019454,Zm00004b031527
HSF24	hsf24-m4	tassel	down	GO:0004698	calcium-dependent protein kinase C activity	2	0.044506528	Zm00001d021139,Zm00001d041165	Zm00004b036496,Zm00004b017071
HSF24	hsf24-m4	tassel	down	GO:0004755	saccharopine dehydrogenase (NADP+/ L-glutamate-forming) activity	1	0.048182183	Zm00001d052079	Zm00004b022874
HSF24	hsf24-m4	tassel	down	GO:0005871	kinesin complex	13	1.88E-04	Zm00001d006197,Zm00001d007712,Zm00001d016273,Zm00001d018014,Zm00001d021269,Zm00001d027715,Zm00001d028830,Zm00001d030230,Zm00001d035091,Zm00001d036987,Zm00001d044008,Zm00001d044982,Zm00001d045554	Zm00004b009383,Zm00004b010573,Zm00004b013623,Zm00004b015073,Zm00004b036590,Zm00004b000397,Zm00004b001298,Zm00004b002326,Zm00004b028403,Zm00004b029666,Zm00004b019454,Zm00004b031649,Zm00004b032129
HSF24	hsf24-m4	tassel	down	GO:0006073	cellular glucan metabolic process	5	0.018663613	Zm00001d027242,Zm00001d029360,Zm00001d037059,Zm00001d043662,Zm00001d052651	Zm00004b000009,Zm00004b001686,Zm00004b029723,Zm00004b019171,Zm00004b023365
HSF24	hsf24-m4	tassel	down	GO:0006530	asparagine catabolic process	1	0.048182183	Zm00001d037289	Zm00004b029907
HSF24	hsf24-m4	tassel	down	GO:0006909	phagocytosis	3	0.019949241	Zm00001d004554,Zm00001d024941,Zm00001d049197	Zm00004b008123,Zm00004b039146,Zm00004b020568
HSF24	hsf24-m4	tassel	down	GO:0007010	cytoskeleton organization	20	0.026057436	Zm00001d000133,Zm00001d006197,Zm00001d006549,Zm00001d007712,Zm00001d015096,Zm00001d016273,Zm00001d017034,Zm00001d018014,Zm00001d021269,Zm00001d026623,Zm00001d027715,Zm00001d028759,Zm00001d028830,Zm00001d030230,Zm00001d034722,Zm00001d036987,Zm00001d038797,Zm00001d038857,Zm00001d044982,Zm00001d045554	Zm00004b007589,Zm00004b009383,Zm00004b009660,Zm00004b010573,Zm00004b012768,Zm00004b013623,Zm00004b014234,Zm00004b015073,Zm00004b036590,Zm00004b040566,Zm00004b000397,Zm00004b001229,Zm00004b001298,Zm00004b002326,Zm00004b005664,Zm00004b029666,Zm00004b031062,Zm00004b031125,Zm00004b031649,Zm00004b032129
HSF24	hsf24-m4	tassel	down	GO:0007017	microtubule-based process	11	8.26E-04	Zm00001d006197,Zm00001d007712,Zm00001d016273,Zm00001d021269,Zm00001d026623,Zm00001d028830,Zm00001d030230,Zm00001d036987,Zm00001d038797,Zm00001d039339,Zm00001d045554	Zm00004b009383,Zm00004b010573,Zm00004b013623,Zm00004b036590,Zm00004b040566,Zm00004b001298,Zm00004b002326,Zm00004b029666,Zm00004b031062,Zm00004b015667,Zm00004b032129
HSF24	hsf24-m4	tassel	down	GO:0007037	transmembrane phosphate ion transport from cytosol to vacuole	1	0.048182183	Zm00001d002614	Zm00004b006571
HSF24	hsf24-m4	tassel	down	GO:0008144	drug binding	1	0.048182183	Zm00001d047740	Zm00004b033885
HSF24	hsf24-m4	tassel	down	GO:0008689	3-demethylubiquinone-9 3-O-methyltransferase activity	1	0.048182183	Zm00001d045322	Zm00004b031929
HSF24	hsf24-m4	tassel	down	GO:0009865	pollen tube adhesion	4	0.00124153	Zm00001d002326,Zm00001d035887,Zm00001d045597,Zm00001d047889	Zm00004b006322,Zm00004b028909,Zm00004b032171,Zm00004b034010
HSF24	hsf24-m4	tassel	down	GO:0009964	negative regulation of flavonoid biosynthetic process	2	0.003447454	Zm00001d026369,Zm00001d026371	Zm00004b040337,Zm00004b040339
HSF24	hsf24-m4	tassel	down	GO:0010295	(+)-abscisic acid 8'-hydroxylase activity	2	0.044506528	Zm00001d005889,Zm00001d020717	Zm00004b009123,Zm00004b036180
HSF24	hsf24-m4	tassel	down	GO:0010353	response to trehalose	1	0.048182183	Zm00001d037059	Zm00004b029723
HSF24	hsf24-m4	tassel	down	GO:0010420	polyprenyldihydroxybenzoate methyltransferase activity	1	0.024387907	Zm00001d045322	Zm00004b031929
HSF24	hsf24-m4	tassel	down	GO:0010448	vegetative meristem growth	1	0.048182183	Zm00001d012166	Zm00004b027762
HSF24	hsf24-m4	tassel	down	GO:0010622	specification of ovule identity	1	0.048182183	Zm00001d041781	Zm00004b017525
HSF24	hsf24-m4	tassel	down	GO:0015210	uracil transmembrane transporter activity	1	0.024387907	Zm00001d023720	Zm00004b038136
HSF24	hsf24-m4	tassel	down	GO:0015923	mannosidase activity	2	0.015077956	Zm00001d030269,Zm00001d030270	Zm00004b002374,Zm00004b002375
HSF24	hsf24-m4	tassel	down	GO:0016337	cell-cell adhesion	4	0.005119079	Zm00001d002326,Zm00001d035887,Zm00001d045597,Zm00001d047889	Zm00004b006322,Zm00004b028909,Zm00004b032171,Zm00004b034010
HSF24	hsf24-m4	tassel	down	GO:0016459	myosin complex	8	0.001837644	Zm00001d011713,Zm00001d013276,Zm00001d014239,Zm00001d014241,Zm00001d034927,Zm00001d038845,Zm00001d043667,Zm00001d044819	Zm00004b027376,Zm00004b011259,Zm00004b012075,Zm00004b012078,Zm00004b005835,Zm00004b031115,Zm00004b019177,Zm00004b031527
HSF24	hsf24-m4	tassel	down	GO:0016645	oxidoreductase activity/ acting on the CH-NH group of donors	3	0.042405	Zm00001d007196,Zm00001d026586,Zm00001d052079	Zm00004b010141,Zm00004b040533,Zm00004b022874
HSF24	hsf24-m4	tassel	down	GO:0016782	transferase activity/ transferring sulfur-containing groups	1	0.048182183	Zm00001d014530	Zm00004b012292
HSF24	hsf24-m4	tassel	down	GO:0017048	Rho GTPase binding	4	0.001012591	Zm00001d033193,Zm00001d035887,Zm00001d045597,Zm00001d047889	Zm00004b004478,Zm00004b028909,Zm00004b032171,Zm00004b034010
HSF24	hsf24-m4	tassel	down	GO:0018230	peptidyl-L-cysteine S-palmitoylation	1	0.048182183	Zm00001d028619	Zm00004b001124
HSF24	hsf24-m4	tassel	down	GO:0019477	L-lysine catabolic process	1	0.024387907	Zm00001d052079	Zm00004b022874
HSF24	hsf24-m4	tassel	down	GO:0019829	cation-transporting ATPase activity	4	0.020378284	Zm00001d005190,Zm00001d014166,Zm00001d019226,Zm00001d038576	Zm00004b008593,Zm00004b012018,Zm00004b035131,Zm00004b030892
HSF24	hsf24-m4	tassel	down	GO:0022610	biological adhesion	2	0.033327355	Zm00001d026404,Zm00001d034722	Zm00004b040368,Zm00004b005664
HSF24	hsf24-m4	tassel	down	GO:0030036	actin cytoskeleton organization	8	0.010135847	Zm00001d004554,Zm00001d017034,Zm00001d024941,Zm00001d029606,Zm00001d033193,Zm00001d035230,Zm00001d041438,Zm00001d049197	Zm00004b008123,Zm00004b014234,Zm00004b039146,Zm00004b001889,Zm00004b004478,Zm00004b028491,Zm00004b017269,Zm00004b020568
HSF24	hsf24-m4	tassel	down	GO:0030742	GTP-dependent protein binding	3	0.019949241	Zm00001d013276,Zm00001d034927,Zm00001d044819	Zm00004b011259,Zm00004b005835,Zm00004b031527
HSF24	hsf24-m4	tassel	down	GO:0030907	MBF transcription complex	1	0.048182183	Zm00001d037289	Zm00004b029907
HSF24	hsf24-m4	tassel	down	GO:0031057	negative regulation of histone modification	1	0.048182183	Zm00001d050670	Zm00004b021753
HSF24	hsf24-m4	tassel	down	GO:0033293	monocarboxylic acid binding	1	0.048182183	Zm00001d047740	Zm00004b033885
HSF24	hsf24-m4	tassel	down	GO:0033729	anthocyanidin reductase activity	2	0.003447454	Zm00001d026369,Zm00001d026371	Zm00004b040337,Zm00004b040339
HSF24	hsf24-m4	tassel	down	GO:0033759	flavone synthase activity	2	0.023464083	Zm00001d002100,Zm00001d047452	Zm00004b006148,Zm00004b033614
HSF24	hsf24-m4	tassel	down	GO:0033771	licodione synthase activity	1	0.048182183	Zm00001d047452	Zm00004b033614
HSF24	hsf24-m4	tassel	down	GO:0034637	cellular carbohydrate biosynthetic process	1	0.024387907	Zm00001d029360	Zm00004b001686
HSF24	hsf24-m4	tassel	down	GO:0035024	negative regulation of Rho protein signal transduction	3	0.012071565	Zm00001d035887,Zm00001d045597,Zm00001d047889	Zm00004b028909,Zm00004b032171,Zm00004b034010
HSF24	hsf24-m4	tassel	down	GO:0042353	fucose biosynthetic process	1	0.048182183	Zm00001d002609	Zm00004b006566
HSF24	hsf24-m4	tassel	down	GO:0042625	ATPase coupled ion transmembrane transporter activity	3	0.001085482	Zm00001d005190,Zm00001d014347,Zm00001d019226	Zm00004b008593,Zm00004b012156,Zm00004b035131
HSF24	hsf24-m4	tassel	down	GO:0045177	apical part of cell	4	0.040062239	Zm00001d035887,Zm00001d045219,Zm00001d045597,Zm00001d047889	Zm00004b028909,Zm00004b031841,Zm00004b032171,Zm00004b034010
HSF24	hsf24-m4	tassel	down	GO:0046345	abscisic acid catabolic process	2	0.033327355	Zm00001d005889,Zm00001d020717	Zm00004b009123,Zm00004b036180
HSF24	hsf24-m4	tassel	down	GO:0047131	saccharopine dehydrogenase (NAD+/ L-glutamate-forming) activity	1	0.048182183	Zm00001d052079	Zm00004b022874
HSF24	hsf24-m4	tassel	down	GO:0047889	ferredoxin-nitrate reductase activity	1	0.048182183	Zm00001d018161	Zm00004b015207
HSF24	hsf24-m4	tassel	down	GO:0048307	ferredoxin-nitrite reductase activity	1	0.048182183	Zm00001d018161	Zm00004b015207
HSF24	hsf24-m4	tassel	down	GO:0051102	DNA ligation involved in DNA recombination	1	0.048182183	Zm00001d002390	Zm00004b006376
HSF24	hsf24-m4	tassel	down	GO:0051553	flavone biosynthetic process	2	0.015077956	Zm00001d002100,Zm00001d047452	Zm00004b006148,Zm00004b033614
HSF24	hsf24-m4	tassel	down	GO:0051640	organelle localization	3	0.001522693	Zm00001d013276,Zm00001d014239,Zm00001d044819	Zm00004b011259,Zm00004b012075,Zm00004b031527
HSF24	hsf24-m4	tassel	down	GO:0051984	positive regulation of chromosome segregation	1	0.048182183	Zm00001d012320	Zm00004b027880
HSF24	hsf24-m4	tassel	down	GO:0061647	histone H3-K9 modification	1	0.048182183	Zm00001d050670	Zm00004b021753
HSF24	hsf24-m4	tassel	down	GO:0070336	flap-structured DNA binding	1	0.048182183	Zm00001d045179	Zm00004b031796
HSF24	hsf24-m4	tassel	down	GO:0070382	exocytic vesicle	3	0.01573212	Zm00001d035887,Zm00001d045597,Zm00001d047889	Zm00004b028909,Zm00004b032171,Zm00004b034010
HSF24	hsf24-m4	tassel	down	GO:0070898	RNA polymerase III transcriptional preinitiation complex assembly	1	0.048182183	Zm00001d035113	Zm00004b028417
HSF24	hsf24-m4	tassel	down	GO:0071931	positive regulation of transcription involved in G1/S transition of mitotic cell cycle	1	0.048182183	Zm00001d037289	Zm00004b029907
HSF24	hsf24-m4	tassel	down	GO:0080161	auxin transmembrane transporter activity	1	0.048182183	Zm00001d042345	Zm00004b018007
HSF24	hsf24-m4	tassel	down	GO:1900377	negative regulation of secondary metabolite biosynthetic process	2	0.003447454	Zm00001d026369,Zm00001d026371	Zm00004b040337,Zm00004b040339
HSF24	hsf24-m4	tassel	down	GO:1901181	negative regulation of cellular response to caffeine	1	0.048182183	Zm00001d039306	Zm00004b015632
HSF24	hsf24-m4	tassel	down	GO:1901681	sulfur compound binding	1	0.048182183	Zm00001d047740	Zm00004b033885
HSF24	hsf24-m4	tassel	up	GO:0000469	cleavage involved in rRNA processing	2	0.040956633	Zm00001d037531,Zm00001d041399	Zm00004b030073,Zm00004b017245
HSF24	hsf24-m4	tassel	up	GO:0000495	box H/ACA snoRNA 3'-end processing	1	0.042939437	Zm00001d008327	Zm00004b024686
HSF24	hsf24-m4	tassel	up	GO:0003976	UDP-N-acetylglucosamine-lysosomal-enzyme N-acetylglucosaminephosphotransferase activity	1	0.042939437	Zm00001d042572	Zm00004b018193
HSF24	hsf24-m4	tassel	up	GO:0004026	alcohol O-acetyltransferase activity	1	0.042939437	Zm00001d012289	Zm00004b027863
HSF24	hsf24-m4	tassel	up	GO:0004364	glutathione transferase activity	9	0.04679833	Zm00001d018220,Zm00001d024839,Zm00001d027557,Zm00001d028692,Zm00001d029696,Zm00001d029699,Zm00001d029701,Zm00001d029703,Zm00001d043789	Zm00004b015249,Zm00004b039061,Zm00004b000284,Zm00004b001172,Zm00004b001945,Zm00004b001948,Zm00004b001955,Zm00004b001958,Zm00004b019283
HSF24	hsf24-m4	tassel	up	GO:0004457	lactate dehydrogenase activity	1	0.021704758	Zm00001d014945	Zm00004b012637
HSF24	hsf24-m4	tassel	up	GO:0004568	chitinase activity	5	0.048099611	Zm00001d003188,Zm00001d014840,Zm00001d014842,Zm00001d032947,Zm00001d048948	Zm00004b007066,Zm00004b012548,Zm00004b012549,Zm00004b004289,Zm00004b020372
HSF24	hsf24-m4	tassel	up	GO:0006073	cellular glucan metabolic process	6	0.002417874	Zm00001d002410,Zm00001d012313,Zm00001d021702,Zm00001d024382,Zm00001d024386,Zm00001d045082	Zm00004b006391,Zm00004b027879,Zm00004b036971,Zm00004b038667,Zm00004b038668,Zm00004b031720
HSF24	hsf24-m4	tassel	up	GO:0006749	glutathione metabolic process	9	0.027745411	Zm00001d018220,Zm00001d024839,Zm00001d027557,Zm00001d028692,Zm00001d029696,Zm00001d029699,Zm00001d029701,Zm00001d029703,Zm00001d043789	Zm00004b015249,Zm00004b039061,Zm00004b000284,Zm00004b001172,Zm00004b001945,Zm00004b001948,Zm00004b001955,Zm00004b001958,Zm00004b019283
HSF24	hsf24-m4	tassel	up	GO:0006797	polyphosphate metabolic process	1	0.042939437	Zm00001d020921	Zm00004b036342
HSF24	hsf24-m4	tassel	up	GO:0008171	O-methyltransferase activity	4	0.039114634	Zm00001d038699,Zm00001d048087,Zm00001d051934,Zm00001d053156	Zm00004b030987,Zm00004b034177,Zm00004b022755,Zm00004b023799
HSF24	hsf24-m4	tassel	up	GO:0008670	2/4-dienoyl-CoA reductase (NADPH) activity	2	0.002739861	Zm00001d002332,Zm00001d026290	Zm00004b006324,Zm00004b040270
HSF24	hsf24-m4	tassel	up	GO:0008709	cholate 7-alpha-dehydrogenase activity	2	0.002739861	Zm00001d002332,Zm00001d026290	Zm00004b006324,Zm00004b040270
HSF24	hsf24-m4	tassel	up	GO:0008843	endochitinase activity	2	0.040956633	Zm00001d014840,Zm00001d014842	Zm00004b012548,Zm00004b012549
HSF24	hsf24-m4	tassel	up	GO:0009259	ribonucleotide metabolic process	1	0.042939437	Zm00001d017032	Zm00004b014232
HSF24	hsf24-m4	tassel	up	GO:0009607	response to biotic stimulus	10	0.036511629	Zm00001d009296,Zm00001d012568,Zm00001d017032,Zm00001d017033,Zm00001d024168,Zm00001d024376,Zm00001d026200,Zm00001d028816,Zm00001d033965,Zm00001d038052	Zm00004b025435,Zm00004b028095,Zm00004b014232,Zm00004b014233,Zm00004b038468,Zm00004b038661,Zm00004b040184,Zm00004b001280,Zm00004b005079,Zm00004b030478
HSF24	hsf24-m4	tassel	up	GO:0009704	de-etiolation	6	0.004409892	Zm00001d027557,Zm00001d029696,Zm00001d029699,Zm00001d029701,Zm00001d029703,Zm00001d043789	Zm00004b000284,Zm00004b001945,Zm00004b001948,Zm00004b001955,Zm00004b001958,Zm00004b019283
HSF24	hsf24-m4	tassel	up	GO:0009719	response to endogenous stimulus	4	0.039114634	Zm00001d010373,Zm00001d013222,Zm00001d017477,Zm00001d017480	Zm00004b026274,Zm00004b011208,Zm00004b014603,Zm00004b014607
HSF24	hsf24-m4	tassel	up	GO:0015391	nucleobase:cation symporter activity	1	0.042939437	Zm00001d026199	Zm00004b040183
HSF24	hsf24-m4	tassel	up	GO:0016206	catechol O-methyltransferase activity	4	0.002966963	Zm00001d038699,Zm00001d048087,Zm00001d051934,Zm00001d053156	Zm00004b030987,Zm00004b034177,Zm00004b022755,Zm00004b023799
HSF24	hsf24-m4	tassel	up	GO:0016231	beta-N-acetylglucosaminidase activity	2	0.012069382	Zm00001d014840,Zm00001d014842	Zm00004b012548,Zm00004b012549
HSF24	hsf24-m4	tassel	up	GO:0016835	carbon-oxygen lyase activity	3	0.008798645	Zm00001d038904,Zm00001d041082,Zm00001d043101	Zm00004b031172,Zm00004b017029,Zm00004b018655
HSF24	hsf24-m4	tassel	up	GO:0017153	sodium:dicarboxylate symporter activity	1	0.042939437	Zm00001d020921	Zm00004b036342
HSF24	hsf24-m4	tassel	up	GO:0019244	lactate biosynthetic process from pyruvate	1	0.042939437	Zm00001d014945	Zm00004b012637
HSF24	hsf24-m4	tassel	up	GO:0019438	aromatic compound biosynthetic process	6	0.001311929	Zm00001d035329,Zm00001d038699,Zm00001d044228,Zm00001d048087,Zm00001d051934,Zm00001d053156	Zm00004b028579,Zm00004b030987,Zm00004b019652,Zm00004b034177,Zm00004b022755,Zm00004b023799
HSF24	hsf24-m4	tassel	up	GO:0031118	rRNA pseudouridine synthesis	1	0.042939437	Zm00001d008327	Zm00004b024686
HSF24	hsf24-m4	tassel	up	GO:0033773	isoflavone 2'-hydroxylase activity	2	0.006654576	Zm00001d012322,Zm00001d029183	Zm00004b027884,Zm00004b001545
HSF24	hsf24-m4	tassel	up	GO:0033956	beta-apiosyl-beta-glucosidase activity	1	0.042939437	Zm00001d024037	Zm00004b038378
HSF24	hsf24-m4	tassel	up	GO:0035023	regulation of Rho protein signal transduction	1	0.042939437	Zm00001d017032	Zm00004b014232
HSF24	hsf24-m4	tassel	up	GO:0042343	indole glucosinolate metabolic process	1	0.021704758	Zm00001d012322	Zm00004b027884
HSF24	hsf24-m4	tassel	up	GO:0042972	licheninase activity	2	0.026866152	Zm00001d012568,Zm00001d038052	Zm00004b028095,Zm00004b030478
HSF24	hsf24-m4	tassel	up	GO:0043668	exine	3	0.01302888	Zm00001d020875,Zm00001d031312,Zm00001d051932	Zm00004b036311,Zm00004b003055,Zm00004b022754
HSF24	hsf24-m4	tassel	up	GO:0045786	negative regulation of cell cycle	2	0.018848793	Zm00001d014046,Zm00001d044927	Zm00004b011909,Zm00004b031603
HSF24	hsf24-m4	tassel	up	GO:0046037	GMP metabolic process	1	0.042939437	Zm00001d028954	Zm00004b001376
HSF24	hsf24-m4	tassel	up	GO:0046622	positive regulation of organ growth	1	0.042939437	Zm00001d029526	Zm00004b001812
HSF24	hsf24-m4	tassel	up	GO:0046710	GDP metabolic process	1	0.042939437	Zm00001d028954	Zm00004b001376
HSF24	hsf24-m4	tassel	up	GO:0046943	carboxylic acid transmembrane transporter activity	1	0.042939437	Zm00001d020921	Zm00004b036342
HSF24	hsf24-m4	tassel	up	GO:0047653	allantoin racemase activity	1	0.042939437	Zm00001d002557	Zm00004b006523
HSF24	hsf24-m4	tassel	up	GO:0048858	cell projection morphogenesis	1	0.042939437	Zm00001d035569	Zm00004b028681
HSF24	hsf24-m4	tassel	up	GO:0050630	(iso)eugenol O-methyltransferase activity	1	0.042939437	Zm00001d048087	Zm00004b034177
HSF24	hsf24-m4	tassel	up	GO:0051346	negative regulation of hydrolase activity	1	0.042939437	Zm00001d016705	Zm00004b013968
HSF24	hsf24-m4	tassel	up	GO:0051707	response to other organism	13	0.014489032	Zm00001d002000,Zm00001d002365,Zm00001d002675,Zm00001d003188,Zm00001d009296,Zm00001d010373,Zm00001d014840,Zm00001d014842,Zm00001d023984,Zm00001d032972,Zm00001d035236,Zm00001d036237,Zm00001d048948	Zm00004b006060,Zm00004b006354,Zm00004b006621,Zm00004b007066,Zm00004b025435,Zm00004b026274,Zm00004b012548,Zm00004b012549,Zm00004b038331,Zm00004b004303,Zm00004b028510,Zm00004b029121,Zm00004b020372
HSF24	hsf24-m4	tassel	up	GO:0052751	GDP-mannose hydrolase activity	1	0.042939437	Zm00001d035579	Zm00004b028686
HSF24	hsf24-m4	tassel	up	GO:0060416	response to growth hormone	6	1.13E-04	Zm00001d027557,Zm00001d029696,Zm00001d029699,Zm00001d029701,Zm00001d029703,Zm00001d043789	Zm00004b000284,Zm00004b001945,Zm00004b001948,Zm00004b001955,Zm00004b001958,Zm00004b019283
HSF24	hsf24-m4	tassel	up	GO:0060429	epithelium development	1	0.042939437	Zm00001d045205	Zm00004b031825
HSF24	hsf24-m4	tassel	up	GO:0060590	ATPase regulator activity	1	0.042939437	Zm00001d016705	Zm00004b013968
HSF24	hsf24-m4	tassel	up	GO:0071242	cellular response to ammonium ion	1	0.042939437	Zm00001d035579	Zm00004b028686
HSF24	hsf24-m4	tassel	up	GO:0098542	defense response to other organism	1	0.021704758	Zm00001d012322	Zm00004b027884
HSF24	hsf24-m4	tassel	up	GO:1901699	cellular response to nitrogen compound	1	0.021704758	Zm00001d035579	Zm00004b028686
HSF24	hsf24-m4	tassel	up	GO:1990135	flavonoid sulfotransferase activity	1	0.042939437	Zm00001d022092	Zm00004b037268
HSF24	hsf24-m4	tassel	up	GO:1990136	linoleate 9S-lipoxygenase activity	1	0.042939437	Zm00001d002000	Zm00004b006060
HSF24	hsf24-m4	tassel	up	GO:1990429	peroxisomal importomer complex	2	0.03600312	Zm00001d034795,Zm00001d039111	Zm00004b005724,Zm00004b031350
HSF29	hsf29-m1	embryo_imbibed	down	GO:0003006	developmental process involved in reproduction	9	0.007071004	Zm00001d007891,Zm00001d008939,Zm00001d013032,Zm00001d016253,Zm00001d018451,Zm00001d021995,Zm00001d028733,Zm00001d046323,Zm00001d051891	Zm00004b010727,Zm00004b025155,Zm00004b011030,Zm00004b013605,Zm00004b015448,Zm00004b037196,Zm00004b001204,Zm00004b032675,Zm00004b022722
HSF29	hsf29-m1	embryo_imbibed	down	GO:0003885	D-arabinono-1/4-lactone oxidase activity	4	0.002277104	Zm00001d004539,Zm00001d013175,Zm00001d024926,Zm00001d034197	Zm00004b008112,Zm00004b011163,Zm00004b039133,Zm00004b005262
HSF29	hsf29-m1	embryo_imbibed	down	GO:0004860	protein kinase inhibitor activity	3	0.037738725	Zm00001d016565,Zm00001d037181,Zm00001d043974	Zm00004b013861,Zm00004b029818,Zm00004b019430
HSF29	hsf29-m1	embryo_imbibed	down	GO:0004867	serine-type endopeptidase inhibitor activity	6	0.017404164	Zm00001d010025,Zm00001d011080,Zm00001d024996,Zm00001d040245,Zm00001d041830,Zm00001d043136	Zm00004b025993,Zm00004b026853,Zm00004b039184,Zm00004b016435,Zm00004b017561,Zm00004b018682
HSF29	hsf29-m1	embryo_imbibed	down	GO:0006152	purine nucleoside catabolic process	2	0.03829987	Zm00001d019280,Zm00001d049948	Zm00004b035172,Zm00004b021205
HSF29	hsf29-m1	embryo_imbibed	down	GO:0006574	valine catabolic process	3	0.016300738	Zm00001d023779,Zm00001d029848,Zm00001d050336	Zm00004b038181,Zm00004b002064,Zm00004b021495
HSF29	hsf29-m1	embryo_imbibed	down	GO:0008466	glycogenin glucosyltransferase activity	2	0.031934802	Zm00001d013398,Zm00001d027624	Zm00004b011350,Zm00004b000330
HSF29	hsf29-m1	embryo_imbibed	down	GO:0008899	homoserine O-succinyltransferase activity	2	0.004774627	Zm00001d013532,Zm00001d033539	Zm00004b011470,Zm00004b004768
HSF29	hsf29-m1	embryo_imbibed	down	GO:0009083	branched-chain amino acid catabolic process	2	0.02603707	Zm00001d007892,Zm00001d023779	Zm00004b010726,Zm00004b038181
HSF29	hsf29-m1	embryo_imbibed	down	GO:0016645	oxidoreductase activity/ acting on the CH-NH group of donors	3	0.03063769	Zm00001d020984,Zm00001d039520,Zm00001d047124	Zm00004b036400,Zm00004b015831,Zm00004b033356
HSF29	hsf29-m1	embryo_imbibed	down	GO:0019281	L-methionine biosynthetic process from homoserine via O-succinyl-L-homoserine and cystathionine	2	0.004774627	Zm00001d013532,Zm00001d033539	Zm00004b011470,Zm00004b004768
HSF29	hsf29-m1	embryo_imbibed	down	GO:0030611	arsenate reductase activity	1	0.028787879	Zm00001d047396	Zm00004b033553
HSF29	hsf29-m1	embryo_imbibed	down	GO:0031640	killing of cells of other organism	4	9.37E-04	Zm00001d021843,Zm00001d024303,Zm00001d031158,Zm00001d043121	Zm00004b037086,Zm00004b038610,Zm00004b002932,Zm00004b018670
HSF29	hsf29-m1	embryo_imbibed	down	GO:0034722	gamma-glutamyl-peptidase activity	2	0.015777811	Zm00001d013532,Zm00001d033539	Zm00004b011470,Zm00004b004768
HSF29	hsf29-m1	embryo_imbibed	down	GO:0042972	licheninase activity	2	0.011487315	Zm00001d038049,Zm00001d042141	Zm00004b030475,Zm00004b017822
HSF29	hsf29-m1	embryo_imbibed	down	GO:0046128	purine ribonucleoside metabolic process	2	0.031934802	Zm00001d044985,Zm00001d045021	Zm00004b031648,Zm00004b031678
HSF29	hsf29-m1	embryo_imbibed	down	GO:0046208	spermine catabolic process	2	0.031934802	Zm00001d002266,Zm00001d024281	Zm00004b006275,Zm00004b038595
HSF29	hsf29-m1	embryo_imbibed	down	GO:0046395	carboxylic acid catabolic process	2	0.02603707	Zm00001d017459,Zm00001d042853	Zm00004b014586,Zm00004b018454
HSF29	hsf29-m1	embryo_imbibed	down	GO:0052894	norspermine:oxygen oxidoreductase activity	2	0.031934802	Zm00001d002266,Zm00001d024281	Zm00004b006275,Zm00004b038595
HSF29	hsf29-m1	embryo_imbibed	down	GO:0052895	N1-acetylspermine:oxygen oxidoreductase (N1-acetylspermidine-forming) activity	2	0.031934802	Zm00001d002266,Zm00001d024281	Zm00004b006275,Zm00004b038595
HSF29	hsf29-m1	embryo_imbibed	down	GO:0052901	spermine:oxygen oxidoreductase (spermidine-forming) activity	2	0.031934802	Zm00001d002266,Zm00001d024281	Zm00004b006275,Zm00004b038595
HSF29	hsf29-m1	embryo_imbibed	down	GO:0070814	hydrogen sulfide biosynthetic process	2	0.045100599	Zm00001d013296,Zm00001d033981	Zm00004b011272,Zm00004b005088
HSF29	hsf29-m1	embryo_imbibed	down	GO:1903507	negative regulation of nucleic acid-templated transcription	5	0.013037632	Zm00001d014253,Zm00001d018811,Zm00001d022139,Zm00001d033048,Zm00001d033050	Zm00004b012087,Zm00004b034799,Zm00004b037309,Zm00004b004370,Zm00004b004371
HSF29	hsf29-m1	embryo_imbibed	down	GO:2000022	regulation of jasmonic acid mediated signaling pathway	5	0.04597474	Zm00001d014253,Zm00001d018811,Zm00001d022139,Zm00001d033048,Zm00001d033050	Zm00004b012087,Zm00004b034799,Zm00004b037309,Zm00004b004370,Zm00004b004371
HSF29	hsf29-m1	embryo_imbibed	up	GO:0000030	mannosyltransferase activity	2	0.029294816	Zm00001d024178,Zm00001d049336	Zm00004b038482,Zm00004b020687
HSF29	hsf29-m1	embryo_imbibed	up	GO:0000272	polysaccharide catabolic process	3	0.033207175	Zm00001d011834,Zm00001d022153,Zm00001d050241	Zm00004b027495,Zm00004b037320,Zm00004b021425
HSF29	hsf29-m1	embryo_imbibed	up	GO:0001833	inner cell mass cell proliferation	1	0.046548729	Zm00001d001799	Zm00004b005896
HSF29	hsf29-m1	embryo_imbibed	up	GO:0002039	p53 binding	1	0.046548729	Zm00001d027312	Zm00004b000063
HSF29	hsf29-m1	embryo_imbibed	up	GO:0004312	fatty acid synthase activity	1	0.035116632	Zm00001d019926	Zm00004b035591
HSF29	hsf29-m1	embryo_imbibed	up	GO:0004318	enoyl-[acyl-carrier-protein] reductase (NADH) activity	1	0.02934981	Zm00001d019926	Zm00004b035591
HSF29	hsf29-m1	embryo_imbibed	up	GO:0004703	G-protein coupled receptor kinase activity	1	0.011843869	Zm00001d039311	Zm00004b015640
HSF29	hsf29-m1	embryo_imbibed	up	GO:0004831	tyrosine-tRNA ligase activity	1	0.046548729	Zm00001d018024	Zm00004b015082
HSF29	hsf29-m1	embryo_imbibed	up	GO:0005835	fatty acid synthase complex	1	0.046548729	Zm00001d019926	Zm00004b035591
HSF29	hsf29-m1	embryo_imbibed	up	GO:0005982	starch metabolic process	3	0.015028802	Zm00001d011834,Zm00001d022153,Zm00001d050241	Zm00004b027495,Zm00004b037320,Zm00004b021425
HSF29	hsf29-m1	embryo_imbibed	up	GO:0006282	regulation of DNA repair	2	0.01635733	Zm00001d013757,Zm00001d029123	Zm00004b011665,Zm00004b001508
HSF29	hsf29-m1	embryo_imbibed	up	GO:0008853	exodeoxyribonuclease III activity	1	0.046548729	Zm00001d029123	Zm00004b001508
HSF29	hsf29-m1	embryo_imbibed	up	GO:0009204	deoxyribonucleoside triphosphate catabolic process	1	0.023548876	Zm00001d006047	Zm00004b009249
HSF29	hsf29-m1	embryo_imbibed	up	GO:0009579	thylakoid	5	0.023046751	Zm00001d019926,Zm00001d025435,Zm00001d033591,Zm00001d052184,Zm00001d053732	Zm00004b035591,Zm00004b039545,Zm00004b004809,Zm00004b022974,Zm00004b024242
HSF29	hsf29-m1	embryo_imbibed	up	GO:0009905	ent-copalyl diphosphate synthase activity	1	0.046548729	Zm00001d032961	Zm00004b004295
HSF29	hsf29-m1	embryo_imbibed	up	GO:0010293	abscisic aldehyde oxidase activity	1	0.035116632	Zm00001d019376	Zm00004b035252
HSF29	hsf29-m1	embryo_imbibed	up	GO:0010442	guard cell morphogenesis	1	0.046548729	Zm00001d022153	Zm00004b037320
HSF29	hsf29-m1	embryo_imbibed	up	GO:0010600	regulation of auxin biosynthetic process	1	0.035116632	Zm00001d034298	Zm00004b005312
HSF29	hsf29-m1	embryo_imbibed	up	GO:0010972	negative regulation of G2/M transition of mitotic cell cycle	1	0.046548729	Zm00001d029123	Zm00004b001508
HSF29	hsf29-m1	embryo_imbibed	up	GO:0016101	diterpenoid metabolic process	1	0.040849539	Zm00001d032961	Zm00004b004295
HSF29	hsf29-m1	embryo_imbibed	up	GO:0016631	enoyl-[acyl-carrier-protein] reductase activity	1	0.035116632	Zm00001d019926	Zm00004b035591
HSF29	hsf29-m1	embryo_imbibed	up	GO:0016895	exodeoxyribonuclease activity/ producing 5'-phosphomonoesters	1	0.017713629	Zm00001d029123	Zm00004b001508
HSF29	hsf29-m1	embryo_imbibed	up	GO:0016903	oxidoreductase activity/ acting on the aldehyde or oxo group of donors	1	0.035116632	Zm00001d019376	Zm00004b035252
HSF29	hsf29-m1	embryo_imbibed	up	GO:0018479	benzaldehyde dehydrogenase (NAD+) activity	1	0.035116632	Zm00001d019376	Zm00004b035252
HSF29	hsf29-m1	embryo_imbibed	up	GO:0019199	transmembrane receptor protein kinase activity	2	0.00814491	Zm00001d023425,Zm00001d043516	Zm00004b037915,Zm00004b019034
HSF29	hsf29-m1	embryo_imbibed	up	GO:0020011	apicoplast	1	0.035116632	Zm00001d019926	Zm00004b035591
HSF29	hsf29-m1	embryo_imbibed	up	GO:0030494	bacteriochlorophyll biosynthetic process	1	0.035116632	Zm00001d008230	Zm00004b024596
HSF29	hsf29-m1	embryo_imbibed	up	GO:0030951	establishment or maintenance of microtubule cytoskeleton polarity	1	0.011843869	Zm00001d012525	Zm00004b028053
HSF29	hsf29-m1	embryo_imbibed	up	GO:0030981	cortical microtubule cytoskeleton	1	0.035116632	Zm00001d012525	Zm00004b028053
HSF29	hsf29-m1	embryo_imbibed	up	GO:0031570	DNA integrity checkpoint	1	0.023548876	Zm00001d029123	Zm00004b001508
HSF29	hsf29-m1	embryo_imbibed	up	GO:0031571	mitotic G1 DNA damage checkpoint	1	0.011843869	Zm00001d027312	Zm00004b000063
HSF29	hsf29-m1	embryo_imbibed	up	GO:0032491	detection of molecule of fungal origin	1	0.046548729	Zm00001d043516	Zm00004b019034
HSF29	hsf29-m1	embryo_imbibed	up	GO:0032499	detection of peptidoglycan	1	0.046548729	Zm00001d043516	Zm00004b019034
HSF29	hsf29-m1	embryo_imbibed	up	GO:0033609	oxalate metabolic process	1	0.046548729	Zm00001d033583	Zm00004b004804
HSF29	hsf29-m1	embryo_imbibed	up	GO:0035371	microtubule plus-end	1	0.011843869	Zm00001d012525	Zm00004b028053
HSF29	hsf29-m1	embryo_imbibed	up	GO:0035529	NADH pyrophosphatase activity	1	0.035116632	Zm00001d006047	Zm00004b009249
HSF29	hsf29-m1	embryo_imbibed	up	GO:0035970	peptidyl-threonine dephosphorylation	1	0.011843869	Zm00001d025340	Zm00004b039467
HSF29	hsf29-m1	embryo_imbibed	up	GO:0036068	light-independent chlorophyll biosynthetic process	1	0.023548876	Zm00001d008230	Zm00004b024596
HSF29	hsf29-m1	embryo_imbibed	up	GO:0044724	carbohydrate catabolic process	4	0.003187818	Zm00001d011834,Zm00001d022104,Zm00001d022153,Zm00001d050241	Zm00004b027495,Zm00004b037284,Zm00004b037320,Zm00004b021425
HSF29	hsf29-m1	embryo_imbibed	up	GO:0045490	pectin catabolic process	2	0.038205789	Zm00001d022104,Zm00001d027832	Zm00004b037284,Zm00004b000482
HSF29	hsf29-m1	embryo_imbibed	up	GO:0046785	microtubule polymerization	1	0.023548876	Zm00001d012525	Zm00004b028053
HSF29	hsf29-m1	embryo_imbibed	up	GO:0048443	stamen development	3	0.044782577	Zm00001d011834,Zm00001d018024,Zm00001d019145	Zm00004b027495,Zm00004b015082,Zm00004b035068
HSF29	hsf29-m1	embryo_imbibed	up	GO:0048445	carpel morphogenesis	1	0.046548729	Zm00001d027832	Zm00004b000482
HSF29	hsf29-m1	embryo_imbibed	up	GO:0050162	oxalate oxidase activity	1	0.035116632	Zm00001d033583	Zm00004b004804
HSF29	hsf29-m1	embryo_imbibed	up	GO:0050302	indole-3-acetaldehyde oxidase activity	1	0.046548729	Zm00001d019376	Zm00004b035252
HSF29	hsf29-m1	embryo_imbibed	up	GO:0050559	copalyl diphosphate synthase activity	1	0.035116632	Zm00001d032961	Zm00004b004295
HSF29	hsf29-m1	embryo_imbibed	up	GO:0051298	centrosome duplication	2	0.006187859	Zm00001d012525,Zm00001d022114	Zm00004b028053,Zm00004b037295
HSF29	hsf29-m1	embryo_imbibed	up	GO:0051498	syn-copalyl diphosphate synthase activity	1	0.023548876	Zm00001d032961	Zm00004b004295
HSF29	hsf29-m1	embryo_imbibed	up	GO:0051651	maintenance of location in cell	1	0.046548729	Zm00001d044689	Zm00004b020050
HSF29	hsf29-m1	embryo_imbibed	up	GO:0070111	organellar chromatophore	1	0.011843869	Zm00001d044745	Zm00004b031472
HSF29	hsf29-m1	embryo_imbibed	up	GO:0070262	peptidyl-serine dephosphorylation	1	0.023548876	Zm00001d025340	Zm00004b039467
HSF29	hsf29-m1	embryo_imbibed	up	GO:0090627	plant epidermal cell differentiation	1	0.011843869	Zm00001d023425	Zm00004b037915
HSF29	hsf29-m1	embryo_imbibed	up	GO:0097371	MDM2/MDM4 family protein binding	1	0.023548876	Zm00001d027312	Zm00004b000063
HSF29	hsf29-m1	embryo_imbibed	up	GO:0097502	mannosylation	2	0.030509896	Zm00001d024178,Zm00001d049336	Zm00004b038482,Zm00004b020687
HSF29	hsf29-m1	embryo_imbibed	up	GO:1901401	regulation of tetrapyrrole metabolic process	1	0.017713629	Zm00001d008230	Zm00004b024596
HSF29	hsf29-m1	embryo_imbibed	up	GO:1902983	DNA strand elongation involved in mitotic DNA replication	1	0.011843869	Zm00001d001799	Zm00004b005896
HSF29	hsf29-m1	embryo_imbibed	up	GO:2000034	regulation of seed maturation	1	0.040849539	Zm00001d007173	Zm00004b010116
HSF29	hsf29-m1	embryo_imbibed	up	GO:2000779	regulation of double-strand break repair	1	0.035116632	Zm00001d013757	Zm00004b011665
HSF29	hsf29-m2	embryo_imbibed	down	GO:0000347	THO complex	5	0.001988433	Zm00001d010406,Zm00001d010611,Zm00001d037781,Zm00001d041606,Zm00001d049190	Zm00004b026300,Zm00004b026471,Zm00004b030283,Zm00004b017392,Zm00004b020562
HSF29	hsf29-m2	embryo_imbibed	down	GO:0004106	chorismate mutase activity	4	0.046831929	Zm00001d012674,Zm00001d015509,Zm00001d043356,Zm00001d050412	Zm00004b028187,Zm00004b013064,Zm00004b018883,Zm00004b021547
HSF29	hsf29-m2	embryo_imbibed	down	GO:0004126	cytidine deaminase activity	2	0.046492659	Zm00001d005459,Zm00001d019280	Zm00004b008784,Zm00004b035172
HSF29	hsf29-m2	embryo_imbibed	down	GO:0006073	cellular glucan metabolic process	6	0.022325064	Zm00001d002410,Zm00001d005948,Zm00001d026250,Zm00001d029360,Zm00001d047970,Zm00001d052651	Zm00004b006391,Zm00004b009171,Zm00004b040231,Zm00004b001686,Zm00004b036764,Zm00004b023365
HSF29	hsf29-m2	embryo_imbibed	down	GO:0006114	glycerol biosynthetic process	2	0.046492659	Zm00001d024155,Zm00001d024413	Zm00004b038454,Zm00004b038687
HSF29	hsf29-m2	embryo_imbibed	down	GO:0006268	DNA unwinding involved in DNA replication	6	0.00198838	Zm00001d010406,Zm00001d010611,Zm00001d027801,Zm00001d037781,Zm00001d041606,Zm00001d049190	Zm00004b026300,Zm00004b026471,Zm00004b000458,Zm00004b030283,Zm00004b017392,Zm00004b020562
HSF29	hsf29-m2	embryo_imbibed	down	GO:0007178	transmembrane receptor protein serine/threonine kinase signaling pathway	6	0.039119474	Zm00001d002599,Zm00001d007313,Zm00001d045838,Zm00001d045839,Zm00001d050868,Zm00001d053087	Zm00004b006559,Zm00004b010248,Zm00004b032348,Zm00004b032349,Zm00004b021877,Zm00004b023735
HSF29	hsf29-m2	embryo_imbibed	down	GO:0008892	guanine deaminase activity	2	0.046492659	Zm00001d005459,Zm00001d019280	Zm00004b008784,Zm00004b035172
HSF29	hsf29-m2	embryo_imbibed	down	GO:0008899	homoserine O-succinyltransferase activity	2	0.020165727	Zm00001d013532,Zm00001d033539	Zm00004b011470,Zm00004b004768
HSF29	hsf29-m2	embryo_imbibed	down	GO:0009972	cytidine deamination	2	0.046492659	Zm00001d005459,Zm00001d019280	Zm00004b008784,Zm00004b035172
HSF29	hsf29-m2	embryo_imbibed	down	GO:0015172	acidic amino acid transmembrane transporter activity	3	0.032094849	Zm00001d012231,Zm00001d046235,Zm00001d049640	Zm00004b027812,Zm00004b032636,Zm00004b020934
HSF29	hsf29-m2	embryo_imbibed	down	GO:0015211	purine nucleoside transmembrane transporter activity	2	0.046492659	Zm00001d005933,Zm00001d019430	Zm00004b009162,Zm00004b035293
HSF29	hsf29-m2	embryo_imbibed	down	GO:0015294	solute:cation symporter activity	2	0.046492659	Zm00001d022037,Zm00001d041748	Zm00004b037220,Zm00004b017495
HSF29	hsf29-m2	embryo_imbibed	down	GO:0015800	acidic amino acid transport	3	0.032094849	Zm00001d001984,Zm00001d046235,Zm00001d049640	Zm00004b006048,Zm00004b032636,Zm00004b020934
HSF29	hsf29-m2	embryo_imbibed	down	GO:0019281	L-methionine biosynthetic process from homoserine via O-succinyl-L-homoserine and cystathionine	2	0.020165727	Zm00001d013532,Zm00001d033539	Zm00004b011470,Zm00004b004768
HSF29	hsf29-m2	embryo_imbibed	down	GO:0031225	anchored component of membrane	12	0.009248562	Zm00001d007831,Zm00001d012633,Zm00001d013269,Zm00001d014804,Zm00001d018621,Zm00001d019445,Zm00001d020794,Zm00001d027755,Zm00001d030303,Zm00001d032027,Zm00001d039770,Zm00001d052720	Zm00004b010688,Zm00004b028148,Zm00004b011252,Zm00004b012522,Zm00004b034651,Zm00004b035301,Zm00004b036248,Zm00004b000429,Zm00004b002393,Zm00004b003531,Zm00004b016061,Zm00004b023414
HSF29	hsf29-m2	embryo_imbibed	down	GO:0033320	UDP-D-xylose biosynthetic process	3	0.048552938	Zm00001d009908,Zm00001d028653,Zm00001d047797	Zm00004b025894,Zm00004b001138,Zm00004b033941
HSF29	hsf29-m2	embryo_imbibed	down	GO:0042555	MCM complex	7	4.01E-04	Zm00001d010406,Zm00001d010611,Zm00001d037781,Zm00001d039718,Zm00001d041606,Zm00001d049190,Zm00001d052021	Zm00004b026300,Zm00004b026471,Zm00004b030283,Zm00004b016019,Zm00004b017392,Zm00004b020562,Zm00004b022817
HSF29	hsf29-m2	embryo_imbibed	down	GO:0042973	glucan endo-1/3-beta-D-glucosidase activity	7	0.029687746	Zm00001d000117,Zm00001d010137,Zm00001d013097,Zm00001d028243,Zm00001d036051,Zm00001d038049,Zm00001d049359	Zm00004b021739,Zm00004b026086,Zm00004b011100,Zm00004b000813,Zm00004b029014,Zm00004b030475,Zm00004b020708
HSF29	hsf29-m2	embryo_imbibed	down	GO:0043136	glycerol-3-phosphatase activity	2	0.046492659	Zm00001d024155,Zm00001d024413	Zm00004b038454,Zm00004b038687
HSF29	hsf29-m2	embryo_imbibed	down	GO:0043617	cellular response to sucrose starvation	2	0.046492659	Zm00001d007892,Zm00001d045675	Zm00004b010726,Zm00004b032230
HSF29	hsf29-m2	embryo_imbibed	down	GO:0046417	chorismate metabolic process	4	0.040561126	Zm00001d012674,Zm00001d015509,Zm00001d043356,Zm00001d050412	Zm00004b028187,Zm00004b013064,Zm00004b018883,Zm00004b021547
HSF29	hsf29-m2	embryo_imbibed	down	GO:0070011	peptidase activity/ acting on L-amino acid peptides	8	0.008547387	Zm00001d004734,Zm00001d012633,Zm00001d017867,Zm00001d017869,Zm00001d023579,Zm00001d038969,Zm00001d044966,Zm00001d045873	Zm00004b008250,Zm00004b028148,Zm00004b014940,Zm00004b014943,Zm00004b038039,Zm00004b031222,Zm00004b031635,Zm00004b032379
HSF29	hsf29-m2	embryo_imbibed	down	GO:0098754	detoxification	2	0.020165727	Zm00001d025081,Zm00001d054093	Zm00004b039268,Zm00004b024528
HSF29	hsf29-m2	embryo_imbibed	down	GO:1900376	regulation of secondary metabolite biosynthetic process	4	0.040561126	Zm00001d014507,Zm00001d017284,Zm00001d024319,Zm00001d037114	Zm00004b012273,Zm00004b014433,Zm00004b038621,Zm00004b029771
HSF29	hsf29-m2	embryo_imbibed	up	GO:0003838	sterol 24-C-methyltransferase activity	2	0.030947115	Zm00001d013037,Zm00001d027548	Zm00004b011033,Zm00004b000275
HSF29	hsf29-m2	embryo_imbibed	up	GO:0004373	glycogen (starch) synthase activity	4	0.018246261	Zm00001d000002,Zm00001d026337,Zm00001d037234,Zm00001d045261	Zm00004b038554,Zm00004b040310,Zm00004b029861,Zm00004b031873
HSF29	hsf29-m2	embryo_imbibed	up	GO:0006559	L-phenylalanine catabolic process	4	0.013541475	Zm00001d016441,Zm00001d045610,Zm00001d051161,Zm00001d053663	Zm00004b013767,Zm00004b032181,Zm00004b022098,Zm00004b024184
HSF29	hsf29-m2	embryo_imbibed	up	GO:0006572	tyrosine catabolic process	3	0.011399025	Zm00001d016441,Zm00001d045610,Zm00001d053663	Zm00004b013767,Zm00004b032181,Zm00004b024184
HSF29	hsf29-m2	embryo_imbibed	up	GO:0008216	spermidine metabolic process	2	0.019988729	Zm00001d046342,Zm00001d046344	Zm00004b032687,Zm00004b032690
HSF29	hsf29-m2	embryo_imbibed	up	GO:0008281	sulfonylurea receptor activity	2	0.011117767	Zm00001d002503,Zm00001d027625	Zm00004b006477,Zm00004b000331
HSF29	hsf29-m2	embryo_imbibed	up	GO:0008422	beta-glucosidase activity	4	0.002585573	Zm00001d008435,Zm00001d021119,Zm00001d037918,Zm00001d042507	Zm00004b024778,Zm00004b036483,Zm00004b030376,Zm00004b018145
HSF29	hsf29-m2	embryo_imbibed	up	GO:0009011	starch synthase activity	4	0.015012173	Zm00001d000002,Zm00001d026337,Zm00001d037234,Zm00001d045261	Zm00004b038554,Zm00004b040310,Zm00004b029861,Zm00004b031873
HSF29	hsf29-m2	embryo_imbibed	up	GO:0009250	glucan biosynthetic process	4	0.010883024	Zm00001d000002,Zm00001d026337,Zm00001d037234,Zm00001d045261	Zm00004b038554,Zm00004b040310,Zm00004b029861,Zm00004b031873
HSF29	hsf29-m2	embryo_imbibed	up	GO:0009408	response to heat	30	0.009113083	Zm00001d002823,Zm00001d004460,Zm00001d008577,Zm00001d008664,Zm00001d008841,Zm00001d009950,Zm00001d012041,Zm00001d012710,Zm00001d012955,Zm00001d013111,Zm00001d013842,Zm00001d020827,Zm00001d022459,Zm00001d028557,Zm00001d029557,Zm00001d031129,Zm00001d031325,Zm00001d033591,Zm00001d033872,Zm00001d034368,Zm00001d037717,Zm00001d038846,Zm00001d039933,Zm00001d040805,Zm00001d044728,Zm00001d046471,Zm00001d0…	Zm00004b006754,Zm00004b008043,Zm00004b024882,Zm00004b024952,Zm00004b025074,Zm00004b025936,Zm00004b027667,Zm00004b028220,Zm00004b010949,Zm00004b011111,Zm00004b011746,Zm00004b036271,Zm00004b037584,Zm00004b001072,Zm00004b001837,Zm00004b002911,Zm00004b003063,Zm00004b004809,Zm00004b005011,Zm00004b005362,Zm00004b030219,Zm00004b031116,Zm00004b016195,Zm00004b016868,Zm00004b031459,Zm00004b032799,Zm00004b0…
HSF29	hsf29-m2	embryo_imbibed	up	GO:0009439	cyanate metabolic process	1	0.02830303	Zm00001d032736	Zm00004b004132
HSF29	hsf29-m2	embryo_imbibed	up	GO:0009644	response to high light intensity	31	1.14E-05	Zm00001d002823,Zm00001d004460,Zm00001d008577,Zm00001d008841,Zm00001d009700,Zm00001d012041,Zm00001d012710,Zm00001d012955,Zm00001d013111,Zm00001d013842,Zm00001d014486,Zm00001d015985,Zm00001d017176,Zm00001d022459,Zm00001d028557,Zm00001d029557,Zm00001d031129,Zm00001d031325,Zm00001d033591,Zm00001d033872,Zm00001d034368,Zm00001d035818,Zm00001d039933,Zm00001d043536,Zm00001d044728,Zm00001d046471,Zm00001d0…	Zm00004b006754,Zm00004b008043,Zm00004b024882,Zm00004b025074,Zm00004b025735,Zm00004b027667,Zm00004b028220,Zm00004b010949,Zm00004b011111,Zm00004b011746,Zm00004b012254,Zm00004b013391,Zm00004b014341,Zm00004b037584,Zm00004b001072,Zm00004b001837,Zm00004b002911,Zm00004b003063,Zm00004b004809,Zm00004b005011,Zm00004b005362,Zm00004b028867,Zm00004b016195,Zm00004b019068,Zm00004b031459,Zm00004b032799,Zm00004b0…
HSF29	hsf29-m2	embryo_imbibed	up	GO:0010021	amylopectin biosynthetic process	3	0.036157358	Zm00001d026337,Zm00001d037234,Zm00001d045261	Zm00004b040310,Zm00004b029861,Zm00004b031873
HSF29	hsf29-m2	embryo_imbibed	up	GO:0010241	ent-kaurene oxidation to kaurenoic acid	2	0.007552758	Zm00001d046342,Zm00001d046344	Zm00004b032687,Zm00004b032690
HSF29	hsf29-m2	embryo_imbibed	up	GO:0010286	heat acclimation	13	0.008702331	Zm00001d002823,Zm00001d008577,Zm00001d009700,Zm00001d014486,Zm00001d020888,Zm00001d028557,Zm00001d030851,Zm00001d031325,Zm00001d034848,Zm00001d039933,Zm00001d043536,Zm00001d044728,Zm00001d052194	Zm00004b006754,Zm00004b024882,Zm00004b025735,Zm00004b012254,Zm00004b036320,Zm00004b001072,Zm00004b002716,Zm00004b003063,Zm00004b005766,Zm00004b016195,Zm00004b019068,Zm00004b031459,Zm00004b022985
HSF29	hsf29-m2	embryo_imbibed	up	GO:0010360	negative regulation of anion channel activity	2	0.019988729	Zm00001d020100,Zm00001d028574	Zm00004b035700,Zm00004b001087
HSF29	hsf29-m2	embryo_imbibed	up	GO:0010420	polyprenyldihydroxybenzoate methyltransferase activity	1	0.02830303	Zm00001d045322	Zm00004b031929
HSF29	hsf29-m2	embryo_imbibed	up	GO:0015144	carbohydrate transmembrane transporter activity	3	0.017951113	Zm00001d015347,Zm00001d019704,Zm00001d049725	Zm00004b012945,Zm00004b035471,Zm00004b021012
HSF29	hsf29-m2	embryo_imbibed	up	GO:0016722	oxidoreductase activity/ oxidizing metal ions	2	0.04373331	Zm00001d012408,Zm00001d040035	Zm00004b027940,Zm00004b016273
HSF29	hsf29-m2	embryo_imbibed	up	GO:0016773	phosphotransferase activity/ alcohol group as acceptor	11	0.008402361	Zm00001d011118,Zm00001d018961,Zm00001d019704,Zm00001d022391,Zm00001d023979,Zm00001d026514,Zm00001d029550,Zm00001d033929,Zm00001d035737,Zm00001d039499,Zm00001d052523	Zm00004b026885,Zm00004b034929,Zm00004b035471,Zm00004b037517,Zm00004b038328,Zm00004b040471,Zm00004b001832,Zm00004b005058,Zm00004b028813,Zm00004b015812,Zm00004b023273
HSF29	hsf29-m2	embryo_imbibed	up	GO:0016987	sigma factor activity	2	0.04373331	Zm00001d009718,Zm00001d028585	Zm00004b025750,Zm00004b001099
HSF29	hsf29-m2	embryo_imbibed	up	GO:0030007	cellular potassium ion homeostasis	4	0.008586906	Zm00001d002503,Zm00001d027625,Zm00001d035631,Zm00001d038730	Zm00004b006477,Zm00004b000331,Zm00004b028742,Zm00004b031008
HSF29	hsf29-m2	embryo_imbibed	up	GO:0030833	regulation of actin filament polymerization	3	0.017951113	Zm00001d038688,Zm00001d049629,Zm00001d050981	Zm00004b030979,Zm00004b020924,Zm00004b021970
HSF29	hsf29-m2	embryo_imbibed	up	GO:0033609	oxalate metabolic process	2	0.019988729	Zm00001d015347,Zm00001d034514	Zm00004b012945,Zm00004b005483
HSF29	hsf29-m2	embryo_imbibed	up	GO:0033840	NDP-glucose-starch glucosyltransferase activity	2	0.019988729	Zm00001d037234,Zm00001d045261	Zm00004b029861,Zm00004b031873
HSF29	hsf29-m2	embryo_imbibed	up	GO:0035061	interchromatin granule	2	0.030947115	Zm00001d022243,Zm00001d040672	Zm00004b037402,Zm00004b016761
HSF29	hsf29-m2	embryo_imbibed	up	GO:0042221	response to chemical	42	0.007764281	Zm00001d002611,Zm00001d005300,Zm00001d008577,Zm00001d008734,Zm00001d008749,Zm00001d009990,Zm00001d011581,Zm00001d011782,Zm00001d012005,Zm00001d012036,Zm00001d012408,Zm00001d012471,Zm00001d013003,Zm00001d013809,Zm00001d013997,Zm00001d020100,Zm00001d021247,Zm00001d023277,Zm00001d023669,Zm00001d024672,Zm00001d028249,Zm00001d028463,Zm00001d028557,Zm00001d028574,Zm00001d028707,Zm00001d031129,Zm00001d0…	Zm00004b006568,Zm00004b008670,Zm00004b024882,Zm00004b024997,Zm00004b025009,Zm00004b025965,Zm00004b027262,Zm00004b027446,Zm00004b027630,Zm00004b027663,Zm00004b027940,Zm00004b027992,Zm00004b010990,Zm00004b011715,Zm00004b011869,Zm00004b035700,Zm00004b036571,Zm00004b037791,Zm00004b038099,Zm00004b038901,Zm00004b000817,Zm00004b001009,Zm00004b001072,Zm00004b001087,Zm00004b001186,Zm00004b002911,Zm00004b0…
HSF29	hsf29-m2	embryo_imbibed	up	GO:0042542	response to hydrogen peroxide	26	8.72E-04	Zm00001d002823,Zm00001d004460,Zm00001d008577,Zm00001d008841,Zm00001d012041,Zm00001d012710,Zm00001d012955,Zm00001d013111,Zm00001d013842,Zm00001d014486,Zm00001d022459,Zm00001d028557,Zm00001d029557,Zm00001d031129,Zm00001d031325,Zm00001d033591,Zm00001d033872,Zm00001d034368,Zm00001d035818,Zm00001d039933,Zm00001d043536,Zm00001d044728,Zm00001d046471,Zm00001d047542,Zm00001d047582,Zm00001d052194	Zm00004b006754,Zm00004b008043,Zm00004b024882,Zm00004b025074,Zm00004b027667,Zm00004b028220,Zm00004b010949,Zm00004b011111,Zm00004b011746,Zm00004b012254,Zm00004b037584,Zm00004b001072,Zm00004b001837,Zm00004b002911,Zm00004b003063,Zm00004b004809,Zm00004b005011,Zm00004b005362,Zm00004b028867,Zm00004b016195,Zm00004b019068,Zm00004b031459,Zm00004b032799,Zm00004b033707,Zm00004b033732,Zm00004b022985
HSF29	hsf29-m2	embryo_imbibed	up	GO:0043226	organelle	2	0.037127068	Zm00001d005399,Zm00001d031129	Zm00004b008747,Zm00004b002911
HSF29	hsf29-m2	embryo_imbibed	up	GO:0043462	regulation of ATPase activity	2	0.04373331	Zm00001d013111,Zm00001d034368	Zm00004b011111,Zm00004b005362
HSF29	hsf29-m2	embryo_imbibed	up	GO:0044550	secondary metabolite biosynthetic process	4	0.030397594	Zm00001d008984,Zm00001d009858,Zm00001d030851,Zm00001d034848	Zm00004b025192,Zm00004b025862,Zm00004b002716,Zm00004b005766
HSF29	hsf29-m2	embryo_imbibed	up	GO:0045471	response to ethanol	3	0.004095858	Zm00001d028557,Zm00001d039933,Zm00001d044728	Zm00004b001072,Zm00004b016195,Zm00004b031459
HSF29	hsf29-m2	embryo_imbibed	up	GO:0046274	lignin catabolic process	3	0.047775423	Zm00001d012408,Zm00001d046330,Zm00001d051161	Zm00004b027940,Zm00004b032676,Zm00004b022098
HSF29	hsf29-m2	embryo_imbibed	up	GO:0046688	response to copper ion	3	0.026203502	Zm00001d028557,Zm00001d039933,Zm00001d044728	Zm00004b001072,Zm00004b016195,Zm00004b031459
HSF29	hsf29-m2	embryo_imbibed	up	GO:0047083	5-O-(4-coumaroyl)-D-quinate 3'-monooxygenase activity	2	0.019988729	Zm00001d046342,Zm00001d046344	Zm00004b032687,Zm00004b032690
HSF29	hsf29-m2	embryo_imbibed	up	GO:0047947	glutamine N-phenylacetyltransferase activity	2	0.030947115	Zm00001d012036,Zm00001d042353	Zm00004b027663,Zm00004b018014
HSF29	hsf29-m2	embryo_imbibed	up	GO:0050162	oxalate oxidase activity	2	0.011117767	Zm00001d015347,Zm00001d034514	Zm00004b012945,Zm00004b005483
HSF29	hsf29-m2	embryo_imbibed	up	GO:0052745	inositol phosphate phosphatase activity	1	0.02830303	Zm00001d034617	Zm00004b005574
HSF29	hsf29-m2	embryo_imbibed	up	GO:0071497	cellular response to freezing	2	0.037127068	Zm00001d012398,Zm00001d042880	Zm00004b027933,Zm00004b018476
HSF29	hsf29-m2	embryo_imbibed	up	GO:1901141	regulation of lignin biosynthetic process	3	0.006497663	Zm00001d012398,Zm00001d039584,Zm00001d042880	Zm00004b027933,Zm00004b015899,Zm00004b018476
HSF29	hsf29-m2	embryo_imbibed	up	GO:1901657	glycosyl compound metabolic process	3	0.015579509	Zm00001d008435,Zm00001d021119,Zm00001d037918	Zm00004b024778,Zm00004b036483,Zm00004b030376
HSF29	hsf29-m2	embryo_imbibed	up	GO:1902000	homogentisate catabolic process	2	0.011117767	Zm00001d045610,Zm00001d053663	Zm00004b032181,Zm00004b024184
HSF6	hsf6-m1	embryo_imbibed	down	GO:0001128	RNA polymerase II transcription coactivator activity involved in preinitiation complex assembly	1	0.043991441	Zm00001d044902	Zm00004b031582
HSF6	hsf6-m1	embryo_imbibed	down	GO:0001894	tissue homeostasis	1	0.043991441	Zm00001d004125	Zm00004b007797
HSF6	hsf6-m1	embryo_imbibed	down	GO:0003836	beta-galactoside (CMP) alpha-2/3-sialyltransferase activity	1	0.043991441	Zm00001d042786	Zm00004b018401
HSF6	hsf6-m1	embryo_imbibed	down	GO:0004581	dolichyl-phosphate beta-glucosyltransferase activity	1	0.043991441	Zm00001d034659	Zm00004b005611
HSF6	hsf6-m1	embryo_imbibed	down	GO:0005274	allantoin:proton symporter activity	2	0.006975178	Zm00001d035214,Zm00001d041748	Zm00004b028481,Zm00004b017495
HSF6	hsf6-m1	embryo_imbibed	down	GO:0005731	nucleolus organizer region	2	0.042799593	Zm00001d002316,Zm00001d026300	Zm00004b006312,Zm00004b040280
HSF6	hsf6-m1	embryo_imbibed	down	GO:0006112	energy reserve metabolic process	2	0.002873838	Zm00001d004125,Zm00001d028733	Zm00004b007797,Zm00004b001204
HSF6	hsf6-m1	embryo_imbibed	down	GO:0006853	carnitine shuttle	1	0.043991441	Zm00001d028733	Zm00004b001204
HSF6	hsf6-m1	embryo_imbibed	down	GO:0006868	glutamine transport	1	0.043991441	Zm00001d046927	Zm00004b033160
HSF6	hsf6-m1	embryo_imbibed	down	GO:0008115	sarcosine oxidase activity	2	0.012642212	Zm00001d009134,Zm00001d020984	Zm00004b025318,Zm00004b036400
HSF6	hsf6-m1	embryo_imbibed	down	GO:0009236	cobalamin biosynthetic process	2	0.028103213	Zm00001d002511,Zm00001d044138	Zm00004b006483,Zm00004b019569
HSF6	hsf6-m1	embryo_imbibed	down	GO:0009812	flavonoid metabolic process	1	0.043991441	Zm00001d049910	Zm00004b021167
HSF6	hsf6-m1	embryo_imbibed	down	GO:0010446	response to alkaline pH	1	0.043991441	Zm00001d025984	Zm00004b039998
HSF6	hsf6-m1	embryo_imbibed	down	GO:0010448	vegetative meristem growth	1	0.043991441	Zm00001d012166	Zm00004b027762
HSF6	hsf6-m1	embryo_imbibed	down	GO:0010599	production of lsiRNA involved in RNA interference	2	0.012642212	Zm00001d002316,Zm00001d026300	Zm00004b006312,Zm00004b040280
HSF6	hsf6-m1	embryo_imbibed	down	GO:0014823	response to activity	1	0.043991441	Zm00001d028733	Zm00004b001204
HSF6	hsf6-m1	embryo_imbibed	down	GO:0015294	solute:cation symporter activity	2	0.006975178	Zm00001d035214,Zm00001d041748	Zm00004b028481,Zm00004b017495
HSF6	hsf6-m1	embryo_imbibed	down	GO:0015505	uracil:cation symporter activity	2	0.002873838	Zm00001d035214,Zm00001d041748	Zm00004b028481,Zm00004b017495
HSF6	hsf6-m1	embryo_imbibed	down	GO:0015720	allantoin transport	2	0.002873838	Zm00001d035214,Zm00001d041748	Zm00004b028481,Zm00004b017495
HSF6	hsf6-m1	embryo_imbibed	down	GO:0015857	uracil transport	2	0.002873838	Zm00001d035214,Zm00001d041748	Zm00004b028481,Zm00004b017495
HSF6	hsf6-m1	embryo_imbibed	down	GO:0015937	coenzyme A biosynthetic process	3	0.045386993	Zm00001d004125,Zm00001d044985,Zm00001d045021	Zm00004b007797,Zm00004b031648,Zm00004b031678
HSF6	hsf6-m1	embryo_imbibed	down	GO:0016645	oxidoreductase activity/ acting on the CH-NH group of donors	4	0.001798538	Zm00001d009134,Zm00001d020984,Zm00001d043293,Zm00001d047124	Zm00004b025318,Zm00004b036400,Zm00004b018828,Zm00004b033356
HSF6	hsf6-m1	embryo_imbibed	down	GO:0016647	oxidoreductase activity/ acting on the CH-NH group of donors/ oxygen as acceptor	2	0.00145839	Zm00001d009134,Zm00001d020984	Zm00004b025318,Zm00004b036400
HSF6	hsf6-m1	embryo_imbibed	down	GO:0019200	carbohydrate kinase activity	4	0.020257358	Zm00001d002085,Zm00001d002135,Zm00001d033002,Zm00001d045919	Zm00004b006130,Zm00004b006172,Zm00004b004330,Zm00004b032416
HSF6	hsf6-m1	embryo_imbibed	down	GO:0019354	siroheme biosynthetic process	2	0.019729986	Zm00001d002511,Zm00001d044138	Zm00004b006483,Zm00004b019569
HSF6	hsf6-m1	embryo_imbibed	down	GO:0031497	chromatin assembly	1	0.043991441	Zm00001d012166	Zm00004b027762
HSF6	hsf6-m1	embryo_imbibed	down	GO:0031588	nucleotide-activated protein kinase complex	1	0.043991441	Zm00001d028733	Zm00004b001204
HSF6	hsf6-m1	embryo_imbibed	down	GO:0032065	cortical protein anchoring	2	0.037635703	Zm00001d002544,Zm00001d038882	Zm00004b006512,Zm00004b031155
HSF6	hsf6-m1	embryo_imbibed	down	GO:0033514	L-lysine catabolic process to acetyl-CoA via L-pipecolate	2	0.006975178	Zm00001d009134,Zm00001d020984	Zm00004b025318,Zm00004b036400
HSF6	hsf6-m1	embryo_imbibed	down	GO:0033949	fructan beta-(2/6)-fructosidase activity	1	0.043991441	Zm00001d001941	Zm00004b006015
HSF6	hsf6-m1	embryo_imbibed	down	GO:0034421	post-translational protein acetylation	1	0.043991441	Zm00001d007233	Zm00004b010176
HSF6	hsf6-m1	embryo_imbibed	down	GO:0035338	long-chain fatty-acyl-CoA biosynthetic process	1	0.043991441	Zm00001d004125	Zm00004b007797
HSF6	hsf6-m1	embryo_imbibed	down	GO:0040034	regulation of development/ heterochronic	2	0.042799593	Zm00001d002316,Zm00001d026300	Zm00004b006312,Zm00004b040280
HSF6	hsf6-m1	embryo_imbibed	down	GO:0042304	regulation of fatty acid biosynthetic process	1	0.043991441	Zm00001d028733	Zm00004b001204
HSF6	hsf6-m1	embryo_imbibed	down	GO:0042906	xanthine transport	2	0.002873838	Zm00001d035214,Zm00001d041748	Zm00004b028481,Zm00004b017495
HSF6	hsf6-m1	embryo_imbibed	down	GO:0042907	xanthine transmembrane transporter activity	2	0.002873838	Zm00001d035214,Zm00001d041748	Zm00004b028481,Zm00004b017495
HSF6	hsf6-m1	embryo_imbibed	down	GO:0043142	single-stranded DNA-dependent ATPase activity	1	0.043991441	Zm00001d007233	Zm00004b010176
HSF6	hsf6-m1	embryo_imbibed	down	GO:0043413	macromolecule glycosylation	1	0.043991441	Zm00001d034659	Zm00004b005611
HSF6	hsf6-m1	embryo_imbibed	down	GO:0044268	protein metabolic process	1	0.043991441	Zm00001d004125	Zm00004b007797
HSF6	hsf6-m1	embryo_imbibed	down	GO:0046029	mannitol dehydrogenase activity	1	0.043991441	Zm00001d002346	Zm00004b006336
HSF6	hsf6-m1	embryo_imbibed	down	GO:0046128	purine ribonucleoside metabolic process	2	0.019729986	Zm00001d044985,Zm00001d045021	Zm00004b031648,Zm00004b031678
HSF6	hsf6-m1	embryo_imbibed	down	GO:0046320	regulation of fatty acid oxidation	1	0.043991441	Zm00001d028733	Zm00004b001204
HSF6	hsf6-m1	embryo_imbibed	down	GO:0046496	nicotinamide nucleotide metabolic process	3	0.001165964	Zm00001d015482,Zm00001d036557,Zm00001d045009	Zm00004b013046,Zm00004b029347,Zm00004b031672
HSF6	hsf6-m1	embryo_imbibed	down	GO:0046503	glycerolipid catabolic process	1	0.043991441	Zm00001d033797	Zm00004b004958
HSF6	hsf6-m1	embryo_imbibed	down	GO:0046653	tetrahydrofolate metabolic process	2	0.019729986	Zm00001d009134,Zm00001d020984	Zm00004b025318,Zm00004b036400
HSF6	hsf6-m1	embryo_imbibed	down	GO:0046715	active borate transmembrane transporter activity	1	0.022242424	Zm00001d032461	Zm00004b003891
HSF6	hsf6-m1	embryo_imbibed	down	GO:0047386	fructose-2/6-bisphosphate 6-phosphatase activity	1	0.043991441	Zm00001d015482	Zm00004b013046
HSF6	hsf6-m1	embryo_imbibed	down	GO:0048759	xylem vessel member cell differentiation	1	0.043991441	Zm00001d002934	Zm00004b006852
HSF6	hsf6-m1	embryo_imbibed	down	GO:0050031	L-pipecolate oxidase activity	2	0.006975178	Zm00001d009134,Zm00001d020984	Zm00004b025318,Zm00004b036400
HSF6	hsf6-m1	embryo_imbibed	down	GO:0051123	RNA polymerase II transcriptional preinitiation complex assembly	2	0.048209831	Zm00001d011605,Zm00001d044902	Zm00004b027278,Zm00004b031582
HSF6	hsf6-m1	embryo_imbibed	down	GO:0051224	negative regulation of protein transport	2	0.048209831	Zm00001d002544,Zm00001d038882	Zm00004b006512,Zm00004b031155
HSF6	hsf6-m1	embryo_imbibed	down	GO:0051266	sirohydrochlorin ferrochelatase activity	2	0.006975178	Zm00001d002511,Zm00001d044138	Zm00004b006483,Zm00004b019569
HSF6	hsf6-m1	embryo_imbibed	down	GO:0052151	positive regulation by symbiont of host apoptotic process	1	0.043991441	Zm00001d033797	Zm00004b004958
HSF6	hsf6-m1	embryo_imbibed	down	GO:0071705	nitrogen compound transport	2	0.037635703	Zm00001d035214,Zm00001d041748	Zm00004b028481,Zm00004b017495
HSF6	hsf6-m1	embryo_imbibed	down	GO:0072531	pyrimidine-containing compound transmembrane transport	2	0.002873838	Zm00001d035214,Zm00001d041748	Zm00004b028481,Zm00004b017495
HSF6	hsf6-m1	embryo_imbibed	down	GO:0080143	regulation of amino acid export	1	0.043991441	Zm00001d046927	Zm00004b033160
HSF6	hsf6-m1	embryo_imbibed	down	GO:0090059	protoxylem development	1	0.043991441	Zm00001d002934	Zm00004b006852
HSF6	hsf6-m1	embryo_imbibed	down	GO:0090701	specification of plant organ identity	1	0.043991441	Zm00001d034160	Zm00004b005225
HSF6	hsf6-m1	embryo_imbibed	down	GO:0101031	chaperone complex	1	0.043991441	Zm00001d028408	Zm00004b000947
HSF6	hsf6-m1	embryo_imbibed	down	GO:1901348	positive regulation of secondary cell wall biogenesis	1	0.043991441	Zm00001d002934	Zm00004b006852
HSF6	hsf6-m1	embryo_imbibed	up	GO:0000453	enzyme-directed rRNA 2'-O-methylation	2	0.002201182	Zm00001d012771,Zm00001d032968	Zm00004b028263,Zm00004b004299
HSF6	hsf6-m1	embryo_imbibed	up	GO:0000805	X chromosome	1	0.029954983	Zm00001d041826	Zm00004b017558
HSF6	hsf6-m1	embryo_imbibed	up	GO:0000806	Y chromosome	1	0.029954983	Zm00001d041826	Zm00004b017558
HSF6	hsf6-m1	embryo_imbibed	up	GO:0002026	regulation of the force of heart contraction	1	0.029954983	Zm00001d036608	Zm00004b029379
HSF6	hsf6-m1	embryo_imbibed	up	GO:0002086	diaphragm contraction	1	0.029954983	Zm00001d036608	Zm00004b029379
HSF6	hsf6-m1	embryo_imbibed	up	GO:0006178	guanine salvage	1	0.044595619	Zm00001d037617	Zm00004b030137
HSF6	hsf6-m1	embryo_imbibed	up	GO:0008202	steroid metabolic process	2	0.046609773	Zm00001d015654,Zm00001d017534	Zm00004b013158,Zm00004b014652
HSF6	hsf6-m1	embryo_imbibed	up	GO:0009205	purine ribonucleoside triphosphate metabolic process	1	0.015090909	Zm00001d043618	Zm00004b019135
HSF6	hsf6-m1	embryo_imbibed	up	GO:0015377	cation:chloride symporter activity	2	0.013549694	Zm00001d033240,Zm00001d035000	Zm00004b004525,Zm00004b028307
HSF6	hsf6-m1	embryo_imbibed	up	GO:0015635	short-chain fatty acid transmembrane transporter activity	1	0.029954983	Zm00001d042801	Zm00004b018412
HSF6	hsf6-m1	embryo_imbibed	up	GO:0015785	UDP-galactose transmembrane transport	1	0.029954983	Zm00001d045074	Zm00004b031713
HSF6	hsf6-m1	embryo_imbibed	up	GO:0016835	carbon-oxygen lyase activity	2	0.023680372	Zm00001d025612,Zm00001d045327	Zm00004b039676,Zm00004b031933
HSF6	hsf6-m1	embryo_imbibed	up	GO:0019133	choline monooxygenase activity	1	0.029954983	Zm00001d036496	Zm00004b029305
HSF6	hsf6-m1	embryo_imbibed	up	GO:0031225	anchored component of membrane	5	0.012769473	Zm00001d010434,Zm00001d021850,Zm00001d040130,Zm00001d046261,Zm00001d052950	Zm00004b026325,Zm00004b037093,Zm00004b016340,Zm00004b032637,Zm00004b023603
HSF6	hsf6-m1	embryo_imbibed	up	GO:0031429	box H/ACA snoRNP complex	2	0.039452722	Zm00001d007514,Zm00001d022265	Zm00004b010404,Zm00004b037421
HSF6	hsf6-m1	embryo_imbibed	up	GO:0032263	GMP salvage	1	0.044595619	Zm00001d037617	Zm00004b030137
HSF6	hsf6-m1	embryo_imbibed	up	GO:0032298	positive regulation of DNA-dependent DNA replication initiation	1	0.029954983	Zm00001d041826	Zm00004b017558
HSF6	hsf6-m1	embryo_imbibed	up	GO:0035173	histone kinase activity	1	0.029954983	Zm00001d041826	Zm00004b017558
HSF6	hsf6-m1	embryo_imbibed	up	GO:0043587	tongue morphogenesis	1	0.029954983	Zm00001d036608	Zm00004b029379
HSF6	hsf6-m1	embryo_imbibed	up	GO:0043933	protein-containing complex subunit organization	3	0.01942159	Zm00001d024759,Zm00001d027649,Zm00001d048449	Zm00004b038987,Zm00004b000350,Zm00004b034505
HSF6	hsf6-m1	embryo_imbibed	up	GO:0044255	cellular lipid metabolic process	9	0.008583269	Zm00001d002564,Zm00001d013725,Zm00001d015654,Zm00001d018325,Zm00001d023538,Zm00001d025301,Zm00001d038328,Zm00001d042611,Zm00001d044833	Zm00004b006528,Zm00004b011639,Zm00004b013158,Zm00004b015327,Zm00004b037996,Zm00004b039441,Zm00004b030680,Zm00004b018230,Zm00004b031538
HSF6	hsf6-m1	embryo_imbibed	up	GO:0045544	gibberellin 20-oxidase activity	1	0.029954983	Zm00001d042611	Zm00004b018230
HSF6	hsf6-m1	embryo_imbibed	up	GO:0046098	guanine metabolic process	1	0.015090909	Zm00001d037617	Zm00004b030137
HSF6	hsf6-m1	embryo_imbibed	up	GO:0046857	oxidoreductase activity/ acting on other nitrogenous compounds as donors/ with NAD or NADP as acceptor	2	0.004531059	Zm00001d035945,Zm00001d040242	Zm00004b028940,Zm00004b016431
HSF6	hsf6-m1	embryo_imbibed	up	GO:0048030	disaccharide binding	1	0.029954983	Zm00001d035000	Zm00004b028307
HSF6	hsf6-m1	embryo_imbibed	up	GO:0050884	neuromuscular process controlling posture	1	0.029954983	Zm00001d036608	Zm00004b029379
HSF6	hsf6-m1	embryo_imbibed	up	GO:0051668	localization within membrane	2	0.029603453	Zm00001d008625,Zm00001d027548	Zm00004b024924,Zm00004b000275
HSF6	hsf6-m1	embryo_imbibed	up	GO:0052657	guanine phosphoribosyltransferase activity	1	0.029954983	Zm00001d037617	Zm00004b030137
HSF6	hsf6-m1	embryo_imbibed	up	GO:0052689	carboxylic ester hydrolase activity	5	0.023061002	Zm00001d014757,Zm00001d018325,Zm00001d038328,Zm00001d044460,Zm00001d045264	Zm00004b012480,Zm00004b015327,Zm00004b030680,Zm00004b019841,Zm00004b031876
HSF6	hsf6-m1	embryo_imbibed	up	GO:0055010	ventricular cardiac muscle tissue morphogenesis	1	0.029954983	Zm00001d036608	Zm00004b029379
HSF6	hsf6-m1	embryo_imbibed	up	GO:0060048	cardiac muscle contraction	1	0.029954983	Zm00001d036608	Zm00004b029379
HSF6	hsf6-m1	embryo_imbibed	up	GO:0070039	rRNA (guanosine-2'-O-)-methyltransferase activity	1	0.029954983	Zm00001d012771	Zm00004b028263
HSF6	hsf6-m1	embryo_imbibed	up	GO:0070665	positive regulation of leukocyte proliferation	1	0.029954983	Zm00001d003062	Zm00004b006967
HSF6	hsf6-m1	embryo_imbibed	up	GO:0070677	rRNA (cytosine-2'-O-)-methyltransferase activity	1	0.029954983	Zm00001d032968	Zm00004b004299
HSF6	hsf6-m1	embryo_imbibed	up	GO:0090481	pyrimidine nucleotide-sugar transmembrane transport	1	0.015090909	Zm00001d045074	Zm00004b031713
HSF6	hsf6-m1	embryo_imbibed	up	GO:0090691	formation of plant organ boundary	1	0.029954983	Zm00001d002119	Zm00004b006153
HSF6	hsf6-m1	embryo_imbibed	up	GO:0098809	nitrite reductase activity	2	0.002201182	Zm00001d035945,Zm00001d040242	Zm00004b028940,Zm00004b016431
HSF6	hsf6-m1	embryo_imbibed	up	GO:1901031	regulation of response to reactive oxygen species	1	0.029954983	Zm00001d016926	Zm00004b014156
HSF6	hsf6-m1	embryo_imbibed	up	GO:1902983	DNA strand elongation involved in mitotic DNA replication	1	0.029954983	Zm00001d001799	Zm00004b005896
HSF6	hsf6-m1	embryo_imbibed	up	GO:1990641	response to iron ion starvation	1	0.029954983	Zm00001d016926	Zm00004b014156
HSF6	hsf6-m2	embryo_imbibed	down	GO:0001128	RNA polymerase II transcription coactivator activity involved in preinitiation complex assembly	1	0.037342825	Zm00001d044902	Zm00004b031582
HSF6	hsf6-m2	embryo_imbibed	down	GO:0004309	exopolyphosphatase activity	1	0.037342825	Zm00001d043686	Zm00004b019189
HSF6	hsf6-m2	embryo_imbibed	down	GO:0004658	propionyl-CoA carboxylase activity	1	0.037342825	Zm00001d050336	Zm00004b021495
HSF6	hsf6-m2	embryo_imbibed	down	GO:0006550	isoleucine catabolic process	1	0.037342825	Zm00001d050336	Zm00004b021495
HSF6	hsf6-m2	embryo_imbibed	down	GO:0006812	cation transport	7	0.042392493	Zm00001d014347,Zm00001d016755,Zm00001d036965,Zm00001d038576,Zm00001d040002,Zm00001d041748,Zm00001d052856	Zm00004b012156,Zm00004b014014,Zm00004b029649,Zm00004b030892,Zm00004b016251,Zm00004b017495,Zm00004b023530
HSF6	hsf6-m2	embryo_imbibed	down	GO:0006853	carnitine shuttle	1	0.037342825	Zm00001d028733	Zm00004b001204
HSF6	hsf6-m2	embryo_imbibed	down	GO:0006868	glutamine transport	1	0.037342825	Zm00001d046927	Zm00004b033160
HSF6	hsf6-m2	embryo_imbibed	down	GO:0007043	cell-cell junction assembly	1	0.037342825	Zm00001d023936	Zm00004b038298
HSF6	hsf6-m2	embryo_imbibed	down	GO:0008254	3'-nucleotidase activity	1	0.037342825	Zm00001d043686	Zm00004b019189
HSF6	hsf6-m2	embryo_imbibed	down	GO:0009087	methionine catabolic process	1	0.037342825	Zm00001d050336	Zm00004b021495
HSF6	hsf6-m2	embryo_imbibed	down	GO:0010033	response to organic substance	11	0.00779656	Zm00001d010048,Zm00001d011638,Zm00001d026404,Zm00001d031796,Zm00001d033048,Zm00001d036003,Zm00001d038843,Zm00001d043686,Zm00001d044734,Zm00001d044950,Zm00001d047860	Zm00004b026018,Zm00004b027312,Zm00004b040368,Zm00004b003366,Zm00004b004370,Zm00004b028978,Zm00004b031112,Zm00004b019189,Zm00004b031465,Zm00004b031624,Zm00004b033989
HSF6	hsf6-m2	embryo_imbibed	down	GO:0010115	regulation of abscisic acid biosynthetic process	2	0.044420779	Zm00001d042116,Zm00001d045468	Zm00004b017794,Zm00004b032053
HSF6	hsf6-m2	embryo_imbibed	down	GO:0010184	cytokinin transport	1	0.037342825	Zm00001d005933	Zm00004b009162
HSF6	hsf6-m2	embryo_imbibed	down	GO:0014823	response to activity	1	0.037342825	Zm00001d028733	Zm00004b001204
HSF6	hsf6-m2	embryo_imbibed	down	GO:0015293	symporter activity	3	0.007831323	Zm00001d038275,Zm00001d046235,Zm00001d048311	Zm00004b030641,Zm00004b032636,Zm00004b034384
HSF6	hsf6-m2	embryo_imbibed	down	GO:0015294	solute:cation symporter activity	2	0.005052367	Zm00001d022037,Zm00001d041748	Zm00004b037220,Zm00004b017495
HSF6	hsf6-m2	embryo_imbibed	down	GO:0015932	nucleobase-containing compound transmembrane transporter activity	3	0.01533395	Zm00001d005933,Zm00001d022037,Zm00001d041748	Zm00004b009162,Zm00004b037220,Zm00004b017495
HSF6	hsf6-m2	embryo_imbibed	down	GO:0016645	oxidoreductase activity/ acting on the CH-NH group of donors	3	0.010011513	Zm00001d003504,Zm00001d020984,Zm00001d039520	Zm00004b007329,Zm00004b036400,Zm00004b015831
HSF6	hsf6-m2	embryo_imbibed	down	GO:0017086	3-methyl-2-oxobutanoate dehydrogenase (lipoamide) complex	1	0.037342825	Zm00001d007892	Zm00004b010726
HSF6	hsf6-m2	embryo_imbibed	down	GO:0017095	heparan sulfate 6-O-sulfotransferase activity	1	0.037342825	Zm00001d036245	Zm00004b029132
HSF6	hsf6-m2	embryo_imbibed	down	GO:0018674	(S)-limonene 3-monooxygenase activity	1	0.037342825	Zm00001d041741	Zm00004b017491
HSF6	hsf6-m2	embryo_imbibed	down	GO:0018675	(S)-limonene 6-monooxygenase activity	1	0.037342825	Zm00001d041741	Zm00004b017491
HSF6	hsf6-m2	embryo_imbibed	down	GO:0019829	cation-transporting ATPase activity	3	0.018487691	Zm00001d016755,Zm00001d038576,Zm00001d052856	Zm00004b014014,Zm00004b030892,Zm00004b023530
HSF6	hsf6-m2	embryo_imbibed	down	GO:0031588	nucleotide-activated protein kinase complex	1	0.037342825	Zm00001d028733	Zm00004b001204
HSF6	hsf6-m2	embryo_imbibed	down	GO:0031640	killing of cells of other organism	2	0.035705967	Zm00001d021843,Zm00001d024303	Zm00004b037086,Zm00004b038610
HSF6	hsf6-m2	embryo_imbibed	down	GO:0033699	DNA 5'-adenosine monophosphate hydrolase activity	1	0.037342825	Zm00001d028756	Zm00004b001227
HSF6	hsf6-m2	embryo_imbibed	down	GO:0034637	cellular carbohydrate biosynthetic process	1	0.037342825	Zm00001d029360	Zm00004b001686
HSF6	hsf6-m2	embryo_imbibed	down	GO:0035059	RCAF complex	1	0.037342825	Zm00001d009493	Zm00004b025579
HSF6	hsf6-m2	embryo_imbibed	down	GO:0042304	regulation of fatty acid biosynthetic process	1	0.037342825	Zm00001d028733	Zm00004b001204
HSF6	hsf6-m2	embryo_imbibed	down	GO:0046208	spermine catabolic process	2	0.014420331	Zm00001d002266,Zm00001d024281	Zm00004b006275,Zm00004b038595
HSF6	hsf6-m2	embryo_imbibed	down	GO:0046320	regulation of fatty acid oxidation	1	0.037342825	Zm00001d028733	Zm00004b001204
HSF6	hsf6-m2	embryo_imbibed	down	GO:0046496	nicotinamide nucleotide metabolic process	2	0.014420331	Zm00001d015482,Zm00001d045009	Zm00004b013046,Zm00004b031672
HSF6	hsf6-m2	embryo_imbibed	down	GO:0046592	polyamine oxidase activity	2	0.027752407	Zm00001d002266,Zm00001d024281	Zm00004b006275,Zm00004b038595
HSF6	hsf6-m2	embryo_imbibed	down	GO:0047386	fructose-2/6-bisphosphate 6-phosphatase activity	1	0.037342825	Zm00001d015482	Zm00004b013046
HSF6	hsf6-m2	embryo_imbibed	down	GO:0050121	N-acylglucosamine 2-epimerase activity	2	0.00919865	Zm00001d009123,Zm00001d040606	Zm00004b025305,Zm00004b016705
HSF6	hsf6-m2	embryo_imbibed	down	GO:0050878	regulation of body fluid levels	1	0.037342825	Zm00001d033019	Zm00004b004344
HSF6	hsf6-m2	embryo_imbibed	down	GO:0051123	RNA polymerase II transcriptional preinitiation complex assembly	2	0.035705967	Zm00001d011605,Zm00001d044902	Zm00004b027278,Zm00004b031582
HSF6	hsf6-m2	embryo_imbibed	down	GO:0052893	N1-acetylspermine:oxygen oxidoreductase (propane-1/3-diamine-forming) activity	1	0.037342825	Zm00001d024281	Zm00004b038595
HSF6	hsf6-m2	embryo_imbibed	down	GO:0052894	norspermine:oxygen oxidoreductase activity	2	0.014420331	Zm00001d002266,Zm00001d024281	Zm00004b006275,Zm00004b038595
HSF6	hsf6-m2	embryo_imbibed	down	GO:0052895	N1-acetylspermine:oxygen oxidoreductase (N1-acetylspermidine-forming) activity	2	0.014420331	Zm00001d002266,Zm00001d024281	Zm00004b006275,Zm00004b038595
HSF6	hsf6-m2	embryo_imbibed	down	GO:0052896	spermidine oxidase (propane-1/3-diamine-forming) activity	1	0.037342825	Zm00001d024281	Zm00004b038595
HSF6	hsf6-m2	embryo_imbibed	down	GO:0052897	N8-acetylspermidine:oxygen oxidoreductase (propane-1/3-diamine-forming) activity	1	0.037342825	Zm00001d024281	Zm00004b038595
HSF6	hsf6-m2	embryo_imbibed	down	GO:0052898	N1-acetylspermidine:oxygen oxidoreductase (propane-1/3-diamine-forming) activity	1	0.037342825	Zm00001d024281	Zm00004b038595
HSF6	hsf6-m2	embryo_imbibed	down	GO:0052900	spermine oxidase (propane-1/3-diamine-forming) activity	1	0.037342825	Zm00001d024281	Zm00004b038595
HSF6	hsf6-m2	embryo_imbibed	down	GO:0052901	spermine:oxygen oxidoreductase (spermidine-forming) activity	2	0.014420331	Zm00001d002266,Zm00001d024281	Zm00004b006275,Zm00004b038595
HSF6	hsf6-m2	embryo_imbibed	down	GO:0055081	anion homeostasis	2	0.024083343	Zm00001d038576,Zm00001d052856	Zm00004b030892,Zm00004b023530
HSF6	hsf6-m2	embryo_imbibed	down	GO:0080040	positive regulation of cellular response to phosphate starvation	2	0.039972534	Zm00001d044541,Zm00001d053626	Zm00004b019916,Zm00004b024151
HSF6	hsf6-m2	embryo_imbibed	down	GO:0080143	regulation of amino acid export	1	0.037342825	Zm00001d046927	Zm00004b033160
HSF6	hsf6-m2	embryo_imbibed	down	GO:1905202	methylcrotonoyl-CoA carboxylase complex	1	0.037342825	Zm00001d050336	Zm00004b021495
HSF6	hsf6-m2	embryo_imbibed	up	GO:0003838	sterol 24-C-methyltransferase activity	2	0.01039162	Zm00001d013037,Zm00001d027548	Zm00004b011033,Zm00004b000275
HSF6	hsf6-m2	embryo_imbibed	up	GO:0004832	valine-tRNA ligase activity	2	0.03596095	Zm00001d008497,Zm00001d018024	Zm00004b024818,Zm00004b015082
HSF6	hsf6-m2	embryo_imbibed	up	GO:0005881	cytoplasmic microtubule	2	0.023015686	Zm00001d023841,Zm00001d033905	Zm00004b038230,Zm00004b005037
HSF6	hsf6-m2	embryo_imbibed	up	GO:0006438	valyl-tRNA aminoacylation	2	0.03596095	Zm00001d008497,Zm00001d018024	Zm00004b024818,Zm00004b015082
HSF6	hsf6-m2	embryo_imbibed	up	GO:0006732	coenzyme metabolic process	2	0.047098998	Zm00001d006678,Zm00001d039264	Zm00004b009768,Zm00004b015592
HSF6	hsf6-m2	embryo_imbibed	up	GO:0006826	iron ion transport	6	0.048211193	Zm00001d009248,Zm00001d020395,Zm00001d028360,Zm00001d033583,Zm00001d040805,Zm00001d049692	Zm00004b025401,Zm00004b035906,Zm00004b000902,Zm00004b004804,Zm00004b016868,Zm00004b020981
HSF6	hsf6-m2	embryo_imbibed	up	GO:0007059	chromosome segregation	4	0.028810918	Zm00001d013006,Zm00001d021588,Zm00001d041268,Zm00001d044079	Zm00004b010993,Zm00004b036863,Zm00004b017156,Zm00004b019517
HSF6	hsf6-m2	embryo_imbibed	up	GO:0008696	4-amino-4-deoxychorismate lyase activity	1	0.046886756	Zm00001d039264	Zm00004b015592
HSF6	hsf6-m2	embryo_imbibed	up	GO:0009081	branched-chain amino acid metabolic process	2	0.039546135	Zm00001d039264,Zm00001d051043	Zm00004b015592,Zm00004b022007
HSF6	hsf6-m2	embryo_imbibed	up	GO:0009741	response to brassinosteroid	8	0.043969851	Zm00001d008255,Zm00001d010465,Zm00001d024537,Zm00001d028160,Zm00001d030993,Zm00001d033976,Zm00001d041418,Zm00001d043324	Zm00004b024617,Zm00004b026350,Zm00004b038794,Zm00004b000739,Zm00004b002810,Zm00004b005085,Zm00004b017259,Zm00004b018855
HSF6	hsf6-m2	embryo_imbibed	up	GO:0009914	hormone transport	2	0.03596095	Zm00001d039481,Zm00001d043324	Zm00004b015799,Zm00004b018855
HSF6	hsf6-m2	embryo_imbibed	up	GO:0009958	positive gravitropism	5	0.041280607	Zm00001d002115,Zm00001d018024,Zm00001d020512,Zm00001d022391,Zm00001d030310	Zm00004b006152,Zm00004b015082,Zm00004b036000,Zm00004b037517,Zm00004b002401
HSF6	hsf6-m2	embryo_imbibed	up	GO:0010102	lateral root morphogenesis	3	0.047181184	Zm00001d008749,Zm00001d033976,Zm00001d041418	Zm00004b025009,Zm00004b005085,Zm00004b017259
HSF6	hsf6-m2	embryo_imbibed	up	GO:0010360	negative regulation of anion channel activity	2	0.006602758	Zm00001d020100,Zm00001d028574	Zm00004b035700,Zm00004b001087
HSF6	hsf6-m2	embryo_imbibed	up	GO:0010583	response to cyclopentenone	8	0.028850794	Zm00001d018024,Zm00001d020704,Zm00001d024537,Zm00001d030993,Zm00001d033976,Zm00001d041418,Zm00001d044954,Zm00001d051911	Zm00004b015082,Zm00004b036172,Zm00004b038794,Zm00004b002810,Zm00004b005085,Zm00004b017259,Zm00004b031627,Zm00004b022740
HSF6	hsf6-m2	embryo_imbibed	up	GO:0016174	NAD(P)H oxidase activity	2	0.032510018	Zm00001d009248,Zm00001d040805	Zm00004b025401,Zm00004b016868
HSF6	hsf6-m2	embryo_imbibed	up	GO:0016709	oxidoreductase activity/ acting on paired donors/ with incorporation or reduction of molecular oxygen/ NAD(P)H as one donor/ and incorporation of one atom of oxygen	5	0.014303589	Zm00001d008230,Zm00001d008255,Zm00001d021613,Zm00001d030851,Zm00001d034848	Zm00004b024596,Zm00004b024617,Zm00004b036884,Zm00004b002716,Zm00004b005766
HSF6	hsf6-m2	embryo_imbibed	up	GO:0016895	exodeoxyribonuclease activity/ producing 5'-phosphomonoesters	1	0.046886756	Zm00001d029123	Zm00004b001508
HSF6	hsf6-m2	embryo_imbibed	up	GO:0018025	calmodulin-lysine N-methyltransferase activity	1	0.046886756	Zm00001d047940	Zm00004b034055
HSF6	hsf6-m2	embryo_imbibed	up	GO:0019034	viral replication complex	1	0.031506387	Zm00001d030797	Zm00004b002682
HSF6	hsf6-m2	embryo_imbibed	up	GO:0019210	kinase inhibitor activity	1	0.046886756	Zm00001d010465	Zm00004b026350
HSF6	hsf6-m2	embryo_imbibed	up	GO:0030200	heparan sulfate proteoglycan catabolic process	1	0.031506387	Zm00001d028187	Zm00004b000763
HSF6	hsf6-m2	embryo_imbibed	up	GO:0033106	cis-Golgi network membrane	1	0.031506387	Zm00001d028574	Zm00004b001087
HSF6	hsf6-m2	embryo_imbibed	up	GO:0033198	response to ATP	2	0.006602758	Zm00001d009248,Zm00001d040805	Zm00004b025401,Zm00004b016868
HSF6	hsf6-m2	embryo_imbibed	up	GO:0033840	NDP-glucose-starch glucosyltransferase activity	2	0.006602758	Zm00001d037234,Zm00001d045261	Zm00004b029861,Zm00004b031873
HSF6	hsf6-m2	embryo_imbibed	up	GO:0034622	cellular protein-containing complex assembly	1	0.015878788	Zm00001d019349	Zm00004b035232
HSF6	hsf6-m2	embryo_imbibed	up	GO:0042326	negative regulation of phosphorylation	1	0.046886756	Zm00001d010465	Zm00004b026350
HSF6	hsf6-m2	embryo_imbibed	up	GO:0043169	cation binding	5	0.010841214	Zm00001d011364,Zm00001d014844,Zm00001d020100,Zm00001d028574,Zm00001d032164	Zm00004b027103,Zm00004b012551,Zm00004b035700,Zm00004b001087,Zm00004b003640
HSF6	hsf6-m2	embryo_imbibed	up	GO:0045471	response to ethanol	2	0.014925954	Zm00001d028557,Zm00001d039933	Zm00004b001072,Zm00004b016195
HSF6	hsf6-m2	embryo_imbibed	up	GO:0048663	neuron fate commitment	1	0.031506387	Zm00001d008386	Zm00004b024729
HSF6	hsf6-m2	embryo_imbibed	up	GO:0050664	oxidoreductase activity/ acting on NAD(P)H/ oxygen as acceptor	2	0.026031958	Zm00001d009248,Zm00001d040805	Zm00004b025401,Zm00004b016868
HSF6	hsf6-m2	embryo_imbibed	up	GO:0051146	striated muscle cell differentiation	2	0.006602758	Zm00001d008386,Zm00001d014524	Zm00004b024729,Zm00004b012288
HSF6	hsf6-m2	embryo_imbibed	up	GO:0070201	regulation of establishment of protein localization	1	0.031506387	Zm00001d038526	Zm00004b030854
HSF6	hsf6-m2	embryo_imbibed	up	GO:0071495	cellular response to endogenous stimulus	7	0.003049193	Zm00001d008230,Zm00001d018191,Zm00001d028974,Zm00001d032572,Zm00001d037941,Zm00001d044940,Zm00001d053195	Zm00004b024596,Zm00004b015222,Zm00004b001393,Zm00004b003976,Zm00004b030395,Zm00004b031617,Zm00004b023834
HSF6	hsf6-m2	embryo_imbibed	up	GO:0097305	response to alcohol	6	0.029157848	Zm00001d008255,Zm00001d024537,Zm00001d028160,Zm00001d030993,Zm00001d041418,Zm00001d043324	Zm00004b024617,Zm00004b038794,Zm00004b000739,Zm00004b002810,Zm00004b017259,Zm00004b018855
HSF6	hsf6-m2	embryo_imbibed	up	GO:1901031	regulation of response to reactive oxygen species	1	0.031506387	Zm00001d016926	Zm00004b014156
HSF6	hsf6-m2	embryo_imbibed	up	GO:1901401	regulation of tetrapyrrole metabolic process	1	0.046886756	Zm00001d008230	Zm00004b024596
HSF6	hsf6-m2	embryo_imbibed	up	GO:1902039	negative regulation of seed dormancy process	1	0.046886756	Zm00001d028574	Zm00004b001087
HSF6	hsf6-m2	embryo_imbibed	up	GO:1990641	response to iron ion starvation	1	0.031506387	Zm00001d016926	Zm00004b014156
JMJ13	jmj13-m4	tassel_stem	down	GO:0000331	contractile vacuole	1	0.023743338	Zm00001d018408	Zm00004b015405
JMJ13	jmj13-m4	tassel_stem	down	GO:0000972	transcription-dependent tethering of RNA polymerase II gene DNA at nuclear periphery	1	0.046930172	Zm00001d044116	Zm00004b019548
JMJ13	jmj13-m4	tassel_stem	down	GO:0001102	RNA polymerase II activating transcription factor binding	1	0.046930172	Zm00001d031678	Zm00004b003287
JMJ13	jmj13-m4	tassel_stem	down	GO:0002238	response to molecule of fungal origin	3	0.003369302	Zm00001d009118,Zm00001d014089,Zm00001d045056	Zm00004b025302,Zm00004b011944,Zm00004b031705
JMJ13	jmj13-m4	tassel_stem	down	GO:0003678	DNA helicase activity	2	0.04643873	Zm00001d038467,Zm00001d041606	Zm00004b030808,Zm00004b017392
JMJ13	jmj13-m4	tassel_stem	down	GO:0004528	phosphodiesterase I activity	1	0.023743338	Zm00001d044311	Zm00004b019716
JMJ13	jmj13-m4	tassel_stem	down	GO:0004566	beta-glucuronidase activity	1	0.046930172	Zm00001d045138	Zm00004b031774
JMJ13	jmj13-m4	tassel_stem	down	GO:0004633	phosphopantothenoylcysteine decarboxylase activity	1	0.031533474	Zm00001d045021	Zm00004b031678
JMJ13	jmj13-m4	tassel_stem	down	GO:0004703	G-protein coupled receptor kinase activity	1	0.031533474	Zm00001d028337	Zm00004b000883
JMJ13	jmj13-m4	tassel_stem	down	GO:0005388	calcium-transporting ATPase activity	2	0.040765105	Zm00001d014166,Zm00001d026253	Zm00004b012018,Zm00004b040239
JMJ13	jmj13-m4	tassel_stem	down	GO:0005504	fatty acid binding	2	0.006799553	Zm00001d045008,Zm00001d045009	Zm00004b031671,Zm00004b031672
JMJ13	jmj13-m4	tassel_stem	down	GO:0006476	protein deacetylation	1	0.046930172	Zm00001d045008	Zm00004b031671
JMJ13	jmj13-m4	tassel_stem	down	GO:0008559	xenobiotic transmembrane transporting ATPase activity	2	0.017059406	Zm00001d009447,Zm00001d045097	Zm00004b025541,Zm00004b031731
JMJ13	jmj13-m4	tassel_stem	down	GO:0009827	plant-type cell wall modification	5	0.00663503	Zm00001d000216,Zm00001d014089,Zm00001d014166,Zm00001d028337,Zm00001d045056	Zm00004b031970,Zm00004b011944,Zm00004b012018,Zm00004b000883,Zm00004b031705
JMJ13	jmj13-m4	tassel_stem	down	GO:0010338	leaf formation	2	0.004814037	Zm00001d022075,Zm00001d047279	Zm00004b037254,Zm00004b033479
JMJ13	jmj13-m4	tassel_stem	down	GO:0010383	cell wall polysaccharide metabolic process	2	0.024777677	Zm00001d000216,Zm00001d020586	Zm00004b031970,Zm00004b036067
JMJ13	jmj13-m4	tassel_stem	down	GO:0010827	regulation of glucose transmembrane transport	1	0.03926226	Zm00001d044116	Zm00004b019548
JMJ13	jmj13-m4	tassel_stem	down	GO:0015662	ATPase activity/ coupled to transmembrane movement of ions/ phosphorylative mechanism	3	0.001244702	Zm00001d014166,Zm00001d014347,Zm00001d026253	Zm00004b012018,Zm00004b012156,Zm00004b040239
JMJ13	jmj13-m4	tassel_stem	down	GO:0019900	kinase binding	2	0.016419046	Zm00001d014207,Zm00001d031678	Zm00004b012058,Zm00004b003287
JMJ13	jmj13-m4	tassel_stem	down	GO:0022884	macromolecule transmembrane transporter activity	1	0.046930172	Zm00001d045016	Zm00004b031676
JMJ13	jmj13-m4	tassel_stem	down	GO:0022890	inorganic cation transmembrane transporter activity	2	0.035379111	Zm00001d014166,Zm00001d026253	Zm00004b012018,Zm00004b040239
JMJ13	jmj13-m4	tassel_stem	down	GO:0030324	lung development	1	0.01589137	Zm00001d039062	Zm00004b031309
JMJ13	jmj13-m4	tassel_stem	down	GO:0030570	pectate lyase activity	2	0.004814037	Zm00001d000216,Zm00001d036158	Zm00004b031970,Zm00004b029077
JMJ13	jmj13-m4	tassel_stem	down	GO:0030670	phagocytic vesicle membrane	1	0.03926226	Zm00001d018408	Zm00004b015405
JMJ13	jmj13-m4	tassel_stem	down	GO:0033037	polysaccharide localization	1	0.027646105	Zm00001d045016	Zm00004b031676
JMJ13	jmj13-m4	tassel_stem	down	GO:0034213	quinolinate catabolic process	1	0.007977086	Zm00001d021419	Zm00004b036708
JMJ13	jmj13-m4	tassel_stem	down	GO:0035019	somatic stem cell population maintenance	1	0.01589137	Zm00001d046438	Zm00004b032771
JMJ13	jmj13-m4	tassel_stem	down	GO:0035189	Rb-E2F complex	1	0.007977086	Zm00001d031678	Zm00004b003287
JMJ13	jmj13-m4	tassel_stem	down	GO:0035265	organ growth	2	0.008611352	Zm00001d022075,Zm00001d047279	Zm00004b037254,Zm00004b033479
JMJ13	jmj13-m4	tassel_stem	down	GO:0035529	NADH pyrophosphatase activity	1	0.031533474	Zm00001d044311	Zm00004b019716
JMJ13	jmj13-m4	tassel_stem	down	GO:0036396	RNA N6-methyladenosine methyltransferase complex	1	0.019825113	Zm00001d035988	Zm00004b028968
JMJ13	jmj13-m4	tassel_stem	down	GO:0040009	regulation of growth rate	2	6.95E-04	Zm00001d022075,Zm00001d047279	Zm00004b037254,Zm00004b033479
JMJ13	jmj13-m4	tassel_stem	down	GO:0042551	neuron maturation	1	0.007977086	Zm00001d031678	Zm00004b003287
JMJ13	jmj13-m4	tassel_stem	down	GO:0042555	MCM complex	2	0.009589458	Zm00001d038467,Zm00001d041606	Zm00004b030808,Zm00004b017392
JMJ13	jmj13-m4	tassel_stem	down	GO:0042625	ATPase coupled ion transmembrane transporter activity	1	0.027646105	Zm00001d014347	Zm00004b012156
JMJ13	jmj13-m4	tassel_stem	down	GO:0042908	xenobiotic transport	2	0.018371593	Zm00001d009447,Zm00001d045097	Zm00004b025541,Zm00004b031731
JMJ13	jmj13-m4	tassel_stem	down	GO:0043353	enucleate erythrocyte differentiation	1	0.007977086	Zm00001d031678	Zm00004b003287
JMJ13	jmj13-m4	tassel_stem	down	GO:0043550	regulation of lipid kinase activity	1	0.03926226	Zm00001d031678	Zm00004b003287
JMJ13	jmj13-m4	tassel_stem	down	GO:0043601	nuclear replisome	1	0.027646105	Zm00001d025234	Zm00004b039385
JMJ13	jmj13-m4	tassel_stem	down	GO:0044550	secondary metabolite biosynthetic process	2	0.031122687	Zm00001d022075,Zm00001d039310	Zm00004b037254,Zm00004b015639
JMJ13	jmj13-m4	tassel_stem	down	GO:0044767	developmental process	3	0.03254482	Zm00001d014141,Zm00001d014207,Zm00001d039062	Zm00004b012000,Zm00004b012058,Zm00004b031309
JMJ13	jmj13-m4	tassel_stem	down	GO:0045095	keratin filament	1	0.007977086	Zm00001d031678	Zm00004b003287
JMJ13	jmj13-m4	tassel_stem	down	GO:0045445	myoblast differentiation	1	0.007977086	Zm00001d031678	Zm00004b003287
JMJ13	jmj13-m4	tassel_stem	down	GO:0045490	pectin catabolic process	3	0.002445509	Zm00001d000216,Zm00001d020586,Zm00001d036158	Zm00004b031970,Zm00004b036067,Zm00004b029077
JMJ13	jmj13-m4	tassel_stem	down	GO:0045651	positive regulation of macrophage differentiation	1	0.007977086	Zm00001d031678	Zm00004b003287
JMJ13	jmj13-m4	tassel_stem	down	GO:0045879	negative regulation of smoothened signaling pathway	1	0.007977086	Zm00001d031678	Zm00004b003287
JMJ13	jmj13-m4	tassel_stem	down	GO:0046467	membrane lipid biosynthetic process	1	0.027646105	Zm00001d004008	Zm00004b007725
JMJ13	jmj13-m4	tassel_stem	down	GO:0046496	nicotinamide nucleotide metabolic process	1	0.031533474	Zm00001d045009	Zm00004b031672
JMJ13	jmj13-m4	tassel_stem	down	GO:0046622	positive regulation of organ growth	2	2.34E-04	Zm00001d022075,Zm00001d047279	Zm00004b037254,Zm00004b033479
JMJ13	jmj13-m4	tassel_stem	down	GO:0048437	floral organ development	2	0.003151028	Zm00001d022075,Zm00001d047279	Zm00004b037254,Zm00004b033479
JMJ13	jmj13-m4	tassel_stem	down	GO:0048565	digestive tract development	1	0.023743338	Zm00001d031678	Zm00004b003287
JMJ13	jmj13-m4	tassel_stem	down	GO:0048667	cell morphogenesis involved in neuron differentiation	1	0.023743338	Zm00001d031678	Zm00004b003287
JMJ13	jmj13-m4	tassel_stem	down	GO:0048754	branching morphogenesis of an epithelial tube	1	0.007977086	Zm00001d039062	Zm00004b031309
JMJ13	jmj13-m4	tassel_stem	down	GO:0050680	negative regulation of epithelial cell proliferation	1	0.01589137	Zm00001d031678	Zm00004b003287
JMJ13	jmj13-m4	tassel_stem	down	GO:0051146	striated muscle cell differentiation	1	0.046930172	Zm00001d031678	Zm00004b003287
JMJ13	jmj13-m4	tassel_stem	down	GO:0051402	neuron apoptotic process	1	0.023743338	Zm00001d031678	Zm00004b003287
JMJ13	jmj13-m4	tassel_stem	down	GO:0051781	positive regulation of cell division	2	0.008140199	Zm00001d022075,Zm00001d047279	Zm00004b037254,Zm00004b033479
JMJ13	jmj13-m4	tassel_stem	down	GO:0055029	nuclear DNA-directed RNA polymerase complex	1	0.019825113	Zm00001d025234	Zm00004b039385
JMJ13	jmj13-m4	tassel_stem	down	GO:0071407	cellular response to organic cyclic compound	1	0.01589137	Zm00001d044116	Zm00004b019548
JMJ13	jmj13-m4	tassel_stem	down	GO:0071930	negative regulation of transcription involved in G1/S transition of mitotic cell cycle	1	0.007977086	Zm00001d031678	Zm00004b003287
JMJ13	jmj13-m4	tassel_stem	down	GO:0090002	protein localization to plasma membrane	2	0.002858308	Zm00001d027590,Zm00001d032737	Zm00004b000305,Zm00004b004133
JMJ13	jmj13-m4	tassel_stem	down	GO:0098876	vesicle-mediated transport to the plasma membrane	2	0.001824019	Zm00001d027590,Zm00001d032737	Zm00004b000305,Zm00004b004133
JMJ13	jmj13-m4	tassel_stem	up	GO:0001053	sigma factor activity	1	0.025775508	Zm00001d028585	Zm00004b001099
JMJ13	jmj13-m4	tassel_stem	up	GO:0001778	plasma membrane repair	1	0.009742225	Zm00001d014499	Zm00004b012267
JMJ13	jmj13-m4	tassel_stem	up	GO:0003989	acetyl-CoA carboxylase activity	1	0.024183554	Zm00001d014294	Zm00004b012112
JMJ13	jmj13-m4	tassel_stem	up	GO:0004075	biotin carboxylase activity	1	0.027364948	Zm00001d014294	Zm00004b012112
JMJ13	jmj13-m4	tassel_stem	up	GO:0004844	uracil DNA N-glycosylase activity	1	0.027364948	Zm00001d038862	Zm00004b031130
JMJ13	jmj13-m4	tassel_stem	up	GO:0005828	kinetochore microtubule	1	0.039990446	Zm00001d003249	Zm00004b007115
JMJ13	jmj13-m4	tassel_stem	up	GO:0006107	oxaloacetate metabolic process	1	0.035274583	Zm00001d014030	Zm00004b011895
JMJ13	jmj13-m4	tassel_stem	up	GO:0006734	NADH metabolic process	1	0.02099209	Zm00001d014030	Zm00004b011895
JMJ13	jmj13-m4	tassel_stem	up	GO:0007091	metaphase/anaphase transition of mitotic cell cycle	1	0.009742225	Zm00001d003249	Zm00004b007115
JMJ13	jmj13-m4	tassel_stem	up	GO:0008127	quercetin 2/3-dioxygenase activity	1	0.012969175	Zm00001d032363	Zm00004b003809
JMJ13	jmj13-m4	tassel_stem	up	GO:0008381	mechanosensitive ion channel activity	1	0.038420976	Zm00001d044976	Zm00004b031655
JMJ13	jmj13-m4	tassel_stem	up	GO:0009788	negative regulation of abscisic acid-activated signaling pathway	2	0.031516759	Zm00001d005609,Zm00001d028574	Zm00004b008890,Zm00004b001087
JMJ13	jmj13-m4	tassel_stem	up	GO:0009922	fatty acid elongase activity	1	0.030536304	Zm00001d014168	Zm00004b012022
JMJ13	jmj13-m4	tassel_stem	up	GO:0010119	regulation of stomatal movement	3	0.007859457	Zm00001d005609,Zm00001d011228,Zm00001d028574	Zm00004b008890,Zm00004b026978,Zm00004b001087
JMJ13	jmj13-m4	tassel_stem	up	GO:0010334	sesquiterpene synthase activity	1	0.003257669	Zm00001d004279	Zm00004b007922
JMJ13	jmj13-m4	tassel_stem	up	GO:0010360	negative regulation of anion channel activity	2	1.15E-04	Zm00001d005609,Zm00001d028574	Zm00004b008890,Zm00004b001087
JMJ13	jmj13-m4	tassel_stem	up	GO:0010369	chromocenter	1	0.049355338	Zm00001d003249	Zm00004b007115
JMJ13	jmj13-m4	tassel_stem	up	GO:0015112	nitrate transmembrane transporter activity	1	0.049355338	Zm00001d044504	Zm00004b019880
JMJ13	jmj13-m4	tassel_stem	up	GO:0015113	nitrite transmembrane transporter activity	1	0.006505067	Zm00001d044504	Zm00004b019880
JMJ13	jmj13-m4	tassel_stem	up	GO:0015707	nitrite transport	1	0.006505067	Zm00001d044504	Zm00004b019880
JMJ13	jmj13-m4	tassel_stem	up	GO:0016099	monoterpenoid biosynthetic process	1	0.016185947	Zm00001d004279	Zm00004b007922
JMJ13	jmj13-m4	tassel_stem	up	GO:0016106	sesquiterpenoid biosynthetic process	1	0.003257669	Zm00001d004279	Zm00004b007922
JMJ13	jmj13-m4	tassel_stem	up	GO:0016114	terpenoid biosynthetic process	2	0.011307932	Zm00001d004279,Zm00001d028574	Zm00004b007922,Zm00004b001087
JMJ13	jmj13-m4	tassel_stem	up	GO:0016615	malate dehydrogenase activity	1	0.00488265	Zm00001d014030	Zm00004b011895
JMJ13	jmj13-m4	tassel_stem	up	GO:0016835	carbon-oxygen lyase activity	1	0.032118227	Zm00001d004279	Zm00004b007922
JMJ13	jmj13-m4	tassel_stem	up	GO:0016987	sigma factor activity	1	0.039990446	Zm00001d028585	Zm00004b001099
JMJ13	jmj13-m4	tassel_stem	up	GO:0019941	modification-dependent protein catabolic process	1	0.035274583	Zm00001d038732	Zm00004b031011
JMJ13	jmj13-m4	tassel_stem	up	GO:0030224	monocyte differentiation	1	0.012969175	Zm00001d032363	Zm00004b003809
JMJ13	jmj13-m4	tassel_stem	up	GO:0030497	fatty acid elongation	1	0.027364948	Zm00001d014294	Zm00004b012112
JMJ13	jmj13-m4	tassel_stem	up	GO:0032456	endocytic recycling	1	0.036849023	Zm00001d014499	Zm00004b012267
JMJ13	jmj13-m4	tassel_stem	up	GO:0033106	cis-Golgi network membrane	1	0.003257669	Zm00001d028574	Zm00004b001087
JMJ13	jmj13-m4	tassel_stem	up	GO:0033807	icosanoyl-CoA synthase activity	1	0.035274583	Zm00001d014168	Zm00004b012022
JMJ13	jmj13-m4	tassel_stem	up	GO:0033881	bile-acid-CoA hydrolase activity	1	0.009742225	Zm00001d002830	Zm00004b006763
JMJ13	jmj13-m4	tassel_stem	up	GO:0034002	(R)-limonene synthase activity	1	0.009742225	Zm00001d004279	Zm00004b007922
JMJ13	jmj13-m4	tassel_stem	up	GO:0034768	(E)-beta-ocimene synthase activity	1	0.006505067	Zm00001d004279	Zm00004b007922
JMJ13	jmj13-m4	tassel_stem	up	GO:0043169	cation binding	2	0.00863249	Zm00001d005609,Zm00001d028574	Zm00004b008890,Zm00004b001087
JMJ13	jmj13-m4	tassel_stem	up	GO:0043693	monoterpene biosynthetic process	1	0.02099209	Zm00001d004279	Zm00004b007922
JMJ13	jmj13-m4	tassel_stem	up	GO:0045792	negative regulation of cell size	1	0.012969175	Zm00001d014843	Zm00004b012550
JMJ13	jmj13-m4	tassel_stem	up	GO:0046578	regulation of Ras protein signal transduction	1	0.012969175	Zm00001d045905	Zm00004b032405
JMJ13	jmj13-m4	tassel_stem	up	GO:0046740	transport of virus in host/ cell to cell	1	0.032118227	Zm00001d014499	Zm00004b012267
JMJ13	jmj13-m4	tassel_stem	up	GO:0048281	inflorescence morphogenesis	1	0.032118227	Zm00001d014843	Zm00004b012550
JMJ13	jmj13-m4	tassel_stem	up	GO:0048446	petal morphogenesis	1	0.024183554	Zm00001d032363	Zm00004b003809
JMJ13	jmj13-m4	tassel_stem	up	GO:0048838	release of seed from dormancy	1	0.02099209	Zm00001d028574	Zm00004b001087
JMJ13	jmj13-m4	tassel_stem	up	GO:0050306	sucrose 1F-fructosyltransferase activity	1	0.009742225	Zm00001d002830	Zm00004b006763
JMJ13	jmj13-m4	tassel_stem	up	GO:0050550	pinene synthase activity	1	0.006505067	Zm00001d004279	Zm00004b007922
JMJ13	jmj13-m4	tassel_stem	up	GO:0050551	myrcene synthase activity	1	0.009742225	Zm00001d004279	Zm00004b007922
JMJ13	jmj13-m4	tassel_stem	up	GO:0050552	(4S)-limonene synthase activity	1	0.006505067	Zm00001d004279	Zm00004b007922
JMJ13	jmj13-m4	tassel_stem	up	GO:0050982	detection of mechanical stimulus	1	0.016185947	Zm00001d044976	Zm00004b031655
JMJ13	jmj13-m4	tassel_stem	up	GO:0051493	regulation of cytoskeleton organization	1	0.02099209	Zm00001d011228	Zm00004b026978
JMJ13	jmj13-m4	tassel_stem	up	GO:0051669	fructan beta-fructosidase activity	1	0.012969175	Zm00001d002830	Zm00004b006763
JMJ13	jmj13-m4	tassel_stem	up	GO:0052578	alpha-farnesene synthase activity	1	0.003257669	Zm00001d004279	Zm00004b007922
JMJ13	jmj13-m4	tassel_stem	up	GO:0070727	cellular macromolecule localization	1	0.043121953	Zm00001d038732	Zm00004b031011
JMJ13	jmj13-m4	tassel_stem	up	GO:0071173	spindle assembly checkpoint	1	0.00488265	Zm00001d003249	Zm00004b007115
JMJ13	jmj13-m4	tassel_stem	up	GO:0071174	mitotic spindle checkpoint	1	0.00488265	Zm00001d003249	Zm00004b007115
JMJ13	jmj13-m4	tassel_stem	up	GO:0071370	cellular response to gibberellin stimulus	1	0.00488265	Zm00001d002830	Zm00004b006763
JMJ13	jmj13-m4	tassel_stem	up	GO:0080015	sabinene synthase activity	1	0.006505067	Zm00001d004279	Zm00004b007922
JMJ13	jmj13-m4	tassel_stem	up	GO:0080027	response to herbivore	1	0.02099209	Zm00001d004279	Zm00004b007922
JMJ13	jmj13-m4	tassel_stem	up	GO:1902039	negative regulation of seed dormancy process	1	0.00488265	Zm00001d028574	Zm00004b001087
JMJ13	jmj13-m4	tassel_stem	up	GO:1903506	regulation of nucleic acid-templated transcription	1	0.025775508	Zm00001d032363	Zm00004b003809
JMJ13	jmj13-m4	tassel_stem	up	GO:2001295	malonyl-CoA biosynthetic process	1	0.009742225	Zm00001d014294	Zm00004b012112
MYB40	myb40-m1	coleoptile_tip	down	GO:0000404	heteroduplex DNA loop binding	1	0.045634965	Zm00001d025816	Zm00004b039859
MYB40	myb40-m1	coleoptile_tip	down	GO:0002215	defense response to nematode	1	0.012886426	Zm00001d053751	Zm00004b024261
MYB40	myb40-m1	coleoptile_tip	down	GO:0005683	U7 snRNP	1	0.005174217	Zm00001d053754	Zm00004b024272
MYB40	myb40-m1	coleoptile_tip	down	GO:0006342	chromatin silencing	3	0.030596127	Zm00001d025816,Zm00001d045008,Zm00001d053751	Zm00004b039859,Zm00004b031671,Zm00004b024261
MYB40	myb40-m1	coleoptile_tip	down	GO:0006476	protein deacetylation	1	0.033167244	Zm00001d045008	Zm00004b031671
MYB40	myb40-m1	coleoptile_tip	down	GO:0008334	histone mRNA metabolic process	1	0.005174217	Zm00001d053754	Zm00004b024272
MYB40	myb40-m1	coleoptile_tip	down	GO:0008453	alanine-glyoxylate transaminase activity	1	0.030654631	Zm00001d038453	Zm00004b030793
MYB40	myb40-m1	coleoptile_tip	down	GO:0009856	pollination	1	0.038173354	Zm00001d025564	Zm00004b039634
MYB40	myb40-m1	coleoptile_tip	down	GO:0009943	adaxial/abaxial axis specification	1	0.045634965	Zm00001d025345	Zm00004b039471
MYB40	myb40-m1	coleoptile_tip	down	GO:0010113	negative regulation of systemic acquired resistance	1	0.030654631	Zm00001d053751	Zm00004b024261
MYB40	myb40-m1	coleoptile_tip	down	GO:0010244	response to low fluence blue light stimulus by blue low-fluence system	1	0.043154081	Zm00001d025333	Zm00004b039462
MYB40	myb40-m1	coleoptile_tip	down	GO:0016444	somatic cell DNA recombination	2	0.031361886	Zm00001d025816,Zm00001d053751	Zm00004b039859,Zm00004b024261
MYB40	myb40-m1	coleoptile_tip	down	GO:0019544	arginine catabolic process to glutamate	1	0.030654631	Zm00001d038453	Zm00004b030793
MYB40	myb40-m1	coleoptile_tip	down	GO:0022884	macromolecule transmembrane transporter activity	1	0.025610207	Zm00001d045016	Zm00004b031676
MYB40	myb40-m1	coleoptile_tip	down	GO:0031083	BLOC-1 complex	1	0.033167244	Zm00001d045016	Zm00004b031676
MYB40	myb40-m1	coleoptile_tip	down	GO:0032042	mitochondrial DNA metabolic process	1	0.010322217	Zm00001d025816	Zm00004b039859
MYB40	myb40-m1	coleoptile_tip	down	GO:0032137	guanine/thymine mispair binding	1	0.038173354	Zm00001d025816	Zm00004b039859
MYB40	myb40-m1	coleoptile_tip	down	GO:0032138	single base insertion or deletion binding	1	0.028135624	Zm00001d025816	Zm00004b039859
MYB40	myb40-m1	coleoptile_tip	down	GO:0032301	MutSalpha complex	1	0.045634965	Zm00001d025816	Zm00004b039859
MYB40	myb40-m1	coleoptile_tip	down	GO:0033037	polysaccharide localization	1	0.012886426	Zm00001d045016	Zm00004b031676
MYB40	myb40-m1	coleoptile_tip	down	GO:0035299	inositol pentakisphosphate 2-kinase activity	1	0.038173354	Zm00001d025740	Zm00004b039786
MYB40	myb40-m1	coleoptile_tip	down	GO:0042558	pteridine-containing compound metabolic process	1	0.043154081	Zm00001d025566	Zm00004b039637
MYB40	myb40-m1	coleoptile_tip	down	GO:0043901	negative regulation of multi-organism process	1	0.020540083	Zm00001d053751	Zm00004b024261
MYB40	myb40-m1	coleoptile_tip	down	GO:0044464	cell part	1	0.045634965	Zm00001d025564	Zm00004b039634
MYB40	myb40-m1	coleoptile_tip	down	GO:0046467	membrane lipid biosynthetic process	1	0.017995343	Zm00001d004008	Zm00004b007725
MYB40	myb40-m1	coleoptile_tip	down	GO:0051572	negative regulation of histone H3-K4 methylation	1	0.005174217	Zm00001d053751	Zm00004b024261
MYB40	myb40-m1	coleoptile_tip	down	GO:0051726	regulation of cell cycle	3	0.024458871	Zm00001d025756,Zm00001d025816,Zm00001d053751	Zm00004b039803,Zm00004b039859,Zm00004b024261
MYB40	myb40-m1	coleoptile_tip	down	GO:0051973	positive regulation of telomerase activity	1	0.020540083	Zm00001d025707	Zm00004b039758
MYB40	myb40-m1	coleoptile_tip	down	GO:1990531	phospholipid-translocating ATPase complex	1	0.005174217	Zm00001d011461	Zm00004b027173
MYB40	myb40-m1	coleoptile_tip	up	GO:0000741	karyogamy	2	0.041567353	Zm00001d024928,Zm00001d031331	Zm00004b039137,Zm00004b003068
MYB40	myb40-m1	coleoptile_tip	up	GO:0002764	immune response-regulating signaling pathway	1	0.035679168	Zm00001d024795	Zm00004b039018
MYB40	myb40-m1	coleoptile_tip	up	GO:0004304	estrone sulfotransferase activity	1	0.006035282	Zm00001d033514	Zm00004b004742
MYB40	myb40-m1	coleoptile_tip	up	GO:0004723	calcium-dependent protein serine/threonine phosphatase activity	1	0.01799872	Zm00001d038730	Zm00004b031008
MYB40	myb40-m1	coleoptile_tip	up	GO:0005199	structural constituent of cell wall	2	0.026111617	Zm00001d024947,Zm00001d038741	Zm00004b039149,Zm00004b031018
MYB40	myb40-m1	coleoptile_tip	up	GO:0005366	myo-inositol:proton symporter activity	1	0.029820706	Zm00001d025834	Zm00004b039883
MYB40	myb40-m1	coleoptile_tip	up	GO:0005537	mannose binding	1	0.023927291	Zm00001d047252	Zm00004b033450
MYB40	myb40-m1	coleoptile_tip	up	GO:0005955	calcineurin complex	1	0.029820706	Zm00001d038730	Zm00004b031008
MYB40	myb40-m1	coleoptile_tip	up	GO:0008311	double-stranded DNA 3'-5' exodeoxyribonuclease activity	1	0.035679168	Zm00001d024704	Zm00004b038930
MYB40	myb40-m1	coleoptile_tip	up	GO:0009813	flavonoid biosynthetic process	2	0.032841906	Zm00001d025706,Zm00001d044122	Zm00004b039757,Zm00004b019556
MYB40	myb40-m1	coleoptile_tip	up	GO:0015172	acidic amino acid transmembrane transporter activity	1	0.04729205	Zm00001d025665	Zm00004b039722
MYB40	myb40-m1	coleoptile_tip	up	GO:0015800	acidic amino acid transport	1	0.035679168	Zm00001d025665	Zm00004b039722
MYB40	myb40-m1	coleoptile_tip	up	GO:0016018	cyclosporin A binding	1	0.012034786	Zm00001d050635	Zm00004b021723
MYB40	myb40-m1	coleoptile_tip	up	GO:0016289	CoA hydrolase activity	1	0.012034786	Zm00001d024771	Zm00004b039001
MYB40	myb40-m1	coleoptile_tip	up	GO:0016985	mannan endo-1/4-beta-mannosidase activity	1	0.029820706	Zm00001d043965	Zm00004b019422
MYB40	myb40-m1	coleoptile_tip	up	GO:0030795	jasmonate O-methyltransferase activity	1	0.023927291	Zm00001d052831	Zm00004b023506
MYB40	myb40-m1	coleoptile_tip	up	GO:0034213	quinolinate catabolic process	1	0.006035282	Zm00001d021419	Zm00004b036708
MYB40	myb40-m1	coleoptile_tip	up	GO:0042539	hypotonic salinity response	1	0.01799872	Zm00001d038730	Zm00004b031008
MYB40	myb40-m1	coleoptile_tip	up	GO:0044264	cellular polysaccharide metabolic process	1	0.015021186	Zm00001d043965	Zm00004b019422
MYB40	myb40-m1	coleoptile_tip	up	GO:0045552	dihydrokaempferol 4-reductase activity	1	0.01799872	Zm00001d044122	Zm00004b019556
MYB40	myb40-m1	coleoptile_tip	up	GO:0046355	mannan catabolic process	1	0.01799872	Zm00001d043965	Zm00004b019422
MYB40	myb40-m1	coleoptile_tip	up	GO:0047036	codeinone reductase (NADPH) activity	1	0.035679168	Zm00001d025528	Zm00004b039610
MYB40	myb40-m1	coleoptile_tip	up	GO:0047196	long-chain-alcohol O-fatty-acyltransferase activity	1	0.032754293	Zm00001d025704	Zm00004b039754
MYB40	myb40-m1	coleoptile_tip	up	GO:0047890	flavanone 4-reductase activity	1	0.006035282	Zm00001d044122	Zm00004b019556
MYB40	myb40-m1	coleoptile_tip	up	GO:0047939	L-glucuronate reductase activity	1	0.035679168	Zm00001d025528	Zm00004b039610
MYB40	myb40-m1	coleoptile_tip	up	GO:0048029	monosaccharide binding	1	0.015021186	Zm00001d047252	Zm00004b033450
MYB40	myb40-m1	coleoptile_tip	up	GO:0050388	uronate dehydrogenase activity	1	0.035679168	Zm00001d025528	Zm00004b039610
MYB40	myb40-m1	coleoptile_tip	up	GO:0050777	negative regulation of immune response	1	0.020967413	Zm00001d025275	Zm00004b039422
MYB40	myb40-m1	coleoptile_tip	up	GO:0050982	detection of mechanical stimulus	1	0.029820706	Zm00001d044976	Zm00004b031655
MYB40	myb40-m1	coleoptile_tip	up	GO:0051188	cofactor biosynthetic process	2	0.0124446	Zm00001d021419,Zm00001d024771	Zm00004b036708,Zm00004b039001
MYB40	myb40-m1	coleoptile_tip	up	GO:0051289	protein homotetramerization	2	0.005881389	Zm00001d024771,Zm00001d025445	Zm00004b039001,Zm00004b039553
MYB40	myb40-m1	coleoptile_tip	up	GO:0052696	flavonoid glucuronidation	1	0.01799872	Zm00001d025706	Zm00004b039757
MYB40	myb40-m1	coleoptile_tip	up	GO:0071103	DNA conformation change	1	0.006035282	Zm00001d000161	Zm00004b023719
MYB40	myb40-m2	coleoptile_tip	down	GO:0000404	heteroduplex DNA loop binding	1	0.049347741	Zm00001d025816	Zm00004b039859
MYB40	myb40-m2	coleoptile_tip	down	GO:0004026	alcohol O-acetyltransferase activity	1	0.005604796	Zm00001d012289	Zm00004b027863
MYB40	myb40-m2	coleoptile_tip	down	GO:0004824	lysine-tRNA ligase activity	1	0.035884826	Zm00001d052032	Zm00004b022828
MYB40	myb40-m2	coleoptile_tip	down	GO:0005432	calcium:sodium antiporter activity	1	0.030447459	Zm00001d044930	Zm00004b031605
MYB40	myb40-m2	coleoptile_tip	down	GO:0006418	tRNA aminoacylation for protein translation	2	0.036944641	Zm00001d015425,Zm00001d052032	Zm00004b013004,Zm00004b022828
MYB40	myb40-m2	coleoptile_tip	down	GO:0006430	lysyl-tRNA aminoacylation	1	0.035884826	Zm00001d052032	Zm00004b022828
MYB40	myb40-m2	coleoptile_tip	down	GO:0009595	detection of biotic stimulus	3	0.014481079	Zm00001d013179,Zm00001d013185,Zm00001d044095	Zm00004b011168,Zm00004b011172,Zm00004b019533
MYB40	myb40-m2	coleoptile_tip	down	GO:0009697	salicylic acid biosynthetic process	4	0.023086084	Zm00001d013179,Zm00001d013185,Zm00001d038576,Zm00001d044095	Zm00004b011168,Zm00004b011172,Zm00004b030892,Zm00004b019533
MYB40	myb40-m2	coleoptile_tip	down	GO:0009978	allene oxide synthase activity	1	0.038592284	Zm00001d013185	Zm00004b011172
MYB40	myb40-m2	coleoptile_tip	down	GO:0010686	tetracyclic triterpenoid biosynthetic process	1	0.02223497	Zm00001d013798	Zm00004b011703
MYB40	myb40-m2	coleoptile_tip	down	GO:0015112	nitrate transmembrane transporter activity	1	0.033169891	Zm00001d016982	Zm00004b014195
MYB40	myb40-m2	coleoptile_tip	down	GO:0015923	mannosidase activity	1	0.016722116	Zm00001d035570	Zm00004b028682
MYB40	myb40-m2	coleoptile_tip	down	GO:0016871	cycloartenol synthase activity	1	0.02223497	Zm00001d013798	Zm00004b011703
MYB40	myb40-m2	coleoptile_tip	down	GO:0017015	regulation of transforming growth factor beta receptor signaling pathway	1	0.02223497	Zm00001d013179	Zm00004b011168
MYB40	myb40-m2	coleoptile_tip	down	GO:0019373	epoxygenase P450 pathway	1	0.038592284	Zm00001d013185	Zm00004b011172
MYB40	myb40-m2	coleoptile_tip	down	GO:0019784	NEDD8-specific protease activity	1	0.043984847	Zm00001d016607	Zm00004b013896
MYB40	myb40-m2	coleoptile_tip	down	GO:0022884	macromolecule transmembrane transporter activity	1	0.027717508	Zm00001d045016	Zm00004b031676
MYB40	myb40-m2	coleoptile_tip	down	GO:0030030	cell projection organization	1	0.049347741	Zm00001d035569	Zm00004b028681
MYB40	myb40-m2	coleoptile_tip	down	GO:0031083	BLOC-1 complex	1	0.035884826	Zm00001d045016	Zm00004b031676
MYB40	myb40-m2	coleoptile_tip	down	GO:0031407	oxylipin metabolic process	1	0.00280626	Zm00001d013185	Zm00004b011172
MYB40	myb40-m2	coleoptile_tip	down	GO:0032042	mitochondrial DNA metabolic process	1	0.011178779	Zm00001d025816	Zm00004b039859
MYB40	myb40-m2	coleoptile_tip	down	GO:0032137	guanine/thymine mispair binding	1	0.041292284	Zm00001d025816	Zm00004b039859
MYB40	myb40-m2	coleoptile_tip	down	GO:0032138	single base insertion or deletion binding	1	0.030447459	Zm00001d025816	Zm00004b039859
MYB40	myb40-m2	coleoptile_tip	down	GO:0032301	MutSalpha complex	1	0.049347741	Zm00001d025816	Zm00004b039859
MYB40	myb40-m2	coleoptile_tip	down	GO:0033037	polysaccharide localization	1	0.013954268	Zm00001d045016	Zm00004b031676
MYB40	myb40-m2	coleoptile_tip	down	GO:0036361	racemase activity/ acting on amino acids and derivatives	1	0.02223497	Zm00001d002557	Zm00004b006523
MYB40	myb40-m2	coleoptile_tip	down	GO:0043900	regulation of multi-organism process	3	0.027011042	Zm00001d013179,Zm00001d013185,Zm00001d044095	Zm00004b011168,Zm00004b011172,Zm00004b019533
MYB40	myb40-m2	coleoptile_tip	down	GO:0045040	protein import into mitochondrial outer membrane	1	0.043984847	Zm00001d015425	Zm00004b013004
MYB40	myb40-m2	coleoptile_tip	down	GO:0046467	membrane lipid biosynthetic process	1	0.019482343	Zm00001d004008	Zm00004b007725
MYB40	myb40-m2	coleoptile_tip	down	GO:0047215	indole-3-acetate beta-glucosyltransferase activity	1	0.033169891	Zm00001d008764	Zm00004b025021
MYB40	myb40-m2	coleoptile_tip	down	GO:0047653	allantoin racemase activity	1	0.005604796	Zm00001d002557	Zm00004b006523
MYB40	myb40-m2	coleoptile_tip	down	GO:0047987	hydroperoxide dehydratase activity	1	0.033169891	Zm00001d013185	Zm00004b011172
MYB40	myb40-m2	coleoptile_tip	down	GO:0048858	cell projection morphogenesis	1	0.005604796	Zm00001d035569	Zm00004b028681
MYB40	myb40-m2	coleoptile_tip	down	GO:0050801	ion homeostasis	2	0.035708524	Zm00001d011274,Zm00001d038576	Zm00004b027017,Zm00004b030892
MYB40	myb40-m2	coleoptile_tip	down	GO:0051241	negative regulation of multicellular organismal process	1	0.024980019	Zm00001d035542	Zm00004b028654
MYB40	myb40-m2	coleoptile_tip	down	GO:0051701	interaction with host	1	0.027717508	Zm00001d044930	Zm00004b031605
MYB40	myb40-m2	coleoptile_tip	down	GO:0051973	positive regulation of telomerase activity	1	0.02223497	Zm00001d025707	Zm00004b039758
MYB40	myb40-m2	coleoptile_tip	down	GO:0052751	GDP-mannose hydrolase activity	1	0.005604796	Zm00001d035579	Zm00004b028686
MYB40	myb40-m2	coleoptile_tip	down	GO:0055081	anion homeostasis	1	0.041292284	Zm00001d038576	Zm00004b030892
MYB40	myb40-m2	coleoptile_tip	down	GO:0070042	rRNA (uridine-N3-)-methyltransferase activity	1	0.030447459	Zm00001d020864	Zm00004b036303
MYB40	myb40-m2	coleoptile_tip	down	GO:0070887	cellular response to chemical stimulus	3	0.046204167	Zm00001d013179,Zm00001d022530,Zm00001d044950	Zm00004b011168,Zm00004b037628,Zm00004b031624
MYB40	myb40-m2	coleoptile_tip	down	GO:0071242	cellular response to ammonium ion	1	0.005604796	Zm00001d035579	Zm00004b028686
MYB40	myb40-m2	coleoptile_tip	down	GO:0071248	cellular response to metal ion	1	0.027717508	Zm00001d044930	Zm00004b031605
MYB40	myb40-m2	coleoptile_tip	down	GO:0071480	cellular response to gamma radiation	1	0.038592284	Zm00001d044930	Zm00004b031605
MYB40	myb40-m2	coleoptile_tip	down	GO:0071495	cellular response to endogenous stimulus	3	0.00532199	Zm00001d013179,Zm00001d022530,Zm00001d044950	Zm00004b011168,Zm00004b037628,Zm00004b031624
MYB40	myb40-m2	coleoptile_tip	down	GO:0080002	UDP-glucose:4-aminobenzoate acylglucosyltransferase activity	1	0.049347741	Zm00001d008764	Zm00004b025021
MYB40	myb40-m2	coleoptile_tip	down	GO:0080018	anthocyanin 5-O-glucosyltransferase activity	1	0.027717508	Zm00001d008764	Zm00004b025021
MYB40	myb40-m2	coleoptile_tip	down	GO:1901699	cellular response to nitrogen compound	1	0.00280626	Zm00001d035579	Zm00004b028686
MYB40	myb40-m2	coleoptile_tip	up	GO:0001228	transcriptional activator activity/ RNA polymerase II transcription regulatory region sequence-specific DNA binding	2	0.044409455	Zm00001d008444,Zm00001d012757	Zm00004b024784,Zm00004b028253
MYB40	myb40-m2	coleoptile_tip	up	GO:0003867	4-aminobutyrate transaminase activity	1	0.01799872	Zm00001d035443	Zm00004b028594
MYB40	myb40-m2	coleoptile_tip	up	GO:0003992	N2-acetyl-L-ornithine:2-oxoglutarate 5-aminotransferase activity	1	0.012034786	Zm00001d035443	Zm00004b028594
MYB40	myb40-m2	coleoptile_tip	up	GO:0005199	structural constituent of cell wall	2	0.026111617	Zm00001d033279,Zm00001d043590	Zm00004b004553,Zm00004b019098
MYB40	myb40-m2	coleoptile_tip	up	GO:0006525	arginine metabolic process	1	0.012034786	Zm00001d035443	Zm00004b028594
MYB40	myb40-m2	coleoptile_tip	up	GO:0006592	ornithine biosynthetic process	1	0.01799872	Zm00001d035443	Zm00004b028594
MYB40	myb40-m2	coleoptile_tip	up	GO:0006955	immune response	3	0.019765299	Zm00001d013075,Zm00001d044036,Zm00001d044976	Zm00004b011076,Zm00004b019477,Zm00004b031655
MYB40	myb40-m2	coleoptile_tip	up	GO:0008374	O-acyltransferase activity	2	0.021085213	Zm00001d025704,Zm00001d044136	Zm00004b039754,Zm00004b019567
MYB40	myb40-m2	coleoptile_tip	up	GO:0008398	sterol 14-demethylase activity	1	0.032754293	Zm00001d044120	Zm00004b019554
MYB40	myb40-m2	coleoptile_tip	up	GO:0008756	o-succinylbenzoate-CoA ligase activity	1	0.04729205	Zm00001d045679	Zm00004b032233
MYB40	myb40-m2	coleoptile_tip	up	GO:0009629	response to gravity	1	0.032754293	Zm00001d052676	Zm00004b023381
MYB40	myb40-m2	coleoptile_tip	up	GO:0009715	chalcone biosynthetic process	1	0.01799872	Zm00001d052676	Zm00004b023381
MYB40	myb40-m2	coleoptile_tip	up	GO:0009725	response to hormone	3	0.046896877	Zm00001d033044,Zm00001d036175,Zm00001d044043	Zm00004b004366,Zm00004b029084,Zm00004b019484
MYB40	myb40-m2	coleoptile_tip	up	GO:0009813	flavonoid biosynthetic process	2	0.032841906	Zm00001d025706,Zm00001d052676	Zm00004b039757,Zm00004b023381
MYB40	myb40-m2	coleoptile_tip	up	GO:0009925	basal plasma membrane	1	0.035679168	Zm00001d044083	Zm00004b019520
MYB40	myb40-m2	coleoptile_tip	up	GO:0010009	cytoplasmic side of endosome membrane	1	0.015021186	Zm00001d048410	Zm00004b034471
MYB40	myb40-m2	coleoptile_tip	up	GO:0010274	hydrotropism	1	0.035679168	Zm00001d044087	Zm00004b019522
MYB40	myb40-m2	coleoptile_tip	up	GO:0012506	vesicle membrane	1	0.023927291	Zm00001d044083	Zm00004b019520
MYB40	myb40-m2	coleoptile_tip	up	GO:0016042	lipid catabolic process	3	0.033042922	Zm00001d033044,Zm00001d036175,Zm00001d044043	Zm00004b004366,Zm00004b029084,Zm00004b019484
MYB40	myb40-m2	coleoptile_tip	up	GO:0016210	naringenin-chalcone synthase activity	1	0.023927291	Zm00001d052676	Zm00004b023381
MYB40	myb40-m2	coleoptile_tip	up	GO:0016985	mannan endo-1/4-beta-mannosidase activity	1	0.029820706	Zm00001d043965	Zm00004b019422
[truncated: 774 more rows]
