# Supplementary material for: Transcriptome profiling of maize transcription factor mutants to probe gene regulatory network predictions
Source: G3 (Bethesda). 2024 Nov 20;15(1):jkae274. doi: 10.1093/g3journal/jkae274 (PMC11979765; doi:10.1093/g3journal/jkae274)
Supplement: jkae274_Supplementary_Data [file jkae274_supplementary_data.zip › File_S5_G3-2024-405474.tsv]

TF	TF_gid	TF_W22.gid	Tissue	Method	n	Target_gid	Target_W22.gid
BAF60.21	Zm00001d015127	Zm00004b012791	tassel_stem	y1h	9	Zm00001d051520,Zm00001d006236,Zm00001d052933,Zm00001d012675,Zm00001d037384,Zm00001d045706,Zm00001d049541,Zm00001d018184,Zm00001d051163	Zm00004b022377,Zm00004b009415,Zm00004b023587,Zm00004b028188,NA,Zm00004b032250,Zm00004b020837,NA,Zm00004b022099
BZIP76	Zm00001d036736	Zm00004b029476	leaf	y1h	7	Zm00001d026204,Zm00001d052621,Zm00001d042216,Zm00001d033055,Zm00001d052673,Zm00001d002346,Zm00001d032467	NA,Zm00004b023347,Zm00004b017896,Zm00004b004374,Zm00004b023378,Zm00004b006336,Zm00004b003894
C3H42	Zm00001d008356	Zm00004b024707	tassel_stem	y1h	23	Zm00001d051520,Zm00001d006236,Zm00001d010713,Zm00001d052933,Zm00001d008356,Zm00001d012675,Zm00001d037384,Zm00001d027519,Zm00001d045706,Zm00001d044340,Zm00001d052673,Zm00001d049541,Zm00001d032467,Zm00001d018184,Zm00001d012274,Zm00001d017186,Zm00001d017275,Zm00001d015618,Zm00001d020401,Zm00001d045206,Zm00001d034635,Zm00001d042216,Zm00001d017274	Zm00004b022377,Zm00004b009415,Zm00004b026553,Zm00004b023587,Zm00004b024707,Zm00004b028188,NA,Zm00004b000251,Zm00004b032250,Zm00004b019744,Zm00004b023378,Zm00004b020837,Zm00004b003894,NA,Zm00004b027850,Zm00004b014349,Zm00004b014427,Zm00004b013136,NA,NA,Zm00004b005589,Zm00004b017896,Zm00004b014426
E2F19	Zm00001d027709	Zm00004b000391	leaf	y1h	4	Zm00001d045055,Zm00001d032152,Zm00001d049541,Zm00001d020530	Zm00004b031704,Zm00004b003629,Zm00004b020837,Zm00004b036018
GRAS52	Zm00001d002573	Zm00004b006535	embryo_imbibed	y1h	1	Zm00001d010713	Zm00004b026553
HSF13	Zm00001d027757	Zm00004b000433	leaf	y1h	5	Zm00001d049991,Zm00001d009823,Zm00001d010713,Zm00001d012675,Zm00001d020958	Zm00004b021238,Zm00004b025838,Zm00004b026553,Zm00004b028188,Zm00004b036368
HSF20	Zm00001d026094	Zm00004b040094	embryo_imbibed	y1h	2	Zm00001d049541,Zm00001d017186	Zm00004b020837,Zm00004b014349
HSF24	Zm00001d032923	Zm00004b004268	tassel	y1h	6	Zm00001d051891,Zm00001d045055,Zm00001d032969,Zm00001d017077,Zm00001d051896,Zm00001d051163	Zm00004b022722,Zm00004b031704,Zm00004b004300,Zm00004b014260,Zm00004b022727,Zm00004b022099
HSF6	Zm00001d016674	Zm00004b013941	embryo_imbibed	y1h	2	Zm00001d051891,Zm00001d018181	Zm00004b022722,NA
JMJ13	Zm00001d052933	Zm00004b023587	tassel_stem	y1h	16	Zm00001d006236,Zm00001d010713,Zm00001d027519,Zm00001d044340,Zm00001d052673,Zm00001d049541,Zm00001d018184,Zm00001d017186,Zm00001d017275,Zm00001d020401,Zm00001d052842,Zm00001d045206,Zm00001d020958,Zm00001d034635,Zm00001d012675,Zm00001d042216	Zm00004b009415,Zm00004b026553,Zm00004b000251,Zm00004b019744,Zm00004b023378,Zm00004b020837,NA,Zm00004b014349,Zm00004b014427,NA,NA,NA,Zm00004b036368,Zm00004b005589,Zm00004b028188,Zm00004b017896
MYB40	Zm00001d040621	Zm00004b016719	coleoptile_tip	y1h	16	Zm00001d051520,Zm00001d006236,Zm00001d010906,Zm00001d026204,Zm00001d051891,Zm00001d012675,Zm00001d020958,Zm00001d027519,Zm00001d044122,Zm00001d045706,Zm00001d045055,Zm00001d009858,Zm00001d032152,Zm00001d049541,Zm00001d032467,Zm00001d017186	Zm00004b022377,Zm00004b009415,NA,NA,Zm00004b022722,Zm00004b028188,Zm00004b036368,Zm00004b000251,Zm00004b019556,Zm00004b032250,Zm00004b031704,Zm00004b025862,Zm00004b003629,Zm00004b020837,Zm00004b003894,Zm00004b014349
WRKY2	Zm00001d016052	Zm00004b013450	coleoptile_tip	y1h	1	Zm00001d012675	Zm00004b028188
WRKY82	Zm00001d038843	Zm00004b031112	embryo_imbibed	y1h	3	Zm00001d052933,Zm00001d037384,Zm00001d003129	Zm00004b023587,NA,Zm00004b007018
BZIP76	Zm00001d036736	Zm00004b029476	leaf	n1	971	Zm00001d000020,Zm00001d000037,Zm00001d000112,Zm00001d000164,Zm00001d000168,Zm00001d000229,Zm00001d000307,Zm00001d000360,Zm00001d000439,Zm00001d001784,Zm00001d001828,Zm00001d001843,Zm00001d001847,Zm00001d001866,Zm00001d001883,Zm00001d001898,Zm00001d001924,Zm00001d001935,Zm00001d001980,Zm00001d002026,Zm00001d002058,Zm00001d002158,Zm00001d002172,Zm00001d002277,Zm00001d002284,Zm00001d002313,Zm00001d0…	Zm00004b038538,Zm00004b033298,Zm00004b023713,Zm00004b022405,Zm00004b022409,Zm00004b002875,Zm00004b024365,Zm00004b029343,Zm00004b006454,Zm00004b005885,Zm00004b005919,Zm00004b005933,Zm00004b005938,Zm00004b005958,Zm00004b005968,Zm00004b005978,Zm00004b005998,Zm00004b006008,Zm00004b006044,Zm00004b006085,Zm00004b006108,Zm00004b006194,Zm00004b006206,Zm00004b006284,Zm00004b006290,Zm00004b006309,Zm00004b0…
BZIP76	Zm00001d036736	Zm00004b029476	leaf	n3	5	Zm00001d001935,Zm00001d008749,Zm00001d023620,Zm00001d025524,Zm00001d046564	Zm00004b006008,Zm00004b025009,Zm00004b038067,Zm00004b039608,Zm00004b032884
C3H42	Zm00001d008356	Zm00004b024707	tassel_stem	n1	618	Zm00001d000120,Zm00001d000179,Zm00001d001880,Zm00001d001896,Zm00001d002012,Zm00001d002125,Zm00001d002135,Zm00001d002309,Zm00001d002403,Zm00001d002451,Zm00001d002532,Zm00001d002797,Zm00001d002802,Zm00001d002854,Zm00001d003012,Zm00001d003016,Zm00001d003017,Zm00001d003112,Zm00001d003248,Zm00001d003509,Zm00001d003511,Zm00001d003524,Zm00001d004019,Zm00001d004090,Zm00001d004208,Zm00001d004392,Zm00001d0…	Zm00004b021743,Zm00004b033309,Zm00004b005965,Zm00004b005975,Zm00004b006071,Zm00004b006160,Zm00004b006172,Zm00004b006307,Zm00004b006385,Zm00004b006427,Zm00004b006500,Zm00004b006733,Zm00004b006738,Zm00004b006783,Zm00004b006923,Zm00004b006928,Zm00004b006929,Zm00004b007004,Zm00004b007114,Zm00004b007332,Zm00004b007334,Zm00004b007342,Zm00004b007734,Zm00004b007782,Zm00004b007865,Zm00004b007993,Zm00004b0…
C3H42	Zm00001d008356	Zm00004b024707	tassel_stem	n3	2	Zm00001d013839,Zm00001d045435	Zm00004b011744,Zm00004b032024
E2F13	Zm00001d052288	Zm00004b023063	coleoptile_tip	n1	4029	Zm00001d000005,Zm00001d000034,Zm00001d000039,Zm00001d000052,Zm00001d000107,Zm00001d000116,Zm00001d000120,Zm00001d000122,Zm00001d000133,Zm00001d000168,Zm00001d000202,Zm00001d000227,Zm00001d000230,Zm00001d000238,Zm00001d000241,Zm00001d000301,Zm00001d000316,Zm00001d000320,Zm00001d000360,Zm00001d000400,Zm00001d000407,Zm00001d000424,Zm00001d000428,Zm00001d000443,Zm00001d001767,Zm00001d001784,Zm00001d0…	Zm00004b038550,Zm00004b033299,Zm00004b033294,Zm00004b033279,Zm00004b023708,Zm00004b023714,Zm00004b021743,Zm00004b007595,Zm00004b007589,Zm00004b022409,Zm00004b011611,Zm00004b002876,Zm00004b002874,Zm00004b031657,Zm00004b030957,Zm00004b024371,Zm00004b015828,Zm00004b037018,Zm00004b029343,Zm00004b030471,Zm00004b032849,Zm00004b028352,Zm00004b033083,Zm00004b006456,Zm00004b005872,Zm00004b005885,Zm00004b0…
E2F13	Zm00001d052288	Zm00004b023063	coleoptile_tip	n3	1042	Zm00001d000005,Zm00001d000034,Zm00001d000168,Zm00001d000202,Zm00001d000241,Zm00001d000320,Zm00001d001785,Zm00001d001894,Zm00001d001945,Zm00001d001994,Zm00001d002004,Zm00001d002056,Zm00001d002068,Zm00001d002082,Zm00001d002115,Zm00001d002190,Zm00001d002274,Zm00001d002278,Zm00001d002330,Zm00001d002534,Zm00001d002543,Zm00001d002546,Zm00001d002599,Zm00001d002601,Zm00001d002662,Zm00001d002726,Zm00001d0…	Zm00004b038550,Zm00004b033299,Zm00004b022409,Zm00004b011611,Zm00004b030957,Zm00004b037018,Zm00004b005886,Zm00004b005973,Zm00004b006017,Zm00004b006054,Zm00004b006063,Zm00004b006107,Zm00004b006114,Zm00004b006126,Zm00004b006152,Zm00004b006221,Zm00004b006281,Zm00004b006286,Zm00004b006323,Zm00004b006502,Zm00004b006511,Zm00004b006515,Zm00004b006559,Zm00004b006560,Zm00004b006613,Zm00004b006670,Zm00004b0…
E2F19	Zm00001d027709	Zm00004b000391	leaf	n1	77	Zm00001d002033,Zm00001d004176,Zm00001d006717,Zm00001d007010,Zm00001d010640,Zm00001d010796,Zm00001d011835,Zm00001d012585,Zm00001d013095,Zm00001d013097,Zm00001d014664,Zm00001d015804,Zm00001d016902,Zm00001d017317,Zm00001d017960,Zm00001d019002,Zm00001d019172,Zm00001d021598,Zm00001d025690,Zm00001d025938,Zm00001d026392,Zm00001d026402,Zm00001d027425,Zm00001d027439,Zm00001d027462,Zm00001d027505,Zm00001d0…	Zm00004b006089,Zm00004b007844,Zm00004b009798,Zm00004b009993,Zm00004b026493,Zm00004b026616,Zm00004b027496,Zm00004b028109,Zm00004b011099,Zm00004b011100,Zm00004b012392,Zm00004b013258,Zm00004b014139,Zm00004b014470,Zm00004b015026,Zm00004b034968,Zm00004b035086,Zm00004b036873,Zm00004b039745,Zm00004b039964,Zm00004b040359,Zm00004b040367,Zm00004b000161,Zm00004b000173,Zm00004b000196,Zm00004b000234,Zm00004b0…
GRAS52	Zm00001d002573	Zm00004b006535	embryo_imbibed	n1	2471	Zm00001d000102,Zm00001d000124,Zm00001d000169,Zm00001d000170,Zm00001d000179,Zm00001d000197,Zm00001d000294,Zm00001d000310,Zm00001d000311,Zm00001d000320,Zm00001d000339,Zm00001d000408,Zm00001d000424,Zm00001d001766,Zm00001d001771,Zm00001d001812,Zm00001d001849,Zm00001d001852,Zm00001d001857,Zm00001d001870,Zm00001d001880,Zm00001d001898,Zm00001d001901,Zm00001d001905,Zm00001d001941,Zm00001d001959,Zm00001d0…	Zm00004b021853,Zm00004b007592,Zm00004b022428,Zm00004b022427,Zm00004b033309,Zm00004b030415,Zm00004b003878,Zm00004b030959,Zm00004b030960,Zm00004b037018,Zm00004b026525,Zm00004b032848,Zm00004b028352,Zm00004b005871,Zm00004b005874,Zm00004b005907,Zm00004b005940,Zm00004b005944,Zm00004b005950,Zm00004b005961,Zm00004b005965,Zm00004b005978,Zm00004b005982,Zm00004b005983,Zm00004b006015,Zm00004b006025,Zm00004b0…
GRAS52	Zm00001d002573	Zm00004b006535	embryo_imbibed	n3	603	Zm00001d000170,Zm00001d000339,Zm00001d001766,Zm00001d001771,Zm00001d001812,Zm00001d001905,Zm00001d002063,Zm00001d002066,Zm00001d002069,Zm00001d002105,Zm00001d002353,Zm00001d002405,Zm00001d002451,Zm00001d002520,Zm00001d002521,Zm00001d002939,Zm00001d003197,Zm00001d003381,Zm00001d003457,Zm00001d003669,Zm00001d003840,Zm00001d003905,Zm00001d004086,Zm00001d004553,Zm00001d004762,Zm00001d004908,Zm00001d0…	Zm00004b022427,Zm00004b026525,Zm00004b005871,Zm00004b005874,Zm00004b005907,Zm00004b005983,Zm00004b006110,Zm00004b006113,Zm00004b006115,Zm00004b006151,Zm00004b006345,Zm00004b006387,Zm00004b006427,Zm00004b006491,Zm00004b006492,Zm00004b006858,Zm00004b007073,Zm00004b007219,Zm00004b007284,Zm00004b007451,Zm00004b007573,Zm00004b007644,Zm00004b007779,Zm00004b008122,Zm00004b008273,Zm00004b008377,Zm00004b0…
GRAS75	Zm00001d006701	Zm00004b009784	embryo_imbibed	n1	1271	Zm00001d000112,Zm00001d000117,Zm00001d000128,Zm00001d000183,Zm00001d000184,Zm00001d000222,Zm00001d000227,Zm00001d000302,Zm00001d000310,Zm00001d000339,Zm00001d000357,Zm00001d000396,Zm00001d000408,Zm00001d001769,Zm00001d001773,Zm00001d001774,Zm00001d001785,Zm00001d001798,Zm00001d001799,Zm00001d001803,Zm00001d001812,Zm00001d001845,Zm00001d001883,Zm00001d001899,Zm00001d001909,Zm00001d001940,Zm00001d0…	Zm00004b023713,Zm00004b021739,Zm00004b007590,Zm00004b033305,Zm00004b033304,Zm00004b018245,Zm00004b002876,Zm00004b024370,Zm00004b030959,Zm00004b026525,Zm00004b031660,Zm00004b026591,Zm00004b032848,Zm00004b005873,Zm00004b005877,Zm00004b005878,Zm00004b005886,Zm00004b005895,Zm00004b005896,Zm00004b005898,Zm00004b005907,Zm00004b005935,Zm00004b005968,Zm00004b005979,Zm00004b005986,Zm00004b006014,Zm00004b0…
GRAS75	Zm00001d006701	Zm00004b009784	embryo_imbibed	n3	55	Zm00001d000357,Zm00001d002618,Zm00001d003533,Zm00001d004857,Zm00001d005951,Zm00001d006508,Zm00001d006525,Zm00001d006551,Zm00001d006700,Zm00001d008171,Zm00001d008691,Zm00001d009555,Zm00001d010812,Zm00001d011561,Zm00001d013947,Zm00001d014642,Zm00001d014658,Zm00001d015289,Zm00001d017592,Zm00001d018217,Zm00001d019505,Zm00001d022435,Zm00001d025011,Zm00001d026514,Zm00001d027667,Zm00001d027992,Zm00001d0…	Zm00004b031660,Zm00004b006575,Zm00004b007348,Zm00004b008336,Zm00004b009174,Zm00004b009628,Zm00004b009645,Zm00004b009662,Zm00004b009783,Zm00004b024544,Zm00004b024975,Zm00004b025625,Zm00004b026633,Zm00004b027247,Zm00004b011827,Zm00004b012376,Zm00004b012388,Zm00004b012898,Zm00004b014701,Zm00004b015246,Zm00004b035346,Zm00004b037603,Zm00004b039200,Zm00004b040471,Zm00004b000361,Zm00004b000614,Zm00004b0…
HSF13	Zm00001d027757	Zm00004b000433	leaf	n1	2581	Zm00001d000020,Zm00001d000028,Zm00001d000053,Zm00001d000123,Zm00001d000126,Zm00001d000133,Zm00001d000175,Zm00001d000176,Zm00001d000183,Zm00001d000184,Zm00001d000222,Zm00001d000224,Zm00001d000230,Zm00001d000241,Zm00001d000301,Zm00001d000307,Zm00001d000308,Zm00001d000310,Zm00001d000358,Zm00001d000381,Zm00001d000430,Zm00001d001765,Zm00001d001781,Zm00001d001804,Zm00001d001826,Zm00001d001828,Zm00001d0…	Zm00004b038538,Zm00004b033303,Zm00004b033278,Zm00004b007593,Zm00004b007591,Zm00004b007589,Zm00004b033312,Zm00004b033311,Zm00004b033305,Zm00004b033304,Zm00004b018245,Zm00004b018242,Zm00004b002874,Zm00004b030957,Zm00004b024371,Zm00004b024365,Zm00004b011615,Zm00004b030959,Zm00004b029342,Zm00004b022620,Zm00004b033081,Zm00004b005870,Zm00004b005884,Zm00004b005899,Zm00004b005918,Zm00004b005919,Zm00004b0…
HSF13	Zm00001d027757	Zm00004b000433	leaf	n3	269	Zm00001d000020,Zm00001d000183,Zm00001d000308,Zm00001d000430,Zm00001d002038,Zm00001d002135,Zm00001d002266,Zm00001d002384,Zm00001d002532,Zm00001d002550,Zm00001d002589,Zm00001d002799,Zm00001d002822,Zm00001d003276,Zm00001d003559,Zm00001d003750,Zm00001d003866,Zm00001d003986,Zm00001d004279,Zm00001d004301,Zm00001d005457,Zm00001d005813,Zm00001d005973,Zm00001d006159,Zm00001d006596,Zm00001d007072,Zm00001d0…	Zm00004b038538,Zm00004b033305,Zm00004b011615,Zm00004b033081,Zm00004b006094,Zm00004b006172,Zm00004b006275,Zm00004b006371,Zm00004b006500,Zm00004b006519,Zm00004b006547,Zm00004b006735,Zm00004b006753,Zm00004b007137,Zm00004b007371,Zm00004b007511,Zm00004b007613,Zm00004b007714,Zm00004b007922,Zm00004b007928,Zm00004b008782,Zm00004b009062,Zm00004b009190,Zm00004b009344,Zm00004b009697,Zm00004b010039,Zm00004b0…
HSF18	Zm00001d016255	Zm00004b013608	embryo_imbibed	n1	2797	Zm00001d000002,Zm00001d000123,Zm00001d000133,Zm00001d000170,Zm00001d000184,Zm00001d000195,Zm00001d000199,Zm00001d000220,Zm00001d000222,Zm00001d000229,Zm00001d000230,Zm00001d000237,Zm00001d000238,Zm00001d000302,Zm00001d000310,Zm00001d000346,Zm00001d000379,Zm00001d000396,Zm00001d000430,Zm00001d000435,Zm00001d000443,Zm00001d001769,Zm00001d001781,Zm00001d001784,Zm00001d001804,Zm00001d001806,Zm00001d0…	Zm00004b038554,Zm00004b007593,Zm00004b007589,Zm00004b022427,Zm00004b033304,Zm00004b030417,Zm00004b030411,Zm00004b018247,Zm00004b018245,Zm00004b002875,Zm00004b002874,Zm00004b006647,Zm00004b031657,Zm00004b024370,Zm00004b030959,Zm00004b022865,Zm00004b022622,Zm00004b026591,Zm00004b033081,Zm00004b036834,Zm00004b006456,Zm00004b005873,Zm00004b005884,Zm00004b005885,Zm00004b005899,Zm00004b005900,Zm00004b0…
HSF18	Zm00001d016255	Zm00004b013608	embryo_imbibed	n3	302	Zm00001d000222,Zm00001d000237,Zm00001d001784,Zm00001d001883,Zm00001d002238,Zm00001d002658,Zm00001d002940,Zm00001d003125,Zm00001d003373,Zm00001d003512,Zm00001d003615,Zm00001d003750,Zm00001d003757,Zm00001d003884,Zm00001d004006,Zm00001d004705,Zm00001d004897,Zm00001d005349,Zm00001d005609,Zm00001d005748,Zm00001d006293,Zm00001d006308,Zm00001d006354,Zm00001d006467,Zm00001d006476,Zm00001d006509,Zm00001d0…	Zm00004b018245,Zm00004b006647,Zm00004b005885,Zm00004b005968,Zm00004b006249,Zm00004b006607,Zm00004b006859,Zm00004b007015,Zm00004b007209,Zm00004b007335,Zm00004b007409,Zm00004b007511,Zm00004b007518,Zm00004b007625,Zm00004b007723,Zm00004b008229,Zm00004b008369,Zm00004b008706,Zm00004b008890,Zm00004b009000,Zm00004b009450,Zm00004b009456,Zm00004b009504,Zm00004b009598,Zm00004b009605,Zm00004b009629,Zm00004b0…
HSF20	Zm00001d026094	Zm00004b040094	embryo_imbibed	n1	1228	Zm00001d000034,Zm00001d000053,Zm00001d000112,Zm00001d000123,Zm00001d000126,Zm00001d000199,Zm00001d000220,Zm00001d000222,Zm00001d000229,Zm00001d000230,Zm00001d000339,Zm00001d000428,Zm00001d000430,Zm00001d001806,Zm00001d001843,Zm00001d001847,Zm00001d001879,Zm00001d001883,Zm00001d001896,Zm00001d001961,Zm00001d001967,Zm00001d002022,Zm00001d002052,Zm00001d002125,Zm00001d002128,Zm00001d002246,Zm00001d0…	Zm00004b033299,Zm00004b033278,Zm00004b023713,Zm00004b007593,Zm00004b007591,Zm00004b030411,Zm00004b018247,Zm00004b018245,Zm00004b002875,Zm00004b002874,Zm00004b026525,Zm00004b033083,Zm00004b033081,Zm00004b005900,Zm00004b005933,Zm00004b005938,Zm00004b005964,Zm00004b005968,Zm00004b005975,Zm00004b006028,Zm00004b006033,Zm00004b006081,Zm00004b006101,Zm00004b006160,Zm00004b006163,Zm00004b006257,Zm00004b0…
HSF20	Zm00001d026094	Zm00004b040094	embryo_imbibed	n3	121	Zm00001d000126,Zm00001d001843,Zm00001d001883,Zm00001d002246,Zm00001d002316,Zm00001d002823,Zm00001d003750,Zm00001d004930,Zm00001d006036,Zm00001d006212,Zm00001d006389,Zm00001d006467,Zm00001d007027,Zm00001d007079,Zm00001d007445,Zm00001d008214,Zm00001d008841,Zm00001d008970,Zm00001d009027,Zm00001d009556,Zm00001d009626,Zm00001d009950,Zm00001d010445,Zm00001d010751,Zm00001d010823,Zm00001d011081,Zm00001d0…	Zm00004b007591,Zm00004b005933,Zm00004b005968,Zm00004b006257,Zm00004b006312,Zm00004b006754,Zm00004b007511,Zm00004b008400,Zm00004b009241,Zm00004b009398,Zm00004b009536,Zm00004b009598,Zm00004b010001,Zm00004b010047,Zm00004b010345,Zm00004b024581,Zm00004b025074,Zm00004b025179,Zm00004b025232,Zm00004b025626,Zm00004b025682,Zm00004b025936,Zm00004b026332,Zm00004b026584,Zm00004b026641,Zm00004b026854,Zm00004b0…
HSF24	Zm00001d032923	Zm00004b004268	tassel	n1	2635	Zm00001d000002,Zm00001d000039,Zm00001d000112,Zm00001d000120,Zm00001d000126,Zm00001d000194,Zm00001d000222,Zm00001d000224,Zm00001d000230,Zm00001d000307,Zm00001d000308,Zm00001d000339,Zm00001d000346,Zm00001d000380,Zm00001d000382,Zm00001d000408,Zm00001d000424,Zm00001d000430,Zm00001d001825,Zm00001d001843,Zm00001d001879,Zm00001d001883,Zm00001d001896,Zm00001d001908,Zm00001d001914,Zm00001d001936,Zm00001d0…	Zm00004b038554,Zm00004b033294,Zm00004b023713,Zm00004b021743,Zm00004b007591,Zm00004b030418,Zm00004b018245,Zm00004b018242,Zm00004b002874,Zm00004b024365,Zm00004b011615,Zm00004b026525,Zm00004b022865,Zm00004b022621,Zm00004b024969,Zm00004b032848,Zm00004b028352,Zm00004b033081,Zm00004b005917,Zm00004b005933,Zm00004b005964,Zm00004b005968,Zm00004b005975,Zm00004b005985,Zm00004b005989,Zm00004b006009,Zm00004b0…
HSF24	Zm00001d032923	Zm00004b004268	tassel	n3	215	Zm00001d000346,Zm00001d001843,Zm00001d002316,Zm00001d002530,Zm00001d002823,Zm00001d003003,Zm00001d003750,Zm00001d004171,Zm00001d004243,Zm00001d004708,Zm00001d005173,Zm00001d005966,Zm00001d005980,Zm00001d006315,Zm00001d006389,Zm00001d007027,Zm00001d007411,Zm00001d007581,Zm00001d008214,Zm00001d008841,Zm00001d008874,Zm00001d008983,Zm00001d009005,Zm00001d009027,Zm00001d009359,Zm00001d009556,Zm00001d0…	Zm00004b022865,Zm00004b005933,Zm00004b006312,Zm00004b006498,Zm00004b006754,Zm00004b006917,Zm00004b007511,Zm00004b007840,Zm00004b007887,Zm00004b008233,Zm00004b008582,Zm00004b009184,Zm00004b009198,Zm00004b009461,Zm00004b009536,Zm00004b010001,Zm00004b010319,Zm00004b010453,Zm00004b024581,Zm00004b025074,Zm00004b025105,Zm00004b025191,Zm00004b025215,Zm00004b025232,Zm00004b025472,Zm00004b025626,Zm00004b0…
HSF29	Zm00001d016520	Zm00004b013825	embryo_imbibed	n1	1193	Zm00001d000123,Zm00001d000357,Zm00001d000408,Zm00001d000430,Zm00001d001784,Zm00001d001843,Zm00001d001845,Zm00001d001899,Zm00001d001929,Zm00001d002054,Zm00001d002119,Zm00001d002122,Zm00001d002169,Zm00001d002190,Zm00001d002243,Zm00001d002257,Zm00001d002266,Zm00001d002283,Zm00001d002356,Zm00001d002489,Zm00001d002538,Zm00001d002610,Zm00001d002640,Zm00001d002658,Zm00001d002676,Zm00001d002725,Zm00001d0…	Zm00004b007593,Zm00004b031660,Zm00004b032848,Zm00004b033081,Zm00004b005885,Zm00004b005933,Zm00004b005935,Zm00004b005979,Zm00004b006002,Zm00004b006103,Zm00004b006153,Zm00004b006155,Zm00004b006204,Zm00004b006221,Zm00004b006254,Zm00004b006268,Zm00004b006275,Zm00004b006289,Zm00004b006346,Zm00004b006462,Zm00004b006506,Zm00004b006567,Zm00004b006596,Zm00004b006607,Zm00004b006622,Zm00004b006668,Zm00004b0…
HSF29	Zm00001d016520	Zm00004b013825	embryo_imbibed	n3	18	Zm00001d002676,Zm00001d002939,Zm00001d008727,Zm00001d009762,Zm00001d011144,Zm00001d016501,Zm00001d020233,Zm00001d025435,Zm00001d026047,Zm00001d032058,Zm00001d037239,Zm00001d040117,Zm00001d047020,Zm00001d048349,Zm00001d048721,Zm00001d049867,Zm00001d051908,Zm00001d053672	Zm00004b006622,Zm00004b006858,Zm00004b024991,Zm00004b025793,Zm00004b026906,Zm00004b013812,Zm00004b035783,Zm00004b039545,Zm00004b040058,Zm00004b003557,Zm00004b029865,Zm00004b016330,Zm00004b033232,Zm00004b034426,Zm00004b020188,Zm00004b021135,Zm00004b022738,Zm00004b024193
HSF6	Zm00001d016674	Zm00004b013941	embryo_imbibed	n1	2072	Zm00001d000034,Zm00001d000116,Zm00001d000123,Zm00001d000126,Zm00001d000133,Zm00001d000184,Zm00001d000199,Zm00001d000213,Zm00001d000220,Zm00001d000222,Zm00001d000223,Zm00001d000230,Zm00001d000302,Zm00001d000339,Zm00001d000346,Zm00001d000357,Zm00001d000358,Zm00001d000360,Zm00001d000381,Zm00001d000396,Zm00001d000408,Zm00001d000424,Zm00001d000430,Zm00001d000434,Zm00001d000435,Zm00001d001773,Zm00001d0…	Zm00004b033299,Zm00004b023714,Zm00004b007593,Zm00004b007591,Zm00004b007589,Zm00004b033304,Zm00004b030411,Zm00004b031972,Zm00004b018247,Zm00004b018245,Zm00004b018243,Zm00004b002874,Zm00004b024370,Zm00004b026525,Zm00004b022865,Zm00004b031660,Zm00004b029342,Zm00004b029343,Zm00004b022620,Zm00004b026591,Zm00004b032848,Zm00004b028352,Zm00004b033081,Zm00004b030473,Zm00004b036834,Zm00004b005877,Zm00004b0…
HSF6	Zm00001d016674	Zm00004b013941	embryo_imbibed	n3	247	Zm00001d000116,Zm00001d000220,Zm00001d000302,Zm00001d000434,Zm00001d001784,Zm00001d001855,Zm00001d001883,Zm00001d001896,Zm00001d002238,Zm00001d002267,Zm00001d002759,Zm00001d002797,Zm00001d003157,Zm00001d003750,Zm00001d004875,Zm00001d005359,Zm00001d005460,Zm00001d005579,Zm00001d006026,Zm00001d006198,Zm00001d006212,Zm00001d006700,Zm00001d006790,Zm00001d006868,Zm00001d006881,Zm00001d007012,Zm00001d0…	Zm00004b023714,Zm00004b018247,Zm00004b024370,Zm00004b030473,Zm00004b005885,Zm00004b005946,Zm00004b005968,Zm00004b005975,Zm00004b006249,Zm00004b006276,Zm00004b006701,Zm00004b006733,Zm00004b007036,Zm00004b007511,Zm00004b008343,Zm00004b008714,Zm00004b008785,Zm00004b008865,Zm00004b009233,Zm00004b009385,Zm00004b009398,Zm00004b009783,Zm00004b009851,Zm00004b009914,Zm00004b009923,Zm00004b009997,Zm00004b0…
MYB40	Zm00001d040621	Zm00004b016719	coleoptile_tip	n1	1100	Zm00001d000021,Zm00001d000120,Zm00001d000179,Zm00001d000204,Zm00001d000346,Zm00001d001824,Zm00001d001834,Zm00001d001858,Zm00001d001929,Zm00001d001953,Zm00001d001972,Zm00001d001978,Zm00001d001996,Zm00001d002001,Zm00001d002052,Zm00001d002079,Zm00001d002139,Zm00001d002266,Zm00001d002275,Zm00001d002282,Zm00001d002283,Zm00001d002292,Zm00001d002313,Zm00001d002316,Zm00001d002344,Zm00001d002386,Zm00001d0…	Zm00004b038534,Zm00004b021743,Zm00004b033309,Zm00004b031977,Zm00004b022865,Zm00004b005916,Zm00004b005925,Zm00004b005951,Zm00004b006002,Zm00004b006024,Zm00004b006036,Zm00004b006042,Zm00004b006056,Zm00004b006061,Zm00004b006101,Zm00004b006123,Zm00004b006175,Zm00004b006275,Zm00004b006282,Zm00004b006288,Zm00004b006289,Zm00004b006296,Zm00004b006309,Zm00004b006312,Zm00004b006334,Zm00004b006373,Zm00004b0…
MYB40	Zm00001d040621	Zm00004b016719	coleoptile_tip	n3	89	Zm00001d002052,Zm00001d002802,Zm00001d003064,Zm00001d003395,Zm00001d003830,Zm00001d004706,Zm00001d005459,Zm00001d005726,Zm00001d005969,Zm00001d006254,Zm00001d006903,Zm00001d008370,Zm00001d009146,Zm00001d009171,Zm00001d009365,Zm00001d009418,Zm00001d010075,Zm00001d010115,Zm00001d011562,Zm00001d011639,Zm00001d012304,Zm00001d012325,Zm00001d013003,Zm00001d013184,Zm00001d013185,Zm00001d014029,Zm00001d0…	Zm00004b006101,Zm00004b006738,Zm00004b006968,Zm00004b007234,Zm00004b007568,Zm00004b008230,Zm00004b008784,Zm00004b008980,Zm00004b009186,Zm00004b009425,Zm00004b009946,Zm00004b024720,Zm00004b025325,Zm00004b025342,Zm00004b025479,Zm00004b025519,Zm00004b026039,Zm00004b026068,Zm00004b027248,Zm00004b027313,Zm00004b027873,Zm00004b027885,Zm00004b010990,Zm00004b011171,Zm00004b011172,Zm00004b011894,Zm00004b0…
MYBR21	Zm00001d008602	Zm00004b024904	embryo_imbibed	n1	955	Zm00001d000028,Zm00001d000045,Zm00001d000116,Zm00001d000183,Zm00001d000223,Zm00001d000382,Zm00001d000439,Zm00001d000443,Zm00001d000447,Zm00001d001781,Zm00001d001806,Zm00001d001849,Zm00001d001868,Zm00001d001877,Zm00001d002051,Zm00001d002099,Zm00001d002103,Zm00001d002143,Zm00001d002175,Zm00001d002266,Zm00001d002267,Zm00001d002316,Zm00001d002415,Zm00001d002432,Zm00001d002454,Zm00001d002541,Zm00001d0…	Zm00004b033303,Zm00004b033287,Zm00004b023714,Zm00004b033305,Zm00004b018243,Zm00004b024969,Zm00004b006454,Zm00004b006456,Zm00004b040229,Zm00004b005884,Zm00004b005900,Zm00004b005940,Zm00004b005959,Zm00004b005963,Zm00004b006100,Zm00004b006147,Zm00004b006149,Zm00004b006179,Zm00004b006210,Zm00004b006275,Zm00004b006276,Zm00004b006312,Zm00004b006396,Zm00004b006413,Zm00004b006431,Zm00004b006509,Zm00004b0…
MYBR21	Zm00001d008602	Zm00004b024904	embryo_imbibed	n3	35	Zm00001d000382,Zm00001d002143,Zm00001d003463,Zm00001d004480,Zm00001d005329,Zm00001d008601,Zm00001d010445,Zm00001d011066,Zm00001d011969,Zm00001d013006,Zm00001d015550,Zm00001d016342,Zm00001d016915,Zm00001d017920,Zm00001d018677,Zm00001d026690,Zm00001d027361,Zm00001d027881,Zm00001d029165,Zm00001d032298,Zm00001d033827,Zm00001d036351,Zm00001d039085,Zm00001d039893,Zm00001d040215,Zm00001d043240,Zm00001d0…	Zm00004b024969,Zm00004b006179,Zm00004b007289,Zm00004b008063,Zm00004b008692,Zm00004b024902,Zm00004b026332,Zm00004b026841,Zm00004b027610,Zm00004b010993,Zm00004b013090,Zm00004b013679,Zm00004b014147,Zm00004b014983,Zm00004b034694,Zm00004b040631,Zm00004b000106,Zm00004b000527,Zm00004b001536,Zm00004b003755,Zm00004b004976,Zm00004b029203,Zm00004b031327,Zm00004b016162,Zm00004b016412,Zm00004b018774,Zm00004b0…
MYBR32	Zm00001d029963	Zm00004b002134	leaf	n1	1907	Zm00001d000045,Zm00001d000070,Zm00001d000072,Zm00001d000137,Zm00001d000168,Zm00001d000184,Zm00001d000247,Zm00001d000294,Zm00001d000299,Zm00001d000305,Zm00001d000361,Zm00001d000380,Zm00001d000407,Zm00001d000408,Zm00001d001813,Zm00001d001820,Zm00001d001826,Zm00001d001830,Zm00001d001849,Zm00001d001864,Zm00001d001914,Zm00001d001915,Zm00001d001946,Zm00001d001959,Zm00001d002085,Zm00001d002190,Zm00001d0…	Zm00004b033287,Zm00004b002338,Zm00004b002337,Zm00004b002560,Zm00004b022409,Zm00004b033304,Zm00004b038531,Zm00004b003878,Zm00004b020612,Zm00004b024367,Zm00004b029346,Zm00004b022621,Zm00004b032849,Zm00004b032848,Zm00004b005908,Zm00004b005914,Zm00004b005918,Zm00004b005921,Zm00004b005940,Zm00004b005957,Zm00004b005989,Zm00004b005990,Zm00004b006018,Zm00004b006025,Zm00004b006130,Zm00004b006221,Zm00004b0…
MYBR32	Zm00001d029963	Zm00004b002134	leaf	n3	72	Zm00001d001826,Zm00001d002704,Zm00001d003610,Zm00001d003852,Zm00001d006360,Zm00001d008905,Zm00001d010566,Zm00001d010632,Zm00001d012823,Zm00001d014770,Zm00001d014793,Zm00001d017208,Zm00001d018363,Zm00001d018718,Zm00001d018801,Zm00001d020402,Zm00001d020506,Zm00001d020607,Zm00001d020711,Zm00001d020837,Zm00001d022353,Zm00001d024700,Zm00001d024770,Zm00001d025353,Zm00001d026268,Zm00001d027652,Zm00001d0…	Zm00004b005918,Zm00004b006651,Zm00004b007405,Zm00004b007600,Zm00004b009510,Zm00004b025130,Zm00004b026424,Zm00004b026488,Zm00004b010851,Zm00004b012491,Zm00004b012516,Zm00004b014368,Zm00004b015357,Zm00004b034726,Zm00004b034789,Zm00004b035912,Zm00004b035998,Zm00004b036087,Zm00004b036177,Zm00004b036285,Zm00004b037488,Zm00004b038925,Zm00004b039000,Zm00004b039478,Zm00004b040253,Zm00004b000352,Zm00004b0…
SBP20	Zm00001d053890	Zm00004b024383	embryo_imbibed	n1	671	Zm00001d000124,Zm00001d000229,Zm00001d000247,Zm00001d000305,Zm00001d000306,Zm00001d001766,Zm00001d001858,Zm00001d001871,Zm00001d002054,Zm00001d002080,Zm00001d002175,Zm00001d002267,Zm00001d002384,Zm00001d002419,Zm00001d002428,Zm00001d002444,Zm00001d002455,Zm00001d002641,Zm00001d003085,Zm00001d003129,Zm00001d003196,Zm00001d003212,Zm00001d003284,Zm00001d003382,Zm00001d004361,Zm00001d004366,Zm00001d0…	Zm00004b007592,Zm00004b002875,Zm00004b038531,Zm00004b024367,Zm00004b024366,Zm00004b005871,Zm00004b005951,Zm00004b005962,Zm00004b006103,Zm00004b006124,Zm00004b006210,Zm00004b006276,Zm00004b006371,Zm00004b006399,Zm00004b006409,Zm00004b006421,Zm00004b006432,Zm00004b006597,Zm00004b006983,Zm00004b007018,Zm00004b007072,Zm00004b007088,Zm00004b007144,Zm00004b007220,Zm00004b007972,Zm00004b007975,Zm00004b0…
SBP20	Zm00001d053890	Zm00004b024383	embryo_imbibed	n3	14	Zm00001d004553,Zm00001d010075,Zm00001d012562,Zm00001d013387,Zm00001d015233,Zm00001d017284,Zm00001d024940,Zm00001d032457,Zm00001d038087,Zm00001d047812,Zm00001d047998,Zm00001d053853,Zm00001d053875,Zm00001d053889	Zm00004b008122,Zm00004b026039,Zm00004b028090,Zm00004b011340,Zm00004b012866,Zm00004b014433,Zm00004b039145,Zm00004b003887,Zm00004b030505,Zm00004b033951,Zm00004b034105,Zm00004b024345,Zm00004b024363,Zm00004b024382
WRKY2	Zm00001d016052	Zm00004b013450	coleoptile_tip	n1	745	Zm00001d000001,Zm00001d000153,Zm00001d000203,Zm00001d000435,Zm00001d001908,Zm00001d001940,Zm00001d002097,Zm00001d002129,Zm00001d002130,Zm00001d002332,Zm00001d002358,Zm00001d002382,Zm00001d002386,Zm00001d002395,Zm00001d002405,Zm00001d002695,Zm00001d002696,Zm00001d002737,Zm00001d002823,Zm00001d002854,Zm00001d003059,Zm00001d003068,Zm00001d003345,Zm00001d003494,Zm00001d003538,Zm00001d003645,Zm00001d0…	Zm00004b038555,Zm00004b020075,Zm00004b011610,Zm00004b036834,Zm00004b005985,Zm00004b006014,Zm00004b006144,Zm00004b006164,Zm00004b006165,Zm00004b006324,Zm00004b006348,Zm00004b006370,Zm00004b006373,Zm00004b006381,Zm00004b006387,Zm00004b006640,Zm00004b006641,Zm00004b006679,Zm00004b006754,Zm00004b006783,Zm00004b006965,Zm00004b006971,Zm00004b007188,Zm00004b007320,Zm00004b007351,Zm00004b007429,Zm00004b0…
WRKY2	Zm00001d016052	Zm00004b013450	coleoptile_tip	n3	7	Zm00001d002405,Zm00001d024376,Zm00001d025462,Zm00001d026371,Zm00001d036069,Zm00001d051773,Zm00001d053369	Zm00004b006387,Zm00004b038661,Zm00004b039565,Zm00004b040339,Zm00004b029026,Zm00004b022605,Zm00004b023980
WRKY8	Zm00001d053369	Zm00004b023980	embryo_imbibed	n1	486	Zm00001d000143,Zm00001d001825,Zm00001d001857,Zm00001d001984,Zm00001d002025,Zm00001d002053,Zm00001d002065,Zm00001d002290,Zm00001d002382,Zm00001d002385,Zm00001d002402,Zm00001d002405,Zm00001d002498,Zm00001d002656,Zm00001d002770,Zm00001d002833,Zm00001d002876,Zm00001d002878,Zm00001d002940,Zm00001d003004,Zm00001d003072,Zm00001d003398,Zm00001d003463,Zm00001d003669,Zm00001d003750,Zm00001d003872,Zm00001d0…	Zm00004b002670,Zm00004b005917,Zm00004b005950,Zm00004b006048,Zm00004b006084,Zm00004b006102,Zm00004b006112,Zm00004b006295,Zm00004b006370,Zm00004b006372,Zm00004b006384,Zm00004b006387,Zm00004b006470,Zm00004b006606,Zm00004b006711,Zm00004b006765,Zm00004b006803,Zm00004b006804,Zm00004b006859,Zm00004b006918,Zm00004b006974,Zm00004b007236,Zm00004b007289,Zm00004b007451,Zm00004b007511,Zm00004b007617,Zm00004b0…
WRKY8	Zm00001d053369	Zm00004b023980	embryo_imbibed	n3	5	Zm00001d010751,Zm00001d016052,Zm00001d026252,Zm00001d043838,Zm00001d046332	Zm00004b026584,Zm00004b013450,Zm00004b040237,Zm00004b019324,Zm00004b032679
WRKY82	Zm00001d038843	Zm00004b031112	embryo_imbibed	n1	1694	Zm00001d000002,Zm00001d000046,Zm00001d000117,Zm00001d000126,Zm00001d000184,Zm00001d000202,Zm00001d000237,Zm00001d000294,Zm00001d000302,Zm00001d000310,Zm00001d000311,Zm00001d000357,Zm00001d000381,Zm00001d000424,Zm00001d000434,Zm00001d000447,Zm00001d001773,Zm00001d001774,Zm00001d001781,Zm00001d001812,Zm00001d001813,Zm00001d001862,Zm00001d001883,Zm00001d001900,Zm00001d001915,Zm00001d002001,Zm00001d0…	Zm00004b038554,Zm00004b033285,Zm00004b021739,Zm00004b007591,Zm00004b033304,Zm00004b011611,Zm00004b006647,Zm00004b003878,Zm00004b024370,Zm00004b030959,Zm00004b030960,Zm00004b031660,Zm00004b022620,Zm00004b028352,Zm00004b030473,Zm00004b040229,Zm00004b005877,Zm00004b005878,Zm00004b005884,Zm00004b005907,Zm00004b005908,Zm00004b005955,Zm00004b005968,Zm00004b005980,Zm00004b005990,Zm00004b006061,Zm00004b0…
WRKY82	Zm00001d038843	Zm00004b031112	embryo_imbibed	n3	173	Zm00001d000424,Zm00001d001915,Zm00001d002540,Zm00001d002762,Zm00001d002939,Zm00001d003064,Zm00001d003247,Zm00001d003533,Zm00001d003830,Zm00001d004706,Zm00001d004731,Zm00001d005037,Zm00001d005392,Zm00001d005766,Zm00001d005790,Zm00001d005936,Zm00001d006397,Zm00001d007329,Zm00001d008816,Zm00001d008820,Zm00001d009084,Zm00001d009939,Zm00001d010131,Zm00001d010399,Zm00001d010956,Zm00001d011080,Zm00001d0…	Zm00004b028352,Zm00004b005990,Zm00004b006508,Zm00004b006705,Zm00004b006858,Zm00004b006968,Zm00004b007113,Zm00004b007348,Zm00004b007568,Zm00004b008230,Zm00004b008249,Zm00004b008489,Zm00004b008738,Zm00004b009018,Zm00004b009043,Zm00004b009165,Zm00004b009539,Zm00004b010260,Zm00004b025059,Zm00004b025063,Zm00004b025280,Zm00004b025925,Zm00004b026079,Zm00004b026293,Zm00004b026750,Zm00004b026853,Zm00004b0…
WRKY87	Zm00001d052847	Zm00004b023521	embryo_imbibed	n1	1409	Zm00001d000184,Zm00001d000195,Zm00001d000237,Zm00001d000294,Zm00001d000443,Zm00001d001773,Zm00001d001784,Zm00001d001789,Zm00001d001803,Zm00001d001828,Zm00001d001844,Zm00001d001883,Zm00001d001935,Zm00001d002001,Zm00001d002039,Zm00001d002100,Zm00001d002115,Zm00001d002141,Zm00001d002238,Zm00001d002240,Zm00001d002301,Zm00001d002339,Zm00001d002341,Zm00001d002372,Zm00001d002384,Zm00001d002420,Zm00001d0…	Zm00004b033304,Zm00004b030417,Zm00004b006647,Zm00004b003878,Zm00004b006456,Zm00004b005877,Zm00004b005885,Zm00004b005890,Zm00004b005898,Zm00004b005919,Zm00004b005934,Zm00004b005968,Zm00004b006008,Zm00004b006061,Zm00004b006095,Zm00004b006148,Zm00004b006152,Zm00004b006177,Zm00004b006249,Zm00004b006251,Zm00004b006302,Zm00004b006328,Zm00004b006331,Zm00004b006360,Zm00004b006371,Zm00004b006400,Zm00004b0…
WRKY87	Zm00001d052847	Zm00004b023521	embryo_imbibed	n3	93	Zm00001d000195,Zm00001d002761,Zm00001d002889,Zm00001d003049,Zm00001d003087,Zm00001d003188,Zm00001d003524,Zm00001d003756,Zm00001d003912,Zm00001d005248,Zm00001d006640,Zm00001d006651,Zm00001d006853,Zm00001d008669,Zm00001d009112,Zm00001d009494,Zm00001d010175,Zm00001d010703,Zm00001d012663,Zm00001d013469,Zm00001d014689,Zm00001d015780,Zm00001d016070,Zm00001d016707,Zm00001d016897,Zm00001d016924,Zm00001d0…	Zm00004b030417,Zm00004b006704,Zm00004b006813,Zm00004b006958,Zm00004b006986,Zm00004b007066,Zm00004b007342,Zm00004b007516,Zm00004b007646,Zm00004b008627,Zm00004b009744,Zm00004b009751,Zm00004b009900,Zm00004b024958,Zm00004b025298,Zm00004b025580,Zm00004b026115,Zm00004b026547,Zm00004b028172,Zm00004b011413,Zm00004b012416,Zm00004b013244,Zm00004b013467,Zm00004b013969,Zm00004b014134,Zm00004b014155,Zm00004b0…
